# Supplementary material for: Effect of the size of halide ligands on the crystal structures of halide-bibridged polymers of HgX2 with 4-ethyl­pyridine
Source: Acta Crystallogr C Struct Chem. 2025 Nov 10;81(Pt 12):680–6. doi: 10.1107/S2053229625009702 (PMC12805918; doi:10.1107/S2053229625009702)
Supplement: Supplementary file 1 [file c-81-00680-sup1.cif]

##############################################################################
#                                                                            #
# This CIF contains the data in a paper accepted for publication in          #
# Acta Crystallographica Section C. It conforms to the requirements of       #
# Notes for Authors for Acta Crystallographica Section C, and has been       #
# peer reviewed under the auspices of the IUCr Commission on Journals.       #
#                                                                            #
# Full details of the Crystallographic Information File format               #
# are given in the paper "The Crystallographic Information File (CIF):       #
# a New Standard Archive File for Crystallography" by S. R. Hall, F. H.      #
# Allen and I. D. Brown [Acta Cryst. (1991), A47, 655-685].                  #
#                                                                            #
# The current version of the core CIF dictionary is obtainable from          #
# ftp://ftp.iucr.org/pub/cif_core.dic.                                       #
#                                                                            #
# Software is freely available for graphical display of the structure(s)     #
# in this CIF. For information consult the CIF software page                 #
# http://www.iucr.org/resources/cif/software.                                #
#                                                                            #
# This file may be used for bona fide research purposes within the           #
# scientific community so long as proper attribution is given to the journal # 
# article from which it was obtained.                                        #
#                                                                            #
##############################################################################
data_4epHgCl_updated
_audit_creation_method     ?
_chemical_name_systematic
;
<i>catena</i>-Poly[[(4-ethylpyridine)mercury(II)]-di-\m-chlorido],
;
_chemical_name_common     ?
_chemical_formula_moiety     'C7 H9 Cl2 Hg N'
_chemical_formula_sum     'C7 H9 Cl2 Hg N'
_chemical_formula_iupac     '[Hg Cl2 (C7 H9 N)]'
_chemical_formula_weight     378.64
_chemical_melting_point     ?
_chemical_absolute_configuration     ?
_space_group_crystal_system     orthorhombic
_space_group_name_H-M_alt     'P 21 21 21'
_space_group_name_Hall     'P 2ac 2ab'
loop_
    _space_group_symop_operation_xyz
    'x, y, z'
    '-x+1/2, -y, z+1/2'
    'x+1/2, -y+1/2, -z'
    '-x, y+1/2, -z+1/2'
_cell_length_a     3.9382(5)
_cell_length_b     10.3571(15)
_cell_length_c     22.758(3)
_cell_angle_alpha     90
_cell_angle_beta     90
_cell_angle_gamma     90
_cell_volume     928.3(2)
_cell_formula_units_Z     4
_cell_measurement_reflns_used     9940
_cell_measurement_theta_min     2.66
_cell_measurement_theta_max     26.38
_cell_measurement_temperature     150(2)
loop_
    _twin_individual_id
    _twin_individual_mass_fraction_refined
    1 0.814(14)
    2 0.186(14)
_exptl_crystal_description     'rod'
_exptl_crystal_colour     'colourless'
_exptl_crystal_size_max     0.514
_exptl_crystal_size_mid     0.230
_exptl_crystal_size_min     0.120
_exptl_crystal_density_diffrn     2.709
_exptl_crystal_density_meas     ?
_exptl_crystal_density_method     ?
_exptl_crystal_F_000     688
_exptl_absorpt_coefficient_mu     17.090
_exptl_absorpt_correction_type     multi-scan
_exptl_absorpt_process_details
;
(SADABS; Bruker, 2013)
;
_exptl_absorpt_correction_T_min     0.0680
_exptl_absorpt_correction_T_max     0.2602
_exptl_special_details     ?
_diffrn_ambient_temperature     150.15
_diffrn_source     ?
_diffrn_radiation_type     MoK\a
_diffrn_radiation_wavelength     0.71073
_diffrn_measurement_device_type     'Bruker PHOTON 100 CMOS'
_diffrn_measurement_method     '\f and \w scans'
_diffrn_detector_area_resol_mean     ?
_diffrn_reflns_number     16644
_diffrn_reflns_av_R_equivalents     0.0581
_diffrn_reflns_av_unetI/netI     0.0294
_diffrn_reflns_theta_min     2.160
_diffrn_reflns_theta_max     26.372
_diffrn_reflns_theta_full     25.242
_diffrn_measured_fraction_theta_max     0.998
_diffrn_measured_fraction_theta_full     0.997
_diffrn_reflns_limit_h_min     -4
_diffrn_reflns_limit_h_max     4
_diffrn_reflns_limit_k_min     -12
_diffrn_reflns_limit_k_max     12
_diffrn_reflns_limit_l_min     -28
_diffrn_reflns_limit_l_max     28
_diffrn_standards_number     0
_diffrn_standards_interval_count     0
_diffrn_standards_interval_time     0
_diffrn_standards_decay_%     0
_refine_special_details
;
Refined as a 2-component inversion twin.
All the single-crystal X-ray diffraction data were collected on a Bruker
Venture diffractometer, with a Photon 100 CMOS detector, at 150(2) K employing
a combination of \f and \w scans. A monochromatic Mo <i>K</i>\a radiation of
wavelength 0.71073 \%A, from an I\ms source, was employed as the irradiation
source. Cooling was achieved using an Oxford Cryogenics Cryostream 700
cryostat. Data reduction were performed using the software <i>SAINT-Plus</i>
(Bruker, 2013) and absorption corrections were performed using <i>SADABS</i>
(Bruker, 2013) as part of the <i>APEX2</i> suite (Bruker, 2013). All the
crystal structures were solved either by direct methods or intrinsic phasing
using <i>SHELXT</i> (Sheldrick, 2015<i>a</i>), as part of the <i>WinGX</i>
suite (Farrugia, 2012) and <i>OLEX2</i> (Dolomanov et al., 2009). The
structures were refined using <i>SHELXL2013</i> (Sheldrick, 2015<i>b</i>) in
<i>WinGX</i> (Farrugia, 2012) and <i>OLEX2</i> (Dolomanov et al., 2009) as
GUI. Graphics and publication material were generated using <i>Mercury</i>
(Macrae <i>et al.</i>, 2020) and <i>PLATON</i> (Spek, 2020).
;
_reflns_number_total     1876
_reflns_number_gt     1869
_reflns_threshold_expression     'I > 2\s(I)'
_refine_ls_structure_factor_coef     Fsqd
_refine_ls_matrix_type     full
_refine_ls_R_factor_all     0.0201
_refine_ls_R_factor_gt     0.0200
_refine_ls_wR_factor_gt     0.0523
_refine_ls_wR_factor_ref     0.0525
_refine_ls_goodness_of_fit_ref     1.107
_refine_ls_restrained_S_all     1.107
_refine_ls_number_reflns     1876
_refine_ls_number_parameters     103
_refine_ls_number_restraints     0
_refine_ls_hydrogen_treatment     constr
_refine_ls_weighting_scheme     calc
_refine_ls_weighting_details
              'w=1/[\s^2^(Fo^2^)+(0.0173P)^2^+3.7200P] where P=(Fo^2^+2Fc^2^)/3'
_atom_sites_solution_hydrogens     geom
_atom_sites_solution_primary     iterative
_atom_sites_solution_secondary     ?
_refine_ls_shift/su_max     0.003
_refine_ls_shift/su_mean     0.000
_refine_diff_density_max     1.292
_refine_diff_density_min     -1.217
_refine_ls_extinction_method     SHELXL
_refine_ls_extinction_coef     0.0084(5)
_refine_ls_extinction_expression
                                  'Fc^*^=kFc[1+0.001xFc^2^\l^3^/sin(2\q)]^-1/4^'
_refine_ls_abs_structure_details
;
Refined as an inversion twin.
;
_refine_ls_abs_structure_Flack     0.186(14)
loop_
    _atom_type_symbol
    _atom_type_description
    _atom_type_scat_dispersion_real
    _atom_type_scat_dispersion_imag
    _atom_type_scat_source
    'C' 'C' 0.0033 0.0016
                         'International Tables Vol C Tables 4.2.6.8 and 6.1.1.4'
    'H' 'H' 0.0000 0.0000
                         'International Tables Vol C Tables 4.2.6.8 and 6.1.1.4'
    'Cl' 'Cl' 0.1484 0.1585
                         'International Tables Vol C Tables 4.2.6.8 and 6.1.1.4'
    'Hg' 'Hg' -2.3894 9.2266
                         'International Tables Vol C Tables 4.2.6.8 and 6.1.1.4'
    'N' 'N' 0.0061 0.0033
                         'International Tables Vol C Tables 4.2.6.8 and 6.1.1.4'
    'O' 'O' 0.0106 0.0060
                         'International Tables Vol C Tables 4.2.6.8 and 6.1.1.4'
_computing_data_collection
;
APEX2 (Bruker, 2013)
;
_computing_cell_refinement
;
SAINT (Bruker, 2013)
;
_computing_data_reduction
;
SAINT (Bruker, 2013)
;
_computing_structure_solution
;
SHELXT2013 (Sheldrick, 2015<i>a</i>) in  <i>WinGX</i> (Farrugia,
2012)
;
_computing_structure_refinement
;
SHELXL2013 (Sheldrick, 2015<i>b</i>) in  <i>WinGX</i> (Farrugia,
2012)
;
_computing_molecular_graphics
;
<i>Mercury</i> (Macrae <i>et al.</i>, 2020) and <i>PLATON</i> (Spek,
2020)
;
_computing_publication_material
;
<i>OLEX2</i> (Dolomanov <i>et al.</i>,  2009)
;
loop_
    _atom_site_type_symbol
    _atom_site_label
    _atom_site_fract_x
    _atom_site_fract_y
    _atom_site_fract_z
    _atom_site_U_iso_or_equiv
    _atom_site_adp_type
    _atom_site_calc_flag
    _atom_site_occupancy
    _atom_site_disorder_assembly
    _atom_site_disorder_group
    Hg Hg1 0.23073(7) 1.11285(2) 0.57199(2) 0.01796(13) Uani d 1 . .
    N N1 0.2748(16) 0.8857(5) 0.5996(3) 0.0175(12) Uani d 1 . .
    C C5 0.1627(19) 0.8454(8) 0.6511(3) 0.0196(16) Uani d 1 . .
    H H5 0.0456 0.9053 0.6754 0.023 Uiso calc 1 . .
    Cl Cl1 0.6011(5) 1.09430(18) 0.49111(8) 0.0196(4) Uani d 1 . .
    C C4 0.206(2) 0.7210(7) 0.6717(3) 0.0191(15) Uani d 1 . .
    H H4 0.1194 0.6967 0.7090 0.023 Uiso calc 1 . .
    Cl Cl2 -0.1398(5) 1.17977(19) 0.64681(8) 0.0221(4) Uani d 1 . .
    C C3 0.3772(19) 0.6323(7) 0.6374(3) 0.0154(14) Uani d 1 . .
    C C2 0.489(2) 0.6735(7) 0.5824(3) 0.0181(15) Uani d 1 . .
    H H2 0.5991 0.6147 0.5567 0.022 Uiso calc 1 . .
    C C1 0.4394(19) 0.8019(7) 0.5654(3) 0.0185(15) Uani d 1 . .
    H H1 0.5250 0.8301 0.5286 0.022 Uiso calc 1 . .
    C C6 0.438(2) 0.4932(8) 0.6548(3) 0.0202(16) Uani d 1 . .
    H H6A 0.6784 0.4719 0.6466 0.024 Uiso calc 1 . .
    H H6B 0.2959 0.4374 0.6295 0.024 Uiso calc 1 . .
    C C7 0.364(2) 0.4598(8) 0.7185(4) 0.0285(19) Uani d 1 . .
    H H7A 0.4304 0.3701 0.7260 0.043 Uiso calc 1 . .
    H H7B 0.1211 0.4703 0.7262 0.043 Uiso calc 1 . .
    H H7C 0.4939 0.5173 0.7443 0.043 Uiso calc 1 . .
loop_
    _atom_site_aniso_label
    _atom_site_aniso_U_11
    _atom_site_aniso_U_22
    _atom_site_aniso_U_33
    _atom_site_aniso_U_12
    _atom_site_aniso_U_13
    _atom_site_aniso_U_23
    Hg1 0.01893(18) 0.01697(18) 0.01797(18) 0.00154(13) 0.00375(12) -0.00102(9)
    N1 0.020(3) 0.015(3) 0.018(3) 0.001(4) -0.002(2) -0.003(2)
    C5 0.023(4) 0.021(4) 0.016(3) 0.002(3) 0.001(3) -0.002(3)
    Cl1 0.0217(9) 0.0194(9) 0.0177(8) -0.0003(7) 0.0046(6) -0.0005(7)
    C4 0.021(4) 0.021(3) 0.016(3) 0.000(3) 0.003(3) 0.000(3)
    Cl2 0.0229(10) 0.0223(9) 0.0212(9) 0.0024(7) 0.0054(7) -0.0032(7)
    C3 0.018(3) 0.016(4) 0.013(3) -0.001(3) -0.004(3) 0.005(3)
    C2 0.021(4) 0.013(4) 0.021(4) 0.001(3) -0.002(3) -0.004(3)
    C1 0.023(4) 0.019(4) 0.013(3) -0.005(3) -0.004(3) -0.003(3)
    C6 0.027(5) 0.018(4) 0.015(4) 0.002(3) 0.000(3) 0.001(3)
    C7 0.038(5) 0.028(4) 0.019(4) 0.004(4) -0.003(4) 0.010(3)
_geom_special_details
;
 All esds (except the esd in the dihedral angle between two l.s. planes)
 are estimated using the full covariance matrix.  The cell esds are taken
 into account individually in the estimation of esds in distances, angles
 and torsion angles; correlations between esds in cell parameters are only
 used when they are defined by crystal symmetry.  An approximate (isotropic)
 treatment of cell esds is used for estimating esds involving l.s. planes.
;
loop_
    _geom_bond_atom_site_label_1
    _geom_bond_atom_site_label_2
    _geom_bond_site_symmetry_2
    _geom_bond_distance
    _geom_bond_publ_flag
    Hg1 N1 . 2.441(6) ?
    Hg1 Cl1 . 2.3562(18) ?
    Hg1 Cl2 . 2.3471(18) ?
    N1 C5 . 1.320(9) ?
    N1 C1 . 1.334(9) ?
    C5 H5 . 0.9500 ?
    C5 C4 . 1.382(11) ?
    C4 H4 . 0.9500 ?
    C4 C3 . 1.380(10) ?
    C3 C2 . 1.393(10) ?
    C3 C6 . 1.514(10) ?
    C2 H2 . 0.9500 ?
    C2 C1 . 1.399(11) ?
    C1 H1 . 0.9500 ?
    C6 H6A . 0.9900 ?
    C6 H6B . 0.9900 ?
    C6 C7 . 1.517(10) ?
    C7 H7A . 0.9800 ?
    C7 H7B . 0.9800 ?
    C7 H7C . 0.9800 ?
loop_
    _geom_angle_atom_site_label_1
    _geom_angle_atom_site_label_2
    _geom_angle_atom_site_label_3
    _geom_angle_site_symmetry_1
    _geom_angle_site_symmetry_3
    _geom_angle
    _geom_angle_publ_flag
    Cl1 Hg1 N1 . . 94.51(15) ?
    Cl2 Hg1 N1 . . 98.16(15) ?
    Cl2 Hg1 Cl1 . . 167.32(7) ?
    C5 N1 Hg1 . . 120.6(5) ?
    C5 N1 C1 . . 118.3(6) ?
    C1 N1 Hg1 . . 120.8(5) ?
    N1 C5 H5 . . 118.2 ?
    N1 C5 C4 . . 123.7(7) ?
    C4 C5 H5 . . 118.2 ?
    C5 C4 H4 . . 120.4 ?
    C3 C4 C5 . . 119.3(7) ?
    C3 C4 H4 . . 120.4 ?
    C4 C3 C2 . . 117.3(7) ?
    C4 C3 C6 . . 124.2(7) ?
    C2 C3 C6 . . 118.4(7) ?
    C3 C2 H2 . . 120.2 ?
    C3 C2 C1 . . 119.7(7) ?
    C1 C2 H2 . . 120.2 ?
    N1 C1 C2 . . 121.7(7) ?
    N1 C1 H1 . . 119.1 ?
    C2 C1 H1 . . 119.1 ?
    C3 C6 H6A . . 108.3 ?
    C3 C6 H6B . . 108.3 ?
    C3 C6 C7 . . 115.9(7) ?
    H6A C6 H6B . . 107.4 ?
    C7 C6 H6A . . 108.3 ?
    C7 C6 H6B . . 108.3 ?
    C6 C7 H7A . . 109.5 ?
    C6 C7 H7B . . 109.5 ?
    C6 C7 H7C . . 109.5 ?
    H7A C7 H7B . . 109.5 ?
    H7A C7 H7C . . 109.5 ?
    H7B C7 H7C . . 109.5 ?
loop_
    _geom_torsion_atom_site_label_1
    _geom_torsion_atom_site_label_2
    _geom_torsion_atom_site_label_3
    _geom_torsion_atom_site_label_4
    _geom_torsion_site_symmetry_1
    _geom_torsion_site_symmetry_2
    _geom_torsion_site_symmetry_3
    _geom_torsion_site_symmetry_4
    _geom_torsion
    _geom_torsion_publ_flag
    Hg1 N1 C5 C4 . . . . -174.1(6) ?
    Hg1 N1 C1 C2 . . . . 175.2(5) ?
    N1 C5 C4 C3 . . . . 0.4(12) ?
    C5 N1 C1 C2 . . . . 1.1(11) ?
    C5 C4 C3 C2 . . . . -1.7(11) ?
    C5 C4 C3 C6 . . . . -179.4(7) ?
    C4 C3 C2 C1 . . . . 2.8(11) ?
    C4 C3 C6 C7 . . . . -12.1(12) ?
    C3 C2 C1 N1 . . . . -2.6(11) ?
    C2 C3 C6 C7 . . . . 170.2(7) ?
    C1 N1 C5 C4 . . . . 0.0(11) ?
    C6 C3 C2 C1 . . . . -179.4(7) ?
loop_
    _geom_hbond_atom_site_label_D
    _geom_hbond_atom_site_label_H
    _geom_hbond_atom_site_label_A
    _geom_hbond_site_symmetry_A
    _geom_hbond_distance_DH
    _geom_hbond_distance_HA
    _geom_hbond_distance_DA
    _geom_hbond_angle_DHA
    C1 H1 Cl1 . 0.95 2.88 3.527(8) 126.2
_shelx_space_group_comment
;
The symmetry employed for this shelxl refinement is uniquely defined
by the following loop, which should always be used as a source of
symmetry information in preference to the above space-group names.
They are only intended as comments.
;
_shelx_estimated_absorpt_T_min     ?
_shelx_estimated_absorpt_T_max     ?
_shelx_hkl_file
;
   1   0   0    1.30    1.40
  -1   0   0    2.40    1.40
  -1   0   0    0.90    0.50
  -1   0   0    1.50    0.60
  -1   0   0    1.00    0.40
  -1   0   0    3.40    1.40
  -1   0   0    0.90    0.70
   1   0   0    1.20    0.90
   1   0   0    2.50    1.00
  -2   0   0 5590.84  376.46
  -2   0   0 5045.40  380.16
  -2   0   0 5019.90  378.46
   2   0   0 4728.83  377.16
   2   0   0 4715.63  379.86
   2   0   0 5048.90  378.86
  -2   0   0 4888.21  379.66
   3   0   0   11.30    5.50
  -3   0   0    7.30    4.00
   4   0   0  682.53   71.79
   4   0   0  792.72   60.49
  -4   0   0  723.63   61.39
  -4   0   0  882.91   60.29
  -4   0   0  815.02   69.69
  -1   1   0 2618.84  208.28
  -1   1   0 2989.60  209.48
   1   1   0 3076.29  209.68
  -1  -1   0 2516.45  208.98
  -1  -1   0 2702.83  208.68
   1  -1   0 2706.33  209.08
   1  -1   0 2493.05  208.18
   1  -1   0 2915.21  209.68
   1   1   0 2676.43  208.78
   1  -1   0 2835.02  209.78
  -1   1   0 2841.12  209.58
   2  -1   0   51.79    6.40
  -2   1   0   53.19    7.60
   2  -1   0   58.19    5.70
   2   1   0   67.69    6.20
   2   1   0   57.59    5.60
   2  -1   0   60.19    8.30
  -2   1   0   62.69    6.20
   2   1   0   68.89    8.10
  -2   1   0   67.99    6.00
  -2   1   0   48.50    8.60
  -2  -1   0   66.99    6.40
  -2  -1   0   66.19    5.70
  -2  -1   0   65.69    8.90
  -2  -1   0   70.19    5.40
  -2  -1   0   57.69    6.20
  -2  -1   0   65.19    7.90
   2  -1   0   60.89    8.40
  -2  -1   0   47.20    8.20
  -2   1   0   60.69    8.20
   2   1   0   64.29    9.00
   2   1   0   73.19    5.70
   3  -1   0 3000.30  252.97
   3  -1   0 3068.79  247.78
   3   1   0 3105.29  251.67
  -3  -1   0 3506.65  247.98
   3   1   0 3514.35  248.28
   3   1   0 3121.59  247.98
   3  -1   0 3485.85  249.18
  -3   1   0 3215.28  254.07
   3   1   0 3089.09  247.68
   3   1   0 3215.78  253.77
  -3   1   0 3296.07  248.38
  -3  -1   0 3711.93  249.68
  -3  -1   0 3138.89  253.87
  -3  -1   0 3524.95  248.68
  -4  -1   0   24.90    8.70
  -4   1   0   38.10    8.10
   4   1   0   38.50    4.40
  -4   1   0   24.90    7.50
  -4   1   0   27.90    6.40
   4  -1   0   33.50   11.70
   0  -2   0   83.99    8.40
   0  -2   0   96.09    8.20
   0  -2   0   88.79    8.10
   0   2   0   83.29    7.40
   0   2   0  103.19    8.60
   0  -2   0   73.69    7.50
   0   2   0   79.49    8.10
   0   2   0   87.19    8.00
   1   2   0   10.10    2.70
  -1   2   0   13.50    2.70
  -1   2   0   15.10    4.20
  -1   2   0   10.40    2.70
  -1  -2   0    8.90    2.40
  -1  -2   0   11.50    2.00
   1   2   0   11.60    1.80
  -1  -2   0    8.30    2.00
  -1  -2   0    9.90    2.40
  -1  -2   0   11.10    2.70
   1   2   0   11.00    1.50
   1   2   0    8.50    2.50
   1  -2   0   11.60    1.80
  -1  -2   0   14.20    1.70
   1   2   0   10.60    2.10
   1  -2   0    7.60    2.20
   1  -2   0    7.90    2.70
   1  -2   0    6.90    2.10
   1   2   0   13.00    1.30
  -2  -2   0   63.39    6.50
   2  -2   0   68.99    7.40
  -2  -2   0   75.59    7.50
   2  -2   0   75.49    9.60
   2   2   0   71.99    9.70
   2   2   0   67.89    8.30
  -2  -2   0   73.79    6.30
  -2   2   0   63.59    9.20
  -2   2   0   59.19    7.20
  -2   2   0   76.29    9.80
   2  -2   0   72.99    6.50
  -2  -2   0   75.59    8.50
  -2   2   0   79.29    8.90
  -2  -2   0   62.39    8.70
  -3  -2   0  551.74   53.09
   3  -2   0  542.35   51.89
  -3   2   0  579.84   48.70
   3  -2   0  607.34   47.90
  -3   2   0  548.75   51.19
   3  -2   0  705.53   49.70
   3   2   0  613.94   47.40
   3   2   0  609.04   51.79
  -3   2   0  697.13   48.60
   3   2   0  644.74   53.59
  -3  -2   0  692.53   47.90
  -3  -2   0  580.74   47.80
  -3   2   0  631.24   53.79
  -4   2   0   17.80   12.30
   4  -2   0   38.20    4.90
   4  -2   0   47.30   10.30
   4  -2   0   21.60   10.90
   4   2   0   35.40    4.30
  -4   2   0   29.70    7.90
  -4  -2   0   22.90    8.40
   0  -3   0    3.80    2.30
   0   3   0    9.60    3.30
   0   3   0    5.10    1.60
   0   3   0    6.20    2.00
   0  -3   0    5.20    2.30
  -1  -3   0 1433.56  124.29
   1  -3   0 1482.25  126.89
   1  -3   0 1501.55  124.89
  -1  -3   0 1661.63  123.79
  -1   3   0 1683.43  125.69
   1   3   0 1649.63  123.79
   1   3   0 1784.12  125.79
   1  -3   0 1751.02  128.09
   1   3   0 1643.64  126.49
   1  -3   0 1470.95  124.79
  -1   3   0 1803.32  126.69
   1   3   0 1541.05  125.19
  -1   3   0 1735.03  124.49
  -1  -3   0 1594.44  125.19
  -1  -3   0 1495.35  125.09
  -1  -3   0 1606.74  125.59
  -1  -3   0 1683.13  126.09
   1  -3   0 1882.01  127.79
   1  -3   0 1651.03  124.79
  -1   3   0 1513.75  126.09
  -1   3   0 1798.22  125.59
  -1  -3   0 1749.72  124.29
   2  -3   0  807.92   73.09
  -2  -3   0 1022.40   71.09
   2  -3   0  884.91   72.19
   2  -3   0  986.80   75.99
  -2   3   0  928.41   72.99
  -2   3   0  939.31   75.49
  -2  -3   0  818.72   73.09
  -2   3   0  944.61   74.09
   2   3   0  883.31   70.59
   2   3   0  944.11   72.59
   2   3   0  870.91   73.79
  -2  -3   0  919.71   72.79
  -2   3   0  956.80   75.09
  -2  -3   0  920.91   71.89
   2   3   0  931.01   74.39
  -2  -3   0  913.71   72.99
  -2  -3   0 1067.89   72.49
  -2   3   0  982.10   73.39
   3  -3   0 1071.39   81.59
   3   3   0  975.60   80.49
  -3  -3   0  937.31   86.39
   3   3   0 1039.10   85.59
   3  -3   0 1166.28   83.19
  -3   3   0 1056.29   82.99
  -3  -3   0 1151.68   81.29
  -3  -3   0 1056.59   83.09
  -3   3   0 1000.70   85.89
   3  -3   0 1029.80   85.79
  -3   3   0 1156.48   81.49
  -3   3   0 1057.49   83.39
  -3   3   0 1091.99   87.39
  -3  -3   0 1019.20   81.79
   3   3   0 1079.99   86.99
  -4  -3   0  294.87   24.70
   4  -3   0  279.87   23.30
  -4  -3   0  238.78   29.50
   4   3   0  244.28   22.20
  -4   3   0  308.97   31.70
   4   3   0  301.57   34.00
   4  -3   0  332.07   25.80
   4   3   0  284.27   29.00
  -4   3   0  236.48   27.90
   0  -4   0 7836.62  629.74
   0   4   0 8839.12  629.14
   1  -4   0  115.79   14.10
  -1   4   0  134.69   13.10
   1   4   0  148.09   13.60
   1  -4   0  153.98   15.00
  -1  -4   0  135.09   13.70
  -1  -4   0  159.88   16.90
  -1   4   0  160.18   16.10
  -1  -4   0  116.99   11.50
   1  -4   0  148.39   12.90
   1   4   0  151.28   13.00
  -1  -4   0  115.99   12.00
  -1  -4   0  130.99   13.80
  -1  -4   0  138.39   12.30
  -1   4   0  144.09   13.00
   1   4   0  131.49   11.40
   1   4   0  119.29   15.10
  -1   4   0  131.59   13.50
  -1   4   0  143.89   12.70
   1  -4   0  142.89   15.90
  -1  -4   0  147.59   11.50
  -2   4   0 4634.74  336.07
   2   4   0 4536.25  336.37
   2  -4   0 4126.89  334.97
  -2   4   0 4733.53  338.87
  -2  -4   0 4702.83  333.27
  -2  -4   0 4082.79  334.07
   2   4   0 4272.07  334.97
   2   4   0 4345.06  336.87
  -2  -4   0 5082.39  336.57
  -2   4   0 4866.51  336.17
  -2  -4   0 4419.66  335.37
  -2   4   0 4133.29  336.47
   2  -4   0 3939.51  334.17
  -2  -4   0 4198.98  335.47
  -2   4   0 4636.44  336.67
   2  -4   0 4000.60  337.97
  -3   4   0    5.40    5.60
   3   4   0    8.40    5.30
   3  -4   0    6.90    2.40
  -3   4   0    7.70    3.80
  -3  -4   0    6.50    3.10
   3  -4   0    7.30    2.70
  -3   4   0    9.50    3.80
   3  -4   0    7.50    3.60
  -3  -4   0    4.40    2.70
   3   4   0    6.30    1.90
   3   4   0    4.10    3.20
  -3   4   0   -0.10    3.70
   3  -4   0    3.50    5.00
   4  -4   0  916.11   77.39
   4   4   0  911.61   76.49
  -4   4   0  862.71   75.79
   4   4   0  947.91   77.99
  -4  -4   0  823.22   71.39
   4   4   0  908.61   68.89
  -4   4   0 1001.80   78.39
  -4  -4   0  840.42   76.39
   4  -4   0  875.41   70.09
   0  -5   0    5.10    2.50
   0  -5   0    0.20    2.50
   0  -5   0    2.20    1.60
   0   5   0    0.90    2.20
  -1  -5   0 5457.55  427.86
   1   5   0 5869.31  425.96
   1   5   0 5564.24  426.96
  -1   5   0 5975.30  425.86
  -1   5   0 6075.49  427.26
   1  -5   0 5076.49  425.86
   1   5   0 6147.28  431.06
  -1   5   0 5301.97  427.76
   1   5   0 4751.02  429.36
   1   5   0 5550.54  425.26
  -1   5   0 6287.57  428.36
  -1   5   0 5487.35  427.16
   1  -5   0 5341.77  428.06
   1   5   0 5192.48  426.96
   1  -5   0 6343.77  429.36
   1  -5   0 5928.71  431.96
   2  -5   0    2.80    3.30
   2  -5   0    4.70    5.30
  -2   5   0    4.60    3.20
  -2  -5   0    8.80    3.80
  -2   5   0    8.40    5.30
   2   5   0    5.70    3.20
  -2   5   0    3.10    3.40
   2  -5   0    5.60    2.30
  -2  -5   0    2.90    2.10
   2   5   0    0.80    3.30
  -2  -5   0    3.80    3.00
  -2   5   0    7.70    3.70
   2  -5   0    2.80    2.80
  -2  -5   0    6.70    3.00
  -2  -5   0   -1.60    9.00
  -2   5   0    8.50    3.00
  -3   5   0 2569.34  206.68
   3  -5   0 2442.96  204.48
   3   5   0 2840.02  210.78
  -3  -5   0 2584.44  207.08
  -3  -5   0 2348.67  205.28
  -3   5   0 2688.23  209.58
   3  -5   0 2756.72  206.08
  -3   5   0 2839.62  207.88
  -3   5   0 2966.60  211.78
   3  -5   0 2768.02  207.48
   3   5   0 2807.72  209.28
  -4  -5   0   42.60    8.20
  -4  -5   0   24.00    7.70
  -4   5   0   17.40    7.90
   4  -5   0   26.60    8.60
   4  -5   0   31.70    7.60
   4  -5   0   32.10    6.70
   4   5   0   53.39   13.70
  -4  -5   0   28.50    7.80
   0  -6   0  632.44   51.69
   0  -6   0  717.53   50.29
   0  -6   0  577.64   53.09
   0  -6   0  559.54   50.99
   0   6   0  707.43   52.39
   0   6   0  635.14   49.90
   0   6   0  533.15   49.99
   0  -6   0  660.03   49.60
  -1   6   0   59.29    7.10
   1  -6   0   62.99   11.10
  -1  -6   0   52.69    7.20
   1   6   0   68.49    9.40
   1   6   0   67.99    7.30
   1   6   0   63.99    8.20
  -1   6   0   82.29   12.90
   1  -6   0   57.19    9.10
   1  -6   0   53.49    7.20
  -1   6   0   63.69    9.40
   1  -6   0   61.39    9.80
   1   6   0   53.39    6.50
  -1  -6   0   57.99    8.80
  -1   6   0   57.39    7.90
  -1   6   0   69.89    9.20
  -1   6   0   55.89    8.20
  -1  -6   0   49.90    8.60
   2   6   0  876.41   63.09
   2   6   0  710.03   64.99
  -2  -6   0  720.63   62.39
  -2   6   0  790.32   63.59
   2  -6   0  711.63   68.49
   2  -6   0  732.23   61.29
  -2   6   0  878.81   60.89
  -2   6   0  724.53   62.69
   2   6   0  808.02   59.59
  -2  -6   0  765.12   63.29
  -2  -6   0  833.62   61.19
   2   6   0  716.23   59.19
   2   6   0  720.73   62.59
  -2   6   0  857.21   63.69
   2   6   0  685.53   61.89
  -3  -6   0   64.19    9.00
  -3   6   0   72.59   12.10
   3  -6   0   67.89    9.40
  -3  -6   0   79.39   10.60
   3   6   0   74.59   12.00
   3   6   0   75.69   14.10
   3  -6   0   61.19    8.40
  -3   6   0   63.79   11.40
   3  -6   0   77.09   10.20
  -4   6   0  216.98   25.10
  -4  -6   0  184.18   20.60
  -4  -6   0  206.58   23.80
  -4   6   0  263.77   28.70
   4   6   0  244.88   28.60
   4  -6   0  181.18   19.00
   4  -6   0  234.88   21.20
  -4  -6   0  203.88   21.90
   0  -7   0    6.40    4.70
   0  -7   0    1.20    2.80
   0  -7   0    4.80    3.50
   0  -7   0    3.70    3.90
   0  -7   0    0.90    2.30
   0  -7   0    2.20    2.10
   0   7   0    1.90    1.90
  -1   7   0  466.25   41.20
   1  -7   0  464.55   40.10
   1   7   0  529.25   39.40
  -1   7   0  537.95   43.00
   1   7   0  544.75   43.70
   1  -7   0  500.65   41.60
  -1  -7   0  488.15   42.60
   1  -7   0  501.75   42.10
  -1  -7   0  418.86   40.60
  -2   7   0 1110.29   80.49
  -2  -7   0 1006.10   83.19
   2  -7   0 1061.19   80.29
  -2  -7   0 1056.99   78.09
   2   7   0  905.61   81.59
   2   7   0 1116.09   80.89
  -2   7   0 1123.99   79.89
   2  -7   0 1022.00   89.49
   2   7   0  909.11   84.69
  -2   7   0 1004.20   81.49
  -2  -7   0  987.30   82.19
  -2  -7   0  913.41   81.39
   2  -7   0  947.41   79.59
  -3  -7   0  139.39   17.50
   3  -7   0  137.19   15.70
  -3   7   0  174.68   19.20
  -3   7   0  172.08   31.00
   3   7   0  164.28   18.50
   3   7   0  160.28   21.70
  -4   7   0  333.47   32.90
   4   7   0  348.37   37.90
  -4  -7   0  306.37   30.50
   4  -7   0  325.17   28.90
   4   7   0  311.17   33.20
  -4  -7   0  280.37   30.00
   0   8   0 1474.65  135.89
   0  -8   0 1865.91  134.89
   0  -8   0 1882.71  137.99
   0  -8   0 1931.11  138.29
   0  -8   0 1631.44  140.09
   1   8   0    4.60    3.20
  -1   8   0   11.80    8.40
  -1  -8   0    7.20    4.60
  -1  -8   0    1.30    3.50
   1   8   0    0.80    4.80
   1  -8   0   11.20    6.80
  -1   8   0    3.90    2.20
  -1   8   0    0.90    3.80
   1  -8   0    1.60    3.50
   1  -8   0    2.40    2.70
  -1  -8   0    1.90    4.20
   1  -8   0    3.90    4.10
  -2  -8   0 1641.74  133.79
  -2   8   0 1710.73  132.79
   2  -8   0 1787.02  131.29
  -2  -8   0 1573.34  128.69
   2  -8   0 1867.01  132.29
   2   8   0 1598.14  133.89
   2   8   0 1561.84  137.39
   2  -8   0 1737.03  142.79
   2   8   0 1956.40  131.89
  -2  -8   0 1556.24  130.49
  -2  -8   0 1623.84  133.89
  -3  -8   0   54.29   10.50
  -3   8   0   72.69   18.30
  -3   8   0   43.30   11.10
   3  -8   0   33.90   12.90
   3  -8   0   36.70    7.70
  -3  -8   0   41.00    9.80
   3   8   0   54.79   11.00
   0  -9   0   10.60    5.60
   0   9   0   23.70   11.40
   0  -9   0    5.60    3.30
   0   9   0    4.70    7.80
   1  -9   0 2613.94  202.68
  -1  -9   0 2364.46  196.68
   1   9   0 2108.99  194.38
  -1  -9   0 2559.44  193.98
   1  -9   0 2592.74  192.28
  -1  -9   0 2652.23  196.18
  -1   9   0 2720.23  195.28
   1  -9   0 2510.15  194.48
   2   9   0   17.00    6.30
  -2  -9   0   10.90    2.60
   2   9   0   -1.70    6.40
  -2  -9   0    8.20    5.90
   2  -9   0    7.80    9.40
  -2   9   0   13.30    9.60
   2  -9   0    4.10    4.30
   2  -9   0   13.90    4.30
  -2  -9   0    3.80    4.20
  -2  -9   0   14.10    5.40
  -2   9   0    0.60    5.20
   2   9   0    5.30    3.70
   2   9   0    7.80    4.50
  -2   9   0   11.10    4.60
  -2  -9   0    9.40    2.70
   3  -9   0 1521.05  114.39
  -3   9   0 1382.26  115.99
  -3  -9   0 1411.06  118.09
  -3  -9   0 1291.47  116.19
   3   9   0 1560.44  125.69
   3   9   0 1589.94  116.89
   0 -10   0 1870.31  136.59
   0 -10   0 1752.82  135.99
   0 -10   0 1513.35  138.99
   0 -10   0 1729.83  132.39
  -1 -10   0   22.70    7.90
  -1 -10   0   16.90    3.20
  -1 -10   0   13.20    6.60
  -1 -10   0   17.40    8.60
  -1  10   0   10.40    3.30
  -1 -10   0   16.90    4.20
   1  10   0   15.70    5.90
   1 -10   0   20.70    5.00
   1 -10   0   33.30    9.50
  -1  10   0   36.50   11.30
  -1  10   0    9.10    5.20
   2  10   0  536.25   56.19
  -2 -10   0  534.25   49.99
  -2  10   0  556.74   48.10
  -2 -10   0  577.04   50.59
  -2 -10   0  576.84   44.80
   2 -10   0  591.14   59.29
  -3  10   0   45.90   14.90
   3 -10   0    4.40   15.60
   3  10   0   17.30    7.80
  -3 -10   0   23.40    6.90
   3  10   0   10.40   10.10
   0 -11   0   -3.20    5.70
   0  11   0   25.90   20.30
   0  11   0   -1.00    8.70
   0 -11   0   -2.00    3.10
   0 -11   0    2.60    7.20
   0  11   0   -1.90    3.50
  -1 -11   0   19.90    4.80
  -1 -11   0    8.50    7.00
   1  11   0    5.20    6.00
  -1  11   0   13.10    3.70
  -1  11   0   10.60    6.70
   1 -11   0    4.90    5.90
   1 -11   0   22.90    5.60
   1 -11   0    4.60    7.80
  -2 -11   0  139.99   12.70
   2 -11   0  128.59   27.30
   2  11   0  114.29   16.60
   2 -11   0  142.49   17.30
  -2  11   0  138.69   16.20
  -2 -11   0  106.69   17.00
   0 -12   0  329.97   35.80
   0 -12   0  330.57   27.40
   0 -12   0  285.57   30.80
   1  12   0   -2.00   10.50
  -1  12   0   28.10   10.30
  -1  12   0   12.40    4.10
  -1 -12   0   15.90    7.90
   1 -12   0   16.20    9.80
  -1  12   0   34.10   20.80
  -1 -12   0   17.60    7.70
   1 -12   0    8.60    5.90
   1  12   0   11.70    5.40
  -1   0  -1    3.10    0.80
   1   0   1    1.40    1.50
  -1   0   1    4.90    1.90
  -1   0   1    4.20    0.90
  -1   0  -1    3.10    1.60
  -1   0   1    6.20    1.80
   1   0   1    3.20    1.10
   1   0  -1    5.30    1.30
  -1   0   1    3.20    1.10
   1   0  -1    2.90    1.70
   1   0   1    6.00    1.80
  -1   0  -1    3.20    0.80
   1   0  -1    4.50    0.80
  -1   0  -1    2.20    0.90
  -1   0  -1    4.90    1.10
   1   0   1    4.90    1.00
  -2   0  -1  306.87   24.40
  -2   0  -1  302.77   27.90
   2   0   1  304.47   24.40
  -2   0   1  356.26   24.40
  -2   0   1  364.16   25.30
  -2   0   1  304.67   27.60
   2   0   1  295.97   25.30
   2   0  -1  310.97   24.30
   2   0  -1  293.27   26.50
  -2   0  -1  301.17   26.50
  -2   0   1  324.57   28.10
  -2   0  -1  347.07   24.50
   2   0   1  299.87   27.80
   2   0  -1  274.07   25.00
  -2   0  -1  358.96   25.20
  -2   0   1  310.97   24.50
  -2   0  -1  273.47   27.20
  -2   0   1  318.47   26.70
  -2   0   1  311.07   26.70
   2   0  -1  292.77   27.60
   3   0  -1  273.07   24.80
  -3   0   1  356.96   25.60
  -3   0   1  338.47   24.30
  -3   0  -1  330.47   24.00
  -3   0   1  258.57   26.50
   3   0  -1  303.27   29.40
   3   0  -1  308.67   24.00
  -3   0   1  307.77   30.10
   3   0   1  306.77   24.10
  -3   0  -1  274.17   25.20
  -3   0  -1  329.57   30.50
   3   0   1  264.07   24.60
   3   0   1  292.07   29.10
  -4   0  -1  241.78   28.60
   4   0  -1  265.47   21.50
  -4   0   1  226.48   22.80
   4   0  -1  258.37   33.20
  -4   0   1  292.97   29.90
  -4   0   1  302.77   21.40
   4   0   1  225.18   35.20
   4   0   1  277.47   21.70
   0  -1  -1 3685.83  252.77
   0   1  -1 2989.50  252.17
  -1   1  -1  125.19   10.60
  -1   1  -1  121.69    8.80
  -1  -1   1  103.69   10.20
  -1  -1   1  124.79    9.40
  -1  -1   1  112.29    8.70
  -1  -1   1   96.69    9.00
  -1   1  -1  101.49    9.40
  -1  -1   1  112.99    9.50
   1  -1  -1   98.99   10.10
   1  -1  -1  106.09    9.50
   1  -1  -1  124.99   10.60
   1   1   1  116.29   10.00
   1   1   1  105.39    8.70
  -1  -1   1  111.09    8.70
  -1  -1   1  109.29    8.90
   1   1   1  105.79   10.40
  -1  -1   1  104.79    9.80
  -1   1  -1  105.99   10.40
  -2  -1  -1 2458.65  161.08
   2   1  -1 2105.69  160.08
   2   1  -1 2227.08  164.08
  -2  -1  -1 2283.87  159.88
  -2  -1  -1 2129.49  163.48
  -2   1   1 2116.49  160.48
  -2   1   1 2135.19  163.58
   2   1  -1 2175.28  162.38
   2  -1   1 2198.98  160.68
  -2  -1  -1 2231.58  162.18
   2  -1   1 2331.97  163.08
  -2   1   1 2159.38  163.48
   2  -1   1 2064.09  159.88
  -2   1   1 2164.68  162.28
   2  -1   1 1960.00  162.98
  -2  -1  -1 2019.80  160.48
   2   1  -1 2046.70  162.18
   2   1  -1 2084.69  159.58
  -2  -1  -1 1907.81  162.88
  -2   1   1 2240.68  163.18
   2   1   1 2035.30  159.68
  -2   1  -1 2140.09  162.38
  -2  -1   1 2037.10  161.18
  -2  -1   1 2214.98  159.78
  -2   1  -1 2153.68  163.48
  -2  -1   1 2364.96  160.98
  -2   1  -1 2135.29  163.88
   2  -1  -1 1964.00  160.18
  -2   1  -1 2084.89  160.58
   2   1   1 1949.10  162.98
  -2  -1   1 2155.48  162.18
  -2  -1   1 2091.09  160.68
  -2   1  -1 1812.82  161.58
   2  -1  -1 1872.61  160.78
   2   1   1 1964.60  159.68
  -2  -1   1 2270.57  159.68
  -2   1  -1 2331.77  160.38
   2   1   1 2050.79  162.28
   2  -1  -1 1946.41  163.18
   3   1  -1  606.14   49.40
  -3  -1  -1  555.94   51.19
   3   1  -1  567.44   45.60
   3  -1   1  574.84   45.50
  -3  -1  -1  565.04   45.30
  -3   1   1  583.74   51.39
  -3   1   1  539.85   48.80
   3  -1   1  652.43   46.50
  -3   1   1  663.53   46.60
   3   1  -1  575.54   45.10
   3  -1   1  514.65   49.99
  -3   1   1  599.64   46.00
   3   1  -1  595.94   51.29
  -3  -1  -1  602.04   45.50
   3   1  -1  599.84   46.20
   3  -1  -1  498.55   49.70
   3   1   1  544.95   45.20
  -3  -1   1  629.14   45.10
   3  -1  -1  595.54   46.90
   3   1   1  589.04   51.39
  -3   1  -1  556.54   51.39
  -3  -1   1  612.64   45.40
  -3  -1   1  629.04   46.90
   3   1   1  648.24   45.40
  -3  -1   1  616.04   46.10
   3  -1  -1  542.05   45.30
  -3  -1   1  529.35   50.69
  -3   1  -1  634.54   46.40
  -3   1  -1  568.64   45.80
   4   1  -1  270.57   21.30
   4   1  -1  229.58   36.10
   4  -1   1  271.57   21.70
  -4   1   1  224.58   24.00
   4  -1   1  238.58   34.70
  -4  -1  -1  266.17   30.10
  -4   1   1  288.37   29.90
  -4   1  -1  240.18   23.20
   4   1   1  308.77   39.00
  -4   1  -1  291.97   22.60
  -4  -1   1  282.87   29.80
   4  -1  -1  233.78   31.60
   4  -1  -1  266.87   21.50
   4   1   1  266.27   21.40
  -4   1  -1  267.97   29.20
   0   2  -1 2239.58  166.88
   0  -2   1 2224.88  167.38
   0   2   1 2254.37  167.78
   0  -2   1 2035.50  167.38
   0  -2  -1 2293.37  167.28
   0   2  -1 2341.37  167.88
   0  -2   1 2101.69  168.18
   0  -2  -1 2188.08  166.98
   0   2   1 2470.55  167.28
   0   2  -1 2271.97  167.48
   0  -2  -1 1925.91  167.48
   1  -2   1 3351.96  256.47
   1  -2   1 3437.56  258.77
   1   2  -1 3217.68  257.27
   1   2  -1 3412.66  257.57
  -1   2   1 3324.57  257.27
  -1   2   1 3231.08  256.77
   1   2  -1 3200.08  256.17
  -1  -2  -1 3060.89  256.07
   1   2  -1 3350.66  257.07
  -1  -2  -1 3194.08  257.07
  -1   2   1 3375.26  257.57
  -1   2   1 3074.59  256.87
   1  -2   1 2970.60  257.67
  -1  -2  -1 3074.69  256.57
   1  -2  -1 3576.24  258.17
  -1  -2   1 3120.09  257.07
  -1  -2   1 3171.08  256.37
  -1   2  -1 3639.14  256.87
   1  -2  -1 3858.51  258.97
   1  -2  -1 3314.47  256.57
  -1   2  -1 3902.51  258.37
   1   2   1 3580.84  257.17
   1   2   1 3816.12  257.47
  -1   2  -1 3883.61  258.57
  -1  -2   1 3701.83  257.17
   1  -2  -1 3195.68  256.87
  -1   2  -1 3754.12  257.47
   2  -2   1 1146.29   84.59
   2  -2   1 1066.39   84.89
   2   2  -1 1000.30   86.29
  -2  -2  -1 1118.29   87.99
  -2   2   1 1128.09   85.49
  -2   2   1 1017.00   87.19
   2  -2   1 1032.30   87.49
  -2  -2  -1 1011.00   83.99
   2   2  -1 1038.70   87.39
  -2  -2  -1 1022.80   85.69
  -2   2   1 1078.99   87.09
  -2   2   1 1041.00   86.39
   2   2  -1 1108.19   85.99
   2   2  -1  974.20   83.49
   2  -2   1 1030.10   83.99
  -2  -2  -1 1157.18   83.99
  -2  -2  -1 1054.49   85.19
  -2   2   1 1103.09   87.79
   2  -2  -1  989.90   84.89
  -2  -2   1 1118.39   84.29
   2  -2  -1 1187.18   84.09
  -2   2  -1 1135.39   85.49
   2  -2  -1 1174.08   87.49
   2   2   1 1179.48   87.69
   2   2   1 1165.58   85.19
   2  -2  -1  999.20   86.49
  -2   2  -1 1089.39   86.89
   2   2   1 1098.99   86.39
  -2  -2   1 1170.78   85.29
  -2  -2   1 1209.08   86.49
  -2   2  -1 1179.78   87.49
   2   2   1 1133.09   83.69
  -2   2  -1 1260.97   83.99
  -2   2  -1 1195.58   88.19
  -2   2  -1 1221.88   87.09
   3  -2   1 2989.00  241.18
  -3   2   1 3015.20  245.48
  -3  -2  -1 3330.97  241.28
   3   2  -1 3390.76  247.98
  -3   2   1 3280.37  247.38
  -3   2   1 2985.30  245.58
   3  -2   1 2736.53  245.58
  -3  -2  -1 2924.51  246.68
  -3   2   1 3167.58  242.58
   3   2  -1 2982.60  244.98
  -3  -2  -1 2911.31  241.08
   3   2  -1 2966.50  240.68
  -3   2   1 3456.75  241.88
   3  -2   1 3566.94  242.68
  -3  -2  -1 2760.42  243.68
   3  -2  -1 2894.21  245.58
  -3   2  -1 2932.81  244.18
  -3  -2   1 3270.67  247.68
   3   2   1 3202.08  240.88
  -3  -2   1 3627.54  241.18
  -3   2  -1 3667.13  241.88
   3   2   1 3440.76  247.68
   3   2   1 3213.48  245.18
   3  -2  -1 3463.45  242.88
  -3   2  -1 3449.55  242.58
  -3   2  -1 3485.95  247.98
   3  -2  -1 3132.19  241.18
  -4  -2  -1  184.68   23.50
   4  -2   1  198.78   16.10
   4   2  -1  189.08   15.20
  -4   2   1  155.48   26.20
  -4   2   1  192.98   24.10
  -4  -2   1  160.18   23.40
   4  -2  -1  190.68   18.60
   4  -2  -1  182.78   15.70
   4   2   1  173.98   15.30
   0  -3   1 5861.31  439.36
   0   3  -1 4831.22  438.06
   0  -3  -1 5680.73  438.76
   0   3  -1 6001.70  438.86
   0  -3  -1 6166.78  437.76
   0  -3   1 6310.37  437.96
   0  -3   1 5832.92  438.26
   1  -3   1 1345.17  118.49
  -1  -3  -1 1626.94  118.49
  -1  -3  -1 1446.36  116.89
  -1  -3  -1 1608.84  117.59
   1  -3   1 1295.47  116.89
   1   3  -1 1719.03  118.29
  -1   3   1 1526.35  117.89
   1  -3   1 1660.73  119.99
   1   3  -1 1534.65  117.99
  -1   3   1 1551.54  117.39
  -1   3   1 1633.34  117.99
   1   3  -1 1619.54  117.79
   1  -3   1 1517.25  116.59
   1  -3   1 1515.95  116.89
  -1  -3  -1 1465.95  117.19
  -1  -3  -1 1663.53  116.29
   1   3  -1 1395.36  115.69
   1   3  -1 1593.34  117.29
  -1   3   1 1573.04  118.19
   1   3  -1 1527.25  118.79
   1  -3   1 1608.14  120.09
  -1  -3  -1 1373.56  116.49
  -1  -3   1 1532.65  116.49
   1  -3  -1 1357.86  116.79
   1   3   1 1449.06  116.99
   1   3   1 1580.24  118.29
   1  -3  -1 1630.04  119.99
  -1   3  -1 1629.84  119.49
  -1  -3   1 1500.25  117.39
  -1  -3   1 1331.87  117.29
   1  -3  -1 1659.53  119.09
  -1   3  -1 1541.15  117.49
  -1  -3   1 1729.43  116.99
  -1   3  -1 1451.05  117.19
   1  -3  -1 1531.25  119.59
  -1  -3   1 1414.86  117.49
   1  -3  -1 1495.45  116.89
   1   3   1 1535.95  117.29
  -1   3  -1 1689.83  119.29
  -1  -3   1 1374.86  115.69
   1   3   1 1394.66  115.79
  -1   3  -1 1770.72  118.89
  -1  -3   1 1610.54  116.19
   1   3   1 1547.75  117.59
   2  -3   1 2515.35  185.18
   2   3  -1 2719.03  183.68
  -2   3   1 2436.66  181.08
  -2   3   1 2463.15  182.78
  -2  -3  -1 2661.73  179.98
  -2   3   1 2644.24  182.78
  -2  -3  -1 2571.74  181.48
  -2   3   1 2758.52  184.88
   2  -3   1 2593.74  179.68
  -2  -3  -1 2309.97  179.88
   2   3  -1 2342.67  182.28
  -2   3   1 2601.94  181.58
  -2   3   1 2676.43  182.78
   2  -3   1 2583.84  180.58
  -2  -3  -1 2470.25  181.48
   2   3  -1 2349.36  178.78
  -2  -3  -1 2315.87  181.58
   2  -3   1 2328.37  183.88
   2  -3   1 2267.97  181.68
  -2  -3   1 2465.15  179.08
   2   3   1 2136.49  180.48
  -2   3  -1 2384.76  182.58
  -2  -3   1 2042.30  181.38
  -2  -3   1 2179.48  180.78
   2  -3  -1 2324.77  183.78
   2  -3  -1 1997.70  180.18
   2   3   1 2097.29  178.78
   2   3   1 2063.19  181.48
  -2  -3   1 2454.85  180.38
  -2  -3   1 2151.78  181.08
  -2   3  -1 2231.08  181.28
  -2   3  -1 2276.37  183.18
   2  -3  -1 2094.19  181.28
   2   3   1 2333.77  182.48
  -2   3  -1 2188.28  182.78
   3   3  -1  554.84   40.60
  -3  -3  -1  534.65   41.70
  -3  -3  -1  554.84   43.10
   3   3  -1  581.14   46.10
   3  -3   1  498.35   45.10
  -3  -3  -1  565.74   41.20
  -3   3   1  542.45   46.60
  -3   3   1  601.24   41.50
   3   3  -1  600.34   48.00
  -3   3   1  535.45   42.70
   3  -3   1  577.94   41.70
  -3   3   1  570.14   47.10
  -3  -3  -1  522.15   46.50
  -3   3   1  552.14   43.00
  -3   3  -1  515.35   40.90
  -3   3  -1  440.66   44.70
   3  -3  -1  466.55   41.10
   3   3   1  511.35   40.70
  -3  -3   1  529.35   40.90
  -3   3  -1  464.65   42.50
   3  -3  -1  479.35   42.50
  -3   3  -1  529.45   47.10
   3   3   1  513.35   46.40
  -3  -3   1  458.75   42.50
   3   3   1  505.95   45.20
   3  -3  -1  447.16   44.50
   4   3  -1  637.64   56.19
  -4  -3  -1  632.64   57.49
  -4   3   1  555.54   55.09
   4   3  -1  677.73   60.99
   4  -3   1  733.33   53.89
  -4  -3  -1  618.44   51.49
  -4   3   1  689.73   58.79
   4  -3   1  642.94   62.79
   4  -3   1  660.33   50.49
   4   3  -1  617.04   49.30
   4   3   1  573.44   49.30
  -4   3  -1  680.73   58.69
   4   3   1  680.23   62.89
   4  -3  -1  719.73   52.79
   4  -3  -1  624.94   50.19
   4   3   1  652.93   57.09
  -4   3  -1  530.95   53.79
  -4  -3   1  660.33   51.89
  -4  -3   1  580.74   59.69
   0  -4  -1  118.89   11.70
   0  -4  -1  131.59   13.60
   0   4   1  132.49   12.10
   0  -4   1  113.79   12.40
   0  -4   1  122.39   13.90
   0  -4   1  141.99   13.10
   0   4  -1  132.99   13.30
   0   4  -1  131.49   11.90
   0   4  -1  161.18   14.40
   0  -4   1  145.89   11.90
   0  -4  -1  136.89   12.30
   0  -4  -1  127.09   13.10
   0   4  -1  145.49   13.20
  -1   4   1  539.15   44.90
  -1  -4  -1  541.35   46.40
   1   4  -1  504.35   46.00
   1   4  -1  553.24   45.70
   1  -4   1  531.25   48.40
  -1   4   1  550.24   45.90
   1  -4   1  550.04   47.50
   1  -4   1  515.75   45.60
  -1  -4  -1  570.14   43.70
  -1  -4  -1  518.85   44.20
  -1  -4  -1  593.34   48.70
  -1  -4  -1  537.75   45.90
   1   4  -1  545.35   45.40
  -1  -4  -1  533.75   44.50
   1   4  -1  638.54   46.90
   1  -4   1  548.65   44.90
  -1   4   1  638.24   48.70
   1   4  -1  593.94   45.80
  -1   4   1  577.94   45.70
  -1   4   1  564.84   46.00
   1   4  -1  532.85   43.80
  -1   4   1  548.95   46.30
  -1  -4   1  529.35   45.90
   1  -4  -1  604.54   51.29
  -1   4  -1  571.74   46.80
   1  -4  -1  545.65   47.50
  -1  -4   1  579.74   46.70
   1   4   1  593.74   45.90
  -1   4  -1  619.34   45.40
  -1  -4   1  610.94   46.40
   1  -4  -1  611.94   45.60
   1   4   1  575.14   45.90
  -1  -4   1  535.35   44.50
   1   4   1  618.24   45.10
   1  -4  -1  635.64   47.50
   1  -4  -1  560.84   44.50
  -1   4  -1  600.34   48.10
  -1   4  -1  589.34   45.50
   1   4   1  579.44   44.00
  -1   4  -1  628.04   47.50
   2  -4   1  503.05   40.60
  -2  -4  -1  571.74   41.90
  -2  -4  -1  528.55   41.80
   2   4  -1  525.55   41.10
   2  -4   1  437.96   43.00
  -2   4   1  555.44   41.80
   2  -4   1  468.15   41.00
   2   4  -1  537.65   42.80
  -2  -4  -1  496.25   41.00
  -2   4   1  517.95   42.80
   2  -4   1  552.94   44.90
   2   4  -1  514.65   43.10
  -2   4   1  510.25   41.30
   2   4  -1  541.75   38.50
  -2  -4  -1  580.64   39.50
  -2  -4  -1  507.25   40.30
  -2   4   1  536.15   41.90
  -2   4   1  584.54   45.40
   2  -4  -1  509.45   44.30
  -2  -4   1  506.05   39.70
  -2  -4   1  495.05   41.60
   2   4   1  451.45   42.00
  -2   4  -1  466.05   41.80
  -2   4  -1  457.85   42.60
  -2   4  -1  481.05   41.50
  -2   4  -1  466.55   42.00
  -2  -4   1  451.95   41.00
  -2   4  -1  449.66   43.30
   2   4   1  471.95   40.90
  -2  -4   1  448.86   40.80
   2   4   1  465.15   41.70
   2  -4  -1  439.36   43.30
   2  -4  -1  438.06   40.70
  -2  -4   1  519.15   40.20
   3   4  -1  333.07   30.80
   3   4  -1  283.57   28.80
  -3  -4  -1  288.57   29.20
  -3  -4  -1  295.17   25.30
  -3   4   1  302.87   26.80
  -3  -4  -1  303.47   27.00
  -3   4   1  320.97   30.20
  -3   4   1  344.77   31.70
   3  -4   1  319.67   25.40
   3  -4   1  315.77   26.00
   3  -4   1  331.17   26.40
   3  -4   1  286.97   28.20
  -3   4   1  313.67   26.40
  -3  -4   1  327.27   24.60
  -3   4  -1  289.47   27.00
  -3   4  -1  335.87   27.30
  -3   4  -1  289.67   29.80
   3   4   1  324.67   29.60
   3   4   1  280.57   24.00
   3  -4  -1  273.17   24.80
   3  -4  -1  287.47   26.20
   3   4   1  316.07   30.00
   3  -4  -1  301.47   28.40
  -3   4  -1  289.57   29.70
  -3  -4   1  270.57   26.50
  -3  -4   1  263.57   25.40
  -4   4   1  175.78   24.00
  -4  -4  -1  191.48   23.80
   4   4  -1  202.38   24.20
   4  -4   1  179.78   23.40
   4   4  -1  217.18   25.70
   4  -4   1  176.28   18.30
  -4  -4  -1  175.98   19.60
  -4   4   1  210.98   25.00
   4  -4   1  182.18   19.60
  -4   4  -1  236.98   25.90
   4  -4  -1  251.87   21.20
  -4  -4   1  234.08   20.60
  -4  -4   1  224.88   25.00
   4  -4  -1  245.48   18.80
   4  -4  -1  257.77   30.30
  -4   4  -1  240.58   25.50
   0  -5  -1  443.26   40.70
   0   5   1  507.85   43.40
   0   5  -1  457.65   39.50
   0  -5  -1  495.95   39.60
   0  -5  -1  472.45   39.10
   0  -5   1  505.35   39.80
   0   5   1  563.54   43.20
   0  -5   1  488.45   40.60
   0   5   1  554.94   42.70
   0  -5   1  429.66   40.20
   0   5  -1  512.85   42.60
   0   5  -1  571.04   42.90
   0  -5   1  495.65   39.10
   0   5  -1  453.35   40.70
   0   5   1  505.95   41.40
   1  -5   1   69.99   11.30
   1   5  -1   92.39    9.00
   1  -5   1   79.19    9.80
  -1   5   1   79.19    9.40
  -1   5   1  100.19   12.80
  -1  -5  -1   86.89    7.80
  -1  -5  -1   74.29    9.80
   1   5  -1   77.79    8.90
  -1   5   1   86.69    9.60
   1  -5   1   73.29    8.30
  -1  -5  -1   84.29    7.40
   1  -5   1   61.79    9.60
   1  -5   1   70.39   10.90
  -1  -5  -1   64.39    8.30
   1   5  -1   77.59    9.70
   1   5  -1   77.99    8.60
  -1   5   1   83.69    9.30
  -1   5   1   86.29    8.20
   1   5  -1   65.79   10.70
  -1  -5  -1   75.89    9.30
   1   5  -1   76.09    7.40
   2   5  -1  807.12   62.99
  -2   5   1  917.01   66.69
  -2   5   1  807.32   66.19
  -2  -5  -1  751.02   65.59
  -2   5   1  842.62   63.99
   2   5  -1  773.12   65.79
   2   5  -1  879.91   63.29
  -2  -5  -1  852.21   65.49
   2   5  -1  868.61   67.09
   2   5  -1  770.12   67.99
  -2  -5  -1  856.41   65.39
  -2  -5  -1  834.72   66.79
   2  -5   1  916.01   64.69
   2  -5   1  811.82   70.69
  -2  -5  -1  950.40   72.79
  -2   5   1  807.92   67.09
  -2  -5  -1  886.91   64.19
   2   5  -1  754.62   65.19
  -2   5   1  898.21   66.99
   2  -5   1  916.81   65.59
   2   5   1  777.82   67.89
  -2  -5   1  794.42   65.39
   2   5   1  730.43   65.99
  -2   5  -1  784.82   66.69
   2  -5  -1  864.51   64.59
  -2   5  -1  822.82   67.79
   2  -5  -1  921.71   70.69
  -2   5  -1  821.22   66.99
   2  -5  -1  760.42   65.09
   2  -5  -1  723.93   70.19
  -2  -5   1  793.32   63.89
  -2   5  -1  837.42   69.59
   2   5   1  783.72   66.19
  -2  -5   1  875.81   73.29
  -2  -5   1  738.13   66.09
  -2   5  -1  804.12   66.19
   3   5  -1  342.07   30.40
  -3  -5  -1  318.47   25.70
  -3   5   1  334.77   30.00
  -3   5   1  312.17   26.30
  -3  -5  -1  334.87   27.80
   3   5  -1  323.67   30.00
   3  -5   1  340.07   26.60
   3  -5   1  298.77   25.20
  -3   5   1  313.97   27.10
   3  -5   1  314.57   28.20
   3  -5  -1  263.77   27.20
  -3   5  -1  253.37   29.00
  -3   5  -1  261.17   26.60
  -3  -5   1  245.88   26.40
  -3   5  -1  253.87   26.30
   3   5   1  272.57   29.20
  -3   5  -1  288.67   30.90
   3   5   1  259.57   28.40
  -4  -5  -1  263.97   26.40
   4   5  -1  271.57   28.60
  -4   5   1  256.67   28.80
  -4  -5  -1  196.98   20.80
   4  -5   1  215.58   21.70
  -4   5   1  261.37   27.20
  -4  -5  -1  235.68   22.80
   4  -5   1  268.37   25.50
  -4  -5   1  210.78   26.00
   4  -5  -1  235.18   22.80
   4  -5  -1  224.58   20.70
   4   5   1  252.47   27.50
  -4   5  -1  222.58   27.00
   4  -5  -1  246.78   24.80
   4   5   1  245.78   28.10
  -4  -5   1  215.18   22.30
  -4   5  -1  227.88   26.90
   0  -6   1  656.03   51.39
   0  -6  -1  697.33   51.59
   0  -6  -1  629.14   53.59
   0  -6   1  760.02   52.49
   0  -6  -1  561.64   53.09
   0   6   1  648.94   52.19
   0  -6   1  602.24   52.89
   0   6   1  723.33   54.79
   0   6  -1  663.43   53.99
   0  -6  -1  560.74   54.49
   0  -6  -1  757.42   52.39
   0  -6   1  634.34   55.59
   0   6  -1  613.24   52.19
   0   6  -1  646.44   51.79
  -1   6   1 3128.69  225.18
  -1   6   1 3136.79  226.08
   1  -6   1 3093.99  230.18
   1   6  -1 2704.23  222.28
  -1  -6  -1 3099.49  222.28
   1   6  -1 3117.39  224.98
   1   6  -1 2594.94  224.18
   1  -6   1 3154.48  224.48
  -1   6   1 2910.21  225.18
  -1  -6  -1 2697.83  225.18
   1  -6   1 3120.89  226.48
  -1  -6  -1 2796.82  225.08
   1   6  -1 3123.09  223.28
   1  -6   1 2834.12  223.28
  -1  -6  -1 2565.04  225.28
  -1  -6   1 3287.97  222.58
   1   6   1 3140.49  222.68
   1  -6  -1 2582.34  226.08
  -1  -6   1 2589.04  223.38
  -1   6  -1 2829.22  224.28
  -1   6  -1 3131.99  226.08
  -1  -6   1 2972.10  225.58
   1   6   1 2897.11  222.78
  -1  -6   1 2586.74  225.68
  -1   6  -1 3326.17  223.18
  -1   6  -1 2750.92  225.48
   1  -6  -1 3011.80  224.58
  -1   6  -1 3077.49  223.78
   2  -6   1  673.03   65.29
  -2   6   1  684.03   62.79
  -2  -6  -1  716.03   62.69
  -2  -6  -1  778.82   61.79
   2  -6   1  725.43   61.89
  -2  -6  -1  771.32   66.99
   2   6  -1  670.53   59.89
  -2   6   1  801.12   62.79
  -2   6   1  800.22   61.79
  -2  -6  -1  694.43   63.69
  -2   6   1  696.03   63.59
  -2   6   1  879.91   68.39
   2  -6   1  689.13   68.39
   2   6  -1  761.22   63.39
  -2   6   1  794.72   63.99
  -2  -6   1  720.53   60.59
   2  -6  -1  836.12   62.19
  -2  -6   1  746.93   59.89
  -2  -6   1  817.42   63.89
   2   6   1  912.31   66.99
   2  -6  -1  904.11   70.59
   2   6   1  901.41   64.89
  -2   6  -1  878.51   64.69
   2  -6  -1  922.81   62.09
   2   6   1  769.62   62.79
  -2  -6   1  792.32   60.99
  -3   6   1 1242.18  105.29
   3  -6   1 1199.98   99.09
   3   6  -1 1212.58  102.19
   3   6  -1 1160.28  104.39
  -3  -6  -1 1104.79  100.69
  -3   6   1 1153.08  101.99
   3  -6   1 1434.26  106.99
  -3  -6  -1 1147.99   99.19
   3   6   1 1323.27  104.39
  -3  -6   1 1302.07  101.59
   3   6   1 1419.46  102.99
   3  -6  -1 1484.75  107.39
  -3   6  -1 1346.67  103.19
   3  -6  -1 1260.17   99.39
   3  -6  -1 1336.87  100.19
  -3   6  -1 1318.97  101.69
  -3  -6   1 1151.88   99.69
   4  -6   1  185.78   18.40
   4  -6   1  167.28   16.80
  -4   6   1  201.38   22.80
  -4  -6  -1  193.08   19.50
  -4  -6  -1  145.29   17.10
  -4   6   1  204.38   26.10
   4   6  -1  180.88   25.20
  -4  -6  -1  213.68   21.10
   4   6   1  173.98   23.00
  -4   6  -1  177.28   22.40
   4   6   1  201.88   25.60
  -4  -6   1  173.48   22.00
   4  -6  -1  163.18   17.50
  -4  -6   1  159.38   18.80
  -4   6  -1  179.08   23.90
   4  -6  -1  159.58   18.00
   4  -6  -1  167.08   18.80
   0  -7   1 3601.14  246.68
   0  -7  -1 3080.49  245.98
   0  -7   1 3358.96  249.48
   0  -7  -1 3288.67  246.18
   0  -7  -1 2806.32  247.58
   0  -7   1 3490.85  243.58
   0  -7   1 3295.77  245.88
   0  -7  -1 3073.19  243.38
   0   7  -1 2890.51  244.28
   1  -7   1 1178.18   84.29
  -1  -7  -1 1009.40   83.79
  -1  -7  -1 1165.08   80.49
   1  -7   1 1102.29   89.09
  -1   7   1 1136.89   83.39
   1  -7   1 1059.19   81.29
  -1   7   1 1173.08   83.69
  -1  -7  -1 1050.59   83.99
   1  -7   1  927.61   83.59
  -1  -7  -1  943.11   81.89
   1   7  -1  926.41   82.49
   1  -7   1 1146.19   82.89
  -1  -7   1 1045.50   80.29
   1  -7  -1  877.41   80.89
   1  -7  -1  910.81   86.89
  -1   7  -1 1075.29   80.59
  -1  -7   1  976.60   83.59
  -1   7  -1 1006.10   83.89
  -1  -7   1 1161.68   80.39
   1  -7  -1  948.41   82.39
   1  -7  -1 1043.20   83.19
   2  -7   1 1790.02  128.89
  -2   7   1 1449.76  128.89
  -2  -7  -1 1719.23  127.29
   2   7  -1 1491.75  129.79
   2   7  -1 1586.14  127.09
  -2  -7  -1 1598.64  129.69
  -2   7   1 1719.73  128.49
  -2   7   1 1737.43  128.79
  -2  -7  -1 1389.16  127.09
   2  -7   1 1544.35  137.39
  -2  -7  -1 1470.05  130.09
  -2  -7  -1 1549.64  130.69
   2   7  -1 1679.63  128.99
   2  -7   1 1600.34  127.99
   2  -7  -1 1841.72  128.69
  -2   7  -1 1691.93  130.29
  -2   7  -1 1921.71  129.29
  -2  -7   1 1433.96  129.99
   2   7   1 1578.24  130.69
   2   7   1 1729.43  134.39
  -2  -7   1 1716.03  130.79
  -2  -7   1 1853.21  133.29
   2   7   1 1921.61  129.29
   2  -7  -1 1760.02  128.49
  -2  -7   1 1561.74  127.29
   2  -7  -1 1760.12  138.09
  -2  -7   1 1652.23  126.19
  -3  -7  -1  279.87   23.60
   3  -7   1  203.48   28.70
  -3   7   1  269.67   42.30
  -3   7   1  241.18   25.20
  -3  -7  -1  246.98   25.00
   3  -7   1  264.17   23.00
   3   7  -1  279.17   25.80
   3   7  -1  248.08   29.10
  -3   7  -1  219.68   24.70
   3  -7  -1  211.68   22.20
   3   7   1  237.28   24.60
   3   7   1  259.97   29.10
  -3  -7   1  226.28   24.50
  -4   7   1  735.63   62.29
  -4  -7  -1  678.93   59.99
  -4  -7  -1  720.93   59.89
   4   7  -1  766.52   67.09
  -4  -7  -1  574.04   57.39
   4   7  -1  704.83   62.59
   4  -7   1  744.93   58.09
   4  -7   1  589.04   57.69
   4   7   1  764.02   66.99
  -4  -7   1  740.53   61.49
   4   7   1  785.42   63.19
  -4  -7   1  669.23   60.39
  -4   7  -1  693.33   61.69
   4  -7  -1  698.53   57.89
   0  -8  -1  232.78   19.90
   0  -8   1  241.58   22.80
   0  -8  -1  233.28   22.80
   0   8  -1  190.08   20.70
   0  -8   1  223.18   21.70
   0  -8  -1  211.48   22.30
   0  -8   1  227.08   25.00
   0   8   1  228.28   26.60
   0  -8   1  246.78   20.00
  -1  -8  -1  699.63   59.49
   1  -8   1  804.52   60.69
   1   8  -1  670.03   60.29
  -1  -8  -1  768.82   62.39
   1  -8   1  776.52   60.59
  -1   8   1  791.82   60.69
  -1  -8  -1  727.03   61.39
  -1  -8  -1  832.52   57.89
   1  -8   1  738.33   58.39
  -1   8   1  795.72   60.89
  -1  -8   1  616.84   58.69
   1  -8  -1  648.64   58.09
  -1   8  -1  681.63   60.99
  -1  -8   1  667.63   60.79
   1  -8  -1  634.64   59.49
  -1  -8   1  757.62   57.69
   1  -8  -1  799.42   60.39
  -1  -8   1  794.82   57.69
  -2  -8  -1  390.46   32.80
  -2   8   1  398.26   29.90
   2   8  -1  330.47   32.00
   2  -8   1  377.16   40.40
   2   8  -1  314.77   28.90
   2  -8   1  342.77   29.60
   2   8  -1  298.47   35.20
  -2  -8  -1  323.97   27.30
  -2  -8  -1  348.57   32.70
  -2  -8  -1  330.37   29.10
  -2   8   1  349.77   31.20
  -2   8  -1  385.96   30.30
  -2  -8   1  305.57   28.60
   2   8   1  408.66   30.50
  -2  -8   1  314.07   27.50
   2  -8  -1  356.06   30.40
  -2   8  -1  309.17   30.80
  -2  -8   1  280.47   31.90
   2  -8  -1  376.66   29.90
   2   8   1  292.87   31.70
   2   8   1  364.36   29.90
   2   8   1  327.17   35.80
   2  -8  -1  347.27   38.70
  -2  -8   1  329.47   32.20
  -3  -8  -1  677.03   55.99
  -3  -8  -1  678.03   53.99
  -3   8   1  542.25   60.59
   3   8  -1  620.34   66.39
   3  -8   1  722.53   52.79
   3   8   1  564.64   55.29
  -3  -8   1  592.64   54.99
   3  -8  -1  655.73   52.49
   3   8   1  654.53   61.09
   3   8   1  664.03   54.49
  -3   8  -1  588.14   54.49
   0  -9   1   18.40    4.30
   0  -9  -1   25.60    6.20
   0  -9   1   20.10    6.40
   0   9  -1   36.10   13.00
   0   9  -1   12.20    3.90
   0  -9  -1   12.70    6.70
   0  -9  -1   17.90    4.50
   0  -9  -1   13.50    6.10
   0  -9   1    6.90    5.40
   1  -9   1   23.90    7.50
   1  -9   1   39.80   10.70
  -1  -9  -1   27.70    7.80
  -1   9   1   34.30    8.60
  -1   9   1   27.30    5.20
   1   9  -1   31.80    7.10
  -1  -9  -1   36.50    9.10
  -1  -9  -1   34.30    8.40
   1  -9  -1   23.80    5.20
   1   9   1   42.40   12.10
  -1  -9   1   23.30    5.00
   1  -9  -1   18.50    5.00
  -1   9  -1   17.80    6.70
  -1  -9   1   12.40    5.80
  -1  -9   1   13.00    6.40
  -1   9  -1   29.70   10.60
  -1  -9   1   22.40    7.00
   1   9   1   18.70    5.70
   2   9  -1   58.59    9.90
  -2  -9  -1   51.69   11.40
   2   9  -1   57.09    8.70
  -2  -9  -1   61.69    9.50
  -2  -9  -1   46.70   10.20
  -2   9   1   51.09    7.80
  -2  -9  -1   55.89    6.00
   2  -9   1   45.00   13.10
  -2   9   1   48.40    9.30
   2   9   1   63.99    9.00
  -2  -9   1   46.20    6.00
  -2  -9   1   43.00   10.70
   2   9   1   49.50   10.10
  -2   9  -1   86.79   19.10
  -2   9  -1   54.59    9.80
  -2  -9   1   58.39    6.80
  -2   9  -1   36.00    8.10
   2  -9  -1   36.50    8.90
   3   9  -1   56.59   12.70
  -3   9   1   63.99   11.60
  -3  -9  -1   62.19   12.60
  -3  -9  -1   73.09   12.30
  -3   9   1   97.19   21.70
   3  -9   1   78.69   10.30
  -3  -9   1   86.79   14.30
  -3  -9   1   60.49   12.60
   3   9   1   97.29   13.40
   3  -9  -1   48.40   16.20
   3   9   1  100.89   22.00
  -3   9  -1   88.09   12.70
   0 -10  -1   70.49   13.50
   0 -10  -1   63.29   12.00
   0 -10   1   55.09   14.20
   0 -10   1   93.79   10.10
   0 -10  -1   68.99   14.20
   0 -10   1   82.29   12.90
   0 -10  -1   97.89    9.90
   0 -10   1  107.69   15.60
  -1 -10  -1 1108.99   91.09
  -1 -10  -1 1040.80   88.99
   1 -10   1 1083.29   95.69
  -1  10   1 1113.69   87.79
   1 -10   1 1141.69   85.49
   1 -10   1 1146.79   88.69
  -1 -10  -1 1246.38   91.59
   1 -10  -1 1131.59   88.19
  -1  10  -1 1091.99   88.69
   1  10   1  893.51   93.09
  -1 -10   1  992.10   90.59
  -1 -10   1 1170.98   89.19
  -1 -10   1 1070.49   88.99
   1 -10  -1  965.60   93.49
  -2 -10  -1  219.78   20.00
   2 -10   1  268.07   26.70
  -2  10   1  243.68   23.50
   2  10  -1  194.48   32.70
   2 -10   1  244.08   34.00
   2  10  -1  211.28   24.80
   2  10   1  259.37   32.30
  -2 -10   1  254.07   20.60
   2 -10  -1  270.97   25.90
   2  10   1  194.08   24.50
  -2 -10   1  227.88   25.40
  -2 -10   1  240.98   26.00
   2 -10  -1  217.08   35.80
  -2  10  -1  281.37   24.90
   3  10  -1  414.26   34.00
   3  10  -1  323.77   42.50
  -3  10   1  332.07   32.60
  -3 -10  -1  298.77   34.50
  -3 -10  -1  407.46   34.90
   3 -10   1  378.36   31.50
  -3 -10   1  301.27   34.90
   3 -10  -1  396.56   31.90
   3  10   1  360.16   43.90
   3  10   1  394.96   33.90
  -3  10  -1  304.37   32.40
   0 -11  -1 1305.17  107.69
   0 -11   1 1346.87   98.69
   0 -11   1 1208.28  107.49
   0 -11   1 1187.68  107.29
   1 -11   1  265.37   35.10
  -1  11   1  317.27   29.20
   1 -11   1  302.47   28.90
  -1 -11  -1  272.27   28.70
  -1  11  -1  295.57   30.40
  -1 -11   1  327.07   25.70
  -1 -11   1  298.07   31.70
  -1 -11   1  249.38   28.80
   1 -11  -1  253.57   27.70
   2 -11   1  958.50   69.29
   2  11  -1  702.53   78.59
  -2 -11  -1  979.50   74.49
   2 -11   1  863.21   71.99
   2 -11   1  790.02   81.89
  -2  11   1  826.72   70.19
  -2 -11  -1  721.93   66.69
   2 -11  -1  832.42   81.69
  -2  11  -1  915.41   73.79
  -2 -11   1  896.61   67.59
  -2 -11   1  870.81   73.49
   2 -11  -1  930.61   71.89
   0 -12   1  155.08   19.40
   0  12   1  139.09   16.90
   0  12  -1  130.09   16.50
   0 -12   1  155.18   23.50
   0 -12  -1  186.88   20.00
   1 -12   1  366.96   34.20
   1  12  -1  315.47   43.40
  -1  12   1  309.87   30.30
  -1 -12  -1  381.46   34.70
  -1 -12   1  388.26   30.30
   1  12   1  272.47   42.30
  -1 -12   1  426.06   38.40
   1 -12  -1  352.26   39.80
   1 -12  -1  367.76   33.80
  -1 -12   1  297.47   33.60
  -1   0  -2 6520.05  486.15
   1   0   2 6375.76  486.05
  -2   0   2 1619.04  119.89
   2   0  -2 1531.75  117.99
  -2   0   2 1598.84  117.49
   2   0   2 1490.75  120.79
   2   0  -2 1469.55  119.39
  -2   0  -2 1773.02  118.09
  -2   0  -2 1507.55  117.29
   2   0  -2 1406.96  117.89
  -2   0   2 1700.23  117.49
  -2   0  -2 1423.16  120.39
   2   0  -2 1499.05  116.99
  -2   0  -2 1579.54  121.29
  -2   0  -2 1783.02  117.79
   2   0   2 1654.53  118.69
   2   0  -2 1662.63  117.89
   2   0  -2 1451.95  120.79
   2   0   2 1532.55  117.29
  -2   0  -2 1309.97  118.29
  -2   0  -2 1659.23  117.29
  -2   0   2 1310.57  119.89
  -2   0  -2 1577.94  119.39
  -3   0   2 2139.69  153.68
   3   0   2 1746.83  153.98
   3   0  -2 1988.40  155.48
   3   0  -2 2023.00  159.68
  -3   0   2 1771.02  156.18
   3   0   2 2334.57  153.98
   3   0  -2 1896.11  154.58
   3   0   2 2061.79  159.48
   3   0   2 1923.71  153.38
  -3   0  -2 2156.38  153.28
  -3   0  -2 2157.28  160.28
   3   0  -2 1903.71  153.08
  -3   0   2 2330.77  155.08
  -3   0   2 1954.80  159.18
  -3   0  -2 1942.91  154.18
  -3   0  -2 2108.89  153.68
   4   0   2  522.25   41.20
   4   0   2  456.45   58.09
  -4   0   2  508.85   49.20
  -4   0   2  577.64   41.20
  -4   0  -2  517.25   49.30
   4   0  -2  530.95   40.90
   0  -1   2 3082.89  215.58
   0   1  -2 2630.24  215.88
   1   1  -2 2445.16  192.38
  -1   1   2 2468.55  191.28
   1  -1   2 2624.84  190.58
  -1  -1  -2 2343.77  190.18
  -1   1   2 2517.35  190.68
   1  -1   2 2264.07  190.28
  -1   1   2 2538.45  191.88
  -1   1   2 2421.86  190.78
   1   1  -2 2404.36  191.58
  -1  -1  -2 2343.07  191.18
   1   1  -2 2318.17  190.88
  -1   1   2 2680.33  192.28
  -1  -1  -2 2305.77  191.48
   1  -1   2 2173.68  191.78
  -1  -1   2 2464.15  191.98
  -1   1  -2 2753.52  192.38
  -1  -1   2 2780.62  191.58
   1   1   2 2667.23  191.38
   1   1   2 2707.43  192.18
   1  -1  -2 2707.13  190.98
   1  -1  -2 2746.13  191.88
  -1   1  -2 2673.63  190.78
   1  -1  -2 2809.92  191.38
   1  -1  -2 2550.14  191.88
  -1   1  -2 2422.36  191.38
  -1  -1   2 2607.34  190.68
  -2   1   2 3347.57  241.18
  -2  -1  -2 3381.86  239.88
   2   1  -2 3266.77  239.18
  -2  -1  -2 2867.71  241.48
  -2  -1  -2 3269.57  242.58
   2   1  -2 3315.77  243.08
   2  -1   2 3138.89  242.38
  -2   1   2 3218.38  239.38
  -2   1   2 3667.13  242.68
   2  -1   2 3141.39  238.78
  -2   1   2 3318.27  242.68
   2  -1   2 3515.55  242.28
  -2  -1  -2 3399.76  238.78
   2   1  -2 3217.58  238.38
  -2  -1  -2 3414.36  241.08
  -2   1   2 3281.07  242.28
   2   1  -2 3127.99  241.18
   2  -1  -2 3091.59  238.58
   2  -1  -2 2702.83  241.68
  -2  -1   2 2977.10  240.68
   2  -1  -2 2973.00  240.58
  -2  -1   2 3146.19  238.48
  -2   1  -2 3262.57  239.08
  -2   1  -2 3177.58  242.78
  -2  -1   2 2917.11  240.28
  -2  -1   2 3493.05  239.78
   2   1   2 2934.71  240.98
   2  -1  -2 2963.10  239.98
   2   1   2 2849.51  238.58
   2   1   2 3043.50  242.28
  -2  -1   2 3297.17  239.78
  -2   1  -2 2951.40  239.58
  -2   1  -2 3161.98  241.28
  -2  -1   2 2945.21  241.98
  -2  -1   2 3231.08  238.68
  -2   1  -2 3102.29  242.28
  -3   1   2 1165.68   91.09
   3  -1   2 1068.89   95.59
   3   1  -2 1196.68   96.99
   3   1  -2 1103.79   93.99
  -3   1   2 1185.28   96.29
  -3   1   2 1323.47   91.89
   3  -1   2 1177.58   90.79
   3  -1   2 1362.66   91.49
  -3  -1  -2 1138.29   96.39
  -3  -1  -2 1168.38   90.69
   3   1  -2 1086.59   90.79
  -3   1   2 1111.69   94.59
   3   1  -2 1121.19   90.09
   3  -1  -2 1033.80   95.09
  -3  -1   2 1326.07   90.49
  -3   1  -2 1237.28   91.19
  -3   1  -2 1224.98   97.09
   3  -1  -2 1144.59   92.09
  -3  -1   2 1336.77   90.49
  -3  -1   2 1301.07   91.39
  -3  -1   2 1172.08   96.89
   3  -1  -2 1150.68   90.39
   3   1   2 1210.08   96.59
  -3   1  -2 1093.19   92.29
  -3  -1   2 1308.07   92.29
   3   1   2 1137.99   90.49
  -4   1   2  468.95   47.00
   4  -1   2  582.24   44.60
   4   1  -2  547.95   43.90
  -4  -1  -2  550.04   52.39
  -4   1   2  603.84   55.39
   4   1   2  569.04   44.20
  -4   1  -2  541.55   45.60
   4  -1  -2  521.65   58.49
  -4  -1   2  578.34   52.89
  -4   1  -2  664.93   54.19
  -4   1  -2  606.34   45.00
   4  -1  -2  581.64   44.20
   0   2  -2  101.79    9.40
   0   2  -2  119.69   10.50
   0  -2   2  100.59    9.50
   0   2   2  114.59    9.80
   0  -2  -2  114.49   10.40
   0  -2   2  123.79    8.90
   0   2   2  111.69   11.20
   0   2  -2  113.29    9.00
   0   2  -2  108.39    9.00
   0  -2   2  105.09    9.50
   0   2  -2  104.29    9.70
   0   2   2  112.69    9.40
   0  -2  -2  102.39    9.70
   0   2   2  105.09    9.10
   0  -2  -2  110.89    9.30
   0  -2   2  105.69    8.90
   1   2  -2  329.27   30.70
  -1  -2  -2  320.87   29.80
   1   2  -2  346.37   31.50
   1  -2   2  343.47   32.50
   1  -2   2  364.16   29.90
   1   2  -2  373.56   30.50
  -1   2   2  345.77   30.50
  -1  -2  -2  354.16   30.50
  -1   2   2  364.56   32.10
  -1   2   2  346.07   30.80
  -1  -2  -2  342.37   29.60
   1  -2   2  358.06   30.10
  -1   2  -2  415.16   31.60
   1   2   2  426.66   29.50
   1  -2  -2  422.86   30.80
  -1  -2   2  438.46   29.60
  -1  -2   2  343.57   29.50
   1   2   2  448.46   31.10
   1  -2  -2  424.76   31.10
  -1  -2   2  441.16   31.00
  -1   2  -2  407.06   31.80
  -1   2  -2  439.86   29.90
   1  -2  -2  415.26   31.90
  -1   2  -2  431.26   30.60
  -1  -2   2  372.46   31.30
  -2  -2  -2  203.48   16.00
  -2  -2  -2  208.58   15.80
   2  -2   2  213.98   16.80
   2   2  -2  201.18   15.30
   2   2  -2  197.58   19.60
   2   2  -2  185.58   18.00
   2   2  -2  198.58   17.50
   2  -2   2  160.18   18.10
   2  -2   2  167.58   18.60
   2  -2   2  194.98   19.90
  -2   2   2  185.88   16.80
  -2   2   2  169.88   18.50
  -2   2   2  197.08   18.20
   2   2  -2  187.98   15.50
   2  -2   2  222.18   16.70
  -2   2   2  200.48   20.00
  -2  -2  -2  193.88   17.30
  -2  -2  -2  187.98   17.30
   2  -2   2  198.58   16.00
  -2   2   2  197.58   18.80
  -2   2   2  185.68   16.70
  -2  -2  -2  175.28   18.40
  -2   2  -2  206.08   18.20
   2  -2  -2  208.58   17.60
   3   2  -2  113.99   10.20
   3  -2   2  108.09    9.60
  -3  -2  -2  114.19    9.70
  -3  -2  -2  101.19   14.90
   3   2  -2  108.69    8.90
  -3  -2  -2  105.39    9.40
   3   2  -2  132.89   15.60
   3  -2   2   92.69   13.90
  -3   2   2  132.59   15.20
  -3   2   2  119.69   10.30
  -3   2   2  108.69   10.10
  -3   2   2   99.29   14.70
   3   2  -2  123.19   13.30
  -3  -2   2   90.59    8.90
  -3   2  -2   91.09    9.90
   3   2   2   90.49    9.10
   3  -2  -2   81.89   12.50
   3  -2  -2   94.29    9.20
  -3   2  -2   85.09   14.80
  -3   2  -2   94.29    9.40
  -3  -2   2  108.89   11.00
   3   2   2  101.29   13.00
   3   2   2   94.09   14.40
   4  -2   2  194.18   16.70
   4  -2   2  144.69   27.70
  -4   2   2  185.78   23.90
  -4  -2  -2  175.08   16.10
   4   2  -2  191.88   15.80
   4   2  -2  192.98   30.50
  -4  -2  -2  187.38   26.50
   4   2  -2  191.68   22.20
  -4  -2   2  171.28   24.10
  -4   2  -2  185.68   18.90
   4  -2  -2  226.98   19.30
   4   2   2  210.28   16.20
   4  -2  -2  215.58   16.50
  -4   2  -2  154.78   29.40
   0   3  -2 3544.95  287.57
   0  -3  -2 4202.18  286.17
   0   3  -2 3698.13  287.07
   0   3   2 4144.39  287.57
   0  -3  -2 3324.87  286.67
   0  -3  -2 4176.28  288.07
   0   3   2 3976.00  288.87
   0  -3   2 3807.92  288.37
   0  -3   2 3560.94  286.57
   0  -3  -2 3161.78  285.67
   0   3  -2 3823.62  286.77
   0   3  -2 3758.72  285.77
   0   3   2 4147.98  286.67
   1   3  -2  982.00   75.79
  -1  -3  -2  967.20   73.09
   1   3  -2  867.21   75.99
   1  -3   2  957.50   74.09
  -1   3   2  962.90   74.79
   1  -3   2  992.40   74.29
   1   3  -2 1086.49   75.79
  -1   3   2  872.41   74.89
   1   3  -2  854.61   74.49
  -1  -3  -2 1009.60   74.19
  -1  -3  -2  847.02   75.19
  -1  -3  -2  873.91   74.19
  -1  -3  -2 1016.80   74.89
   1   3  -2  947.61   75.29
  -1  -3  -2 1054.29   73.79
   1  -3   2 1016.20   77.89
  -1   3   2  952.10   74.89
  -1   3   2  967.90   75.09
  -1  -3  -2  920.71   74.39
   1   3   2  940.51   75.49
  -1   3  -2 1043.50   74.39
   1  -3  -2  959.40   74.49
   1  -3  -2  994.70   77.19
  -1   3  -2 1032.30   75.49
  -1  -3   2 1085.99   74.29
  -1  -3   2  889.41   74.69
  -1  -3   2  973.10   75.39
  -1  -3   2 1006.70   73.89
  -1   3  -2  933.21   74.49
   1   3   2  973.90   75.19
  -1  -3   2  988.00   75.19
  -1   3  -2  999.50   77.09
   1   3   2  990.30   74.19
   1   3   2 1020.30   74.89
   1  -3  -2  952.10   74.39
  -1  -3   2  901.01   75.19
  -1  -3   2  930.91   73.29
  -1   3  -2 1077.89   76.99
   1   3   2 1033.30   73.59
   1   3   2  902.71   74.29
   1  -3  -2  878.81   76.29
  -1  -3   2  942.71   73.49
  -2  -3  -2 1426.66  123.69
   2   3  -2 1629.94  124.29
  -2  -3  -2 1562.34  123.49
  -2   3   2 1721.83  126.79
   2  -3   2 1544.95  121.89
  -2   3   2 1554.74  124.89
   2   3  -2 1574.14  121.19
  -2  -3  -2 1599.14  121.59
  -2   3   2 1504.55  123.19
  -2  -3  -2 1504.35  124.69
   2   3  -2 1653.43  125.99
   2  -3   2 1475.35  126.69
   2  -3   2 1629.54  122.69
   2   3  -2 1475.55  124.69
  -2   3   2 1534.05  122.99
  -2   3   2 1531.55  124.29
  -2   3   2 1605.84  124.69
  -2  -3  -2 1524.25  123.79
  -2  -3   2 1516.15  124.19
  -2  -3   2 1509.65  122.49
   2  -3  -2 1711.73  126.39
   2   3   2 1746.63  125.29
   2  -3  -2 1559.64  123.99
  -2  -3   2 1803.32  121.49
  -2  -3   2 1771.82  121.29
   2  -3  -2 1583.74  122.89
  -2   3  -2 1690.23  124.19
  -2   3  -2 1705.03  126.09
  -2   3  -2 1728.13  125.49
  -2  -3   2 1717.13  124.19
  -2  -3   2 1643.34  123.59
  -2  -3   2 1569.44  121.99
   2   3   2 1618.44  124.39
   2   3   2 1523.25  121.19
  -2   3  -2 1552.24  125.19
   2   3   2 1719.73  123.59
  -3   3   2  591.14   48.80
  -3  -3  -2  587.34   47.80
   3   3  -2  598.84   46.70
   3   3  -2  606.24   51.79
  -3   3   2  637.04   53.59
   3  -3   2  573.24   51.79
   3  -3   2  679.93   49.00
   3  -3   2  615.84   47.80
  -3   3   2  649.34   48.90
  -3   3   2  590.84   52.49
   3   3  -2  650.53   53.89
  -3  -3  -2  619.04   52.89
  -3  -3  -2  591.54   49.10
  -3   3  -2  653.13   53.99
   3  -3  -2  598.24   51.39
   3   3   2  615.54   52.79
   3  -3  -2  527.65   48.80
   3   3   2  609.84   47.00
   3   3   2  617.54   51.69
  -3  -3   2  662.03   47.20
  -3   3  -2  562.44   51.09
  -3   3  -2  564.14   49.10
  -3  -3   2  585.94   49.20
   3  -3  -2  633.84   47.70
  -4  -3  -2  155.88   15.90
  -4  -3  -2  170.88   21.60
   4   3  -2  164.48   14.00
   4  -3   2  176.48   15.40
   4  -3   2  146.49   20.90
   4   3  -2  170.08   20.10
   4   3  -2  199.38   24.10
  -4   3   2  144.69   20.60
  -4   3   2  152.48   21.10
  -4  -3  -2  157.68   15.10
   4   3   2  213.18   27.60
  -4   3  -2  163.48   18.80
  -4  -3   2  186.08   16.50
   4   3   2  178.58   14.50
  -4   3  -2  184.48   22.70
  -4  -3   2  145.29   21.50
   4  -3  -2  177.88   15.00
   0   4  -2 4373.76  343.67
   0  -4  -2 3900.21  343.57
   0   4   2 4933.01  343.47
   0  -4   2 4251.67  346.37
   0   4   2 5109.79  344.87
   0  -4   2 4766.92  343.27
   0  -4  -2 4664.03  342.77
   0   4   2 4781.62  345.87
   0  -4   2 3926.01  343.17
   0  -4   2 4651.53  343.57
   0   4  -2 4612.04  342.47
   1   4  -2 4172.68  319.67
  -1   4   2 4610.04  318.67
   1  -4   2 4453.45  322.87
   1   4  -2 4269.47  317.67
   1   4  -2 3839.02  321.47
  -1  -4  -2 4051.19  318.47
   1  -4   2 4004.50  318.97
  -1  -4  -2 4187.68  317.67
  -1   4   2 4611.24  319.67
  -1   4   2 4287.47  319.37
   1  -4   2 4028.30  318.17
  -1  -4  -2 4249.67  317.67
  -1  -4  -2 4009.60  318.47
  -1   4   2 4228.38  319.17
  -1  -4  -2 3809.12  319.47
  -1  -4  -2 4754.02  321.67
  -1   4   2 4333.67  319.27
  -1  -4  -2 4505.15  319.37
   1  -4   2 4653.43  322.47
   1   4  -2 4568.24  319.67
   1   4  -2 4145.89  318.47
  -1   4  -2 4336.87  321.27
  -1  -4   2 4484.75  318.07
  -1  -4   2 3902.71  319.67
   1   4   2 3790.72  319.27
   1  -4  -2 3852.81  327.27
   1  -4  -2 3797.62  317.47
   1   4   2 3824.92  318.77
   1  -4  -2 3961.80  318.27
   1   4   2 4227.18  317.47
   1  -4  -2 4852.01  320.67
   1   4   2 4027.10  319.77
   1   4   2 4204.68  318.17
  -1   4  -2 4480.95  321.07
  -1   4  -2 4089.49  318.57
  -1   4  -2 4708.13  320.77
  -1   4  -2 4371.56  318.97
  -1  -4   2 3968.90  319.67
  -1  -4   2 3977.60  317.87
  -1  -4   2 3875.31  319.17
  -1   4  -2 4222.88  318.57
   2   4  -2 1845.42  135.79
   2   4  -2 1977.20  134.59
  -2   4   2 1847.92  136.89
   2   4  -2 2032.60  139.69
   2  -4   2 1699.83  136.99
  -2   4   2 1802.92  138.29
  -2   4   2 2022.60  137.79
   2   4  -2 1766.52  139.09
  -2   4   2 2041.90  138.19
   2   4  -2 1792.52  134.19
  -2  -4  -2 1763.42  136.09
  -2  -4  -2 1857.71  136.99
   2   4  -2 1822.32  137.89
  -2  -4  -2 1846.52  137.99
  -2  -4  -2 1981.40  137.39
   2  -4   2 1901.21  137.59
   2  -4   2 1986.20  142.29
  -2   4  -2 1687.03  139.39
  -2  -4   2 1691.73  137.29
   2   4   2 1701.13  137.69
  -2  -4   2 1671.63  137.49
  -2  -4   2 1764.82  134.79
  -2   4  -2 1647.44  137.29
   2  -4  -2 1620.74  136.69
   2  -4  -2 1607.04  140.09
  -2  -4   2 1681.13  135.29
   2  -4  -2 1700.73  135.19
   2  -4  -2 1619.64  136.09
   2   4   2 1596.34  137.69
  -2  -4   2 1596.44  136.89
   2   4   2 1570.04  136.79
  -2   4  -2 1683.33  138.89
  -2   4  -2 1751.12  138.09
  -2  -4   2 1841.22  134.89
  -2  -4   2 1786.62  135.99
  -3   4   2 1707.53  133.59
   3  -4   2 1925.41  130.49
  -3  -4  -2 1594.34  130.69
   3   4  -2 1828.72  135.09
   3  -4   2 1547.15  131.69
  -3   4   2 1691.63  130.59
   3  -4   2 1933.81  130.19
  -3  -4  -2 1701.83  133.09
  -3   4   2 1830.52  132.29
  -3   4   2 1839.72  135.89
  -3  -4  -2 1539.25  129.09
   3   4  -2 1631.24  133.49
   3  -4   2 1702.13  128.99
  -3  -4   2 1774.72  128.09
   3   4   2 1653.23  133.29
  -3   4  -2 1703.03  134.49
  -3   4  -2 1590.64  130.99
   3  -4  -2 1449.26  129.59
   3   4   2 1608.74  127.69
  -3  -4   2 1689.93  129.89
   3  -4  -2 1559.94  128.49
  -3   4  -2 1563.54  132.99
  -3  -4   2 1591.14  130.69
   3   4   2 1631.54  132.99
  -3   4  -2 1882.51  132.09
   3  -4  -2 1617.24  131.79
  -4  -4  -2  456.75   35.60
  -4   4   2  465.25   42.50
   4   4  -2  523.35   45.10
   4   4  -2  446.06   41.80
   4  -4   2  470.95   35.70
  -4  -4  -2  473.35   41.70
  -4  -4  -2  434.56   36.90
   4  -4   2  477.55   41.30
  -4   4   2  496.55   42.70
  -4  -4   2  378.36   36.60
  -4  -4   2  372.36   41.20
   4  -4  -2  383.06   34.80
   4  -4  -2  374.16   42.60
   4   4   2  428.86   42.40
   4  -4  -2  405.06   37.00
  -4   4  -2  432.86   42.60
   4   4   2  407.36   34.20
   4   4   2  416.26   40.90
   0   5   2 3253.27  226.88
   0  -5  -2 2632.84  226.98
   0  -5   2 2774.42  226.78
   0  -5   2 3210.38  226.38
   0   5  -2 3247.58  228.88
   0   5  -2 3007.70  225.88
   0  -5  -2 2919.11  226.08
   0  -5  -2 2682.33  227.58
   0   5   2 3411.66  228.88
   0   5  -2 2951.20  225.88
   0  -5   2 2940.81  229.68
   0   5  -2 3018.10  228.08
   0  -5   2 2611.84  226.48
   0   5  -2 2885.91  229.18
   0   5   2 3160.58  229.58
   0  -5   2 2970.60  225.28
  -1   5   2 1125.39   93.89
  -1   5   2 1161.18   94.19
   1   5  -2 1312.37   96.39
  -1   5   2 1066.79   93.79
   1  -5   2 1158.58   96.99
   1   5  -2 1072.09   94.39
   1   5  -2 1034.20   93.09
  -1  -5  -2 1422.36   93.39
  -1  -5  -2 1129.19   91.89
  -1  -5  -2 1035.90   94.39
   1  -5   2 1105.89   97.49
   1   5  -2 1193.98   93.59
   1   5  -2 1085.99   91.79
   1   5  -2 1083.09   92.69
  -1  -5  -2 1075.69   93.39
   1  -5   2 1114.19   92.69
  -1  -5  -2 1154.38   91.69
  -1   5   2 1233.88   94.29
  -1   5   2 1355.96   97.39
  -1   5  -2 1233.08   91.89
   1  -5  -2 1233.28   92.99
   1   5   2 1231.68   95.89
   1  -5  -2 1283.87   91.99
  -1   5  -2 1420.06   93.59
  -1  -5   2 1338.17   94.89
   1   5   2 1179.28   94.39
  -1  -5   2 1389.76   91.99
  -1  -5   2 1259.97   93.09
   1  -5  -2 1316.67   97.79
   1   5   2 1363.06   94.99
  -1  -5   2 1190.78   95.49
   2  -5   2 2346.37  182.08
   2  -5   2 2308.97  175.78
  -2  -5  -2 2198.88  177.68
  -2  -5  -2 2238.38  175.88
  -2   5   2 2364.06  177.48
  -2  -5  -2 2305.27  175.98
  -2   5   2 2196.38  174.38
  -2  -5  -2 2344.07  174.98
  -2   5   2 2497.75  177.18
   2   5  -2 2439.66  178.38
  -2  -5  -2 2087.69  176.08
  -2   5   2 2128.69  176.38
   2   5  -2 2219.08  173.68
   2   5  -2 2021.90  178.88
   2   5  -2 2171.78  177.98
  -2   5   2 2090.69  177.28
   2  -5   2 2274.47  175.18
   2  -5  -2 2285.97  175.88
   2   5   2 2482.55  177.48
  -2  -5   2 2187.68  174.48
   2   5   2 2144.89  177.28
  -2   5  -2 2464.55  179.08
  -2   5  -2 2669.23  181.48
   2   5   2 2459.05  179.28
   2  -5  -2 2356.76  176.08
  -2  -5   2 2591.14  186.48
  -2  -5   2 2373.46  174.68
  -2  -5   2 2452.85  176.68
  -2   5  -2 2429.06  177.68
  -2  -5   2 2188.78  177.08
   2  -5  -2 2426.36  175.48
  -2   5  -2 2389.66  177.78
   2  -5  -2 2089.19  181.08
  -2  -5   2 2058.79  176.68
   3  -5   2 1405.26  117.79
  -3   5   2 1527.65  118.99
   3   5  -2 1481.45  123.49
  -3   5   2 1455.95  119.89
   3  -5   2 1684.13  119.09
   3   5  -2 1661.83  123.69
  -3  -5  -2 1473.15  118.29
  -3   5   2 1500.65  122.29
  -3  -5  -2 1570.34  121.59
   3  -5   2 1648.64  120.89
  -3  -5  -2 1415.66  120.09
  -3   5  -2 1610.84  123.49
  -3  -5   2 1390.16  118.99
  -3   5  -2 1587.94  123.99
  -3  -5   2 1635.64  117.19
  -3  -5   2 1483.95  120.29
   3  -5  -2 1585.74  120.49
  -3   5  -2 1662.23  121.29
   3   5   2 1587.74  122.89
   3   5   2 1599.84  120.79
   3  -5  -2 1342.97  118.59
   3  -5  -2 1338.47  117.49
   3   5   2 1622.54  122.59
  -4  -5  -2 1121.29   92.09
  -4  -5  -2 1049.30   88.79
   4   5  -2 1104.19   94.19
  -4   5   2 1105.99   92.99
  -4  -5  -2 1100.79   87.09
  -4   5   2 1166.68   94.59
   4  -5   2 1045.90   86.69
   4   5  -2 1225.68   95.79
  -4   5  -2 1188.68   94.59
  -4  -5   2 1015.10   93.19
  -4  -5   2 1035.10   88.99
  -4   5  -2 1100.09   92.39
   4   5   2 1159.08   93.89
   4   5   2 1178.08   93.99
   4  -5  -2 1019.50   86.29
   4  -5  -2 1117.29   88.39
   4  -5  -2 1189.18   91.49
   0   6  -2 1227.08   94.89
   0  -6  -2 1027.50   92.39
   0   6  -2 1144.39   92.89
   0   6  -2 1155.48   93.19
   0   6   2 1306.57   96.09
   0   6   2 1310.17   94.19
   0  -6  -2 1286.17   93.19
   0  -6   2 1262.27   92.59
   0   6   2 1193.18   96.39
   0  -6   2 1176.38   97.59
   0  -6  -2 1059.19   94.49
   0   6  -2 1206.68   95.69
   0  -6   2 1129.79   94.19
   0  -6   2 1349.07   93.79
   0  -6   2 1230.78   94.59
  -1  -6  -2  927.51   80.49
  -1   6   2 1047.90   80.29
   1  -6   2 1006.00   84.79
  -1   6   2  988.40   79.49
   1  -6   2 1010.10   79.39
   1   6  -2 1028.10   79.39
   1   6  -2  942.01   77.49
   1  -6   2  875.21   80.19
   1  -6   2 1006.00   78.39
   1   6  -2  904.71   80.19
  -1  -6  -2 1042.00   77.49
  -1   6   2 1084.19   80.29
  -1   6   2 1001.80   80.09
  -1  -6  -2 1041.10   80.19
   1   6  -2 1149.78   79.39
   1   6  -2  910.51   79.19
   1  -6   2 1057.09   81.69
  -1  -6   2 1128.59   77.59
   1   6   2  880.11   79.89
   1  -6  -2  954.60   83.09
   1  -6  -2 1048.80   78.59
  -1   6  -2 1123.69   78.69
   1  -6  -2  911.81   81.59
  -1  -6   2  909.01   80.99
   1   6   2 1078.09   78.39
   1   6   2 1153.58   81.39
  -1  -6   2 1037.20   80.59
  -1   6  -2 1141.79   82.39
   1   6   2  919.81   82.39
  -1   6  -2  921.71   78.79
   1   6   2 1148.39   77.89
   1  -6  -2  948.51   79.49
  -1  -6   2  964.50   78.59
  -1   6  -2  947.71   77.59
  -1   6  -2 1007.70   80.99
   2  -6   2  293.97   32.10
  -2  -6  -2  321.97   28.90
  -2   6   2  287.47   28.00
   2  -6   2  311.87   26.40
   2   6  -2  292.37   24.50
  -2  -6  -2  332.47   26.20
   2   6  -2  311.37   27.70
  -2   6   2  334.47   27.10
  -2   6   2  328.37   26.50
   2   6  -2  341.77   28.70
   2   6  -2  302.97   27.60
  -2  -6  -2  315.07   27.10
  -2   6   2  287.97   26.80
   2   6  -2  262.07   29.50
  -2   6   2  304.67   27.80
  -2  -6  -2  338.37   31.40
   2  -6  -2  278.07   31.30
   2  -6  -2  303.77   26.40
  -2  -6   2  259.47   27.60
   2  -6  -2  311.07   26.50
  -2   6  -2  286.27   27.80
   2   6   2  350.06   25.10
  -2  -6   2  271.07   25.10
   2  -6  -2  297.27   25.90
  -2   6  -2  303.97   27.50
  -2  -6   2  287.87   27.90
   2   6   2  272.37   28.00
   2   6   2  289.77   24.60
  -2   6  -2  357.26   32.90
   2   6   2  335.27   30.70
  -2  -6   2  359.36   34.60
  -2   6  -2  285.37   28.30
   2   6   2  307.07   27.20
   3  -6   2  455.15   34.90
  -3  -6  -2  397.96   36.40
   3   6  -2  441.56   38.70
  -3  -6  -2  443.16   36.60
  -3   6   2  402.76   37.50
   3   6  -2  398.46   39.50
  -3  -6  -2  428.06   34.60
   3  -6   2  363.16   33.80
   3  -6  -2  374.06   39.70
  -3   6  -2  409.76   36.50
   3  -6  -2  412.16   35.30
  -3   6  -2  457.35   41.60
   3   6   2  379.56   36.30
  -3  -6   2  377.16   36.10
   3  -6  -2  399.16   34.50
  -3  -6   2  353.76   35.00
   3   6   2  411.96   39.40
  -3   6  -2  416.06   38.20
   3   6   2  407.86   37.10
   4   6  -2  166.28   24.50
  -4   6   2  163.88   24.70
  -4  -6  -2  142.39   17.90
  -4   6   2  151.98   21.00
   4   6  -2  180.98   23.20
   4  -6   2  165.48   17.40
  -4  -6  -2  144.29   16.40
   4  -6   2  139.39   16.20
  -4  -6  -2  147.99   19.10
  -4   6  -2  224.08   24.80
   4  -6  -2  204.08   18.60
  -4  -6   2  206.88   23.20
  -4  -6   2  196.08   19.20
   4  -6  -2  170.48   16.20
   0  -7   2  150.08   15.60
   0  -7   2  163.48   13.60
   0  -7   2  143.29   18.00
   0  -7  -2  118.59   12.90
   0  -7   2  139.19   14.70
   0  -7  -2  166.88   13.80
   0  -7  -2  142.19   15.50
   0   7   2  132.89   15.90
   0  -7  -2  118.79   15.00
   0   7  -2  134.19   13.90
  -1   7   2  137.99   17.60
   1  -7   2  121.69   13.50
   1   7  -2  113.69   13.10
   1  -7   2  122.99   14.40
   1  -7   2  107.79   12.10
  -1  -7  -2  116.99   14.20
   1  -7   2  118.09   18.10
   1   7  -2  145.19   14.90
   1   7  -2  129.59   12.50
  -1  -7  -2  116.09   11.30
  -1   7   2  122.79   14.10
   1  -7   2   97.29   13.50
  -1   7   2  107.89   13.40
  -1  -7   2  129.69   15.40
   1   7   2  117.09   17.30
   1   7   2  112.69   13.80
   1  -7  -2  118.79   13.70
  -1  -7   2  149.69   15.30
   1  -7  -2  129.09   17.30
  -1  -7   2  152.68   13.20
   1  -7  -2  134.89   15.50
  -2  -7  -2  428.66   34.80
  -2  -7  -2  381.66   35.50
   2  -7   2  426.76   33.80
  -2  -7  -2  337.87   30.40
   2  -7   2  378.56   40.80
  -2   7   2  385.96   34.50
   2  -7   2  386.76   32.90
  -2   7   2  432.36   33.50
  -2  -7  -2  386.36   32.30
   2   7  -2  429.96   34.60
   2   7  -2  374.16   34.70
  -2  -7  -2  420.96   35.20
  -2  -7  -2  444.86   32.30
  -2   7  -2  390.56   33.80
   2  -7  -2  392.46   40.40
  -2   7  -2  356.46   34.80
   2   7   2  374.76   37.40
   2  -7  -2  382.06   33.10
   2   7   2  373.66   31.90
  -2  -7   2  324.27   30.80
  -2  -7   2  447.16   37.90
   2   7   2  401.06   33.60
  -2  -7   2  334.27   31.70
   2  -7  -2  404.66   33.00
  -2  -7   2  375.16   35.10
  -3  -7  -2  159.88   15.50
   3  -7   2  120.39   13.90
   3  -7   2  140.09   14.40
  -3  -7  -2  114.79   28.70
  -3   7   2  150.68   17.30
  -3  -7  -2  134.19   16.40
   3   7  -2  134.79   20.40
   3  -7   2  135.19   21.80
   3   7  -2  161.78   18.30
  -3  -7  -2  134.39   14.50
   3   7   2  116.29   15.90
  -3   7  -2  122.99   16.50
   3   7   2  128.59   16.40
   3   7   2  141.59   20.70
   3  -7  -2  117.09   13.70
  -3  -7   2  127.19   16.30
   3  -7  -2  133.89   14.40
  -4  -7  -2  124.99   16.50
   4  -7   2  138.19   14.70
   4  -7   2  116.09   13.00
   4   7  -2  132.29   20.60
  -4  -7  -2  134.69   16.20
  -4   7   2  133.59   18.30
   4  -7   2  123.39   15.30
  -4  -7  -2  121.59   14.30
   4   7  -2  147.89   24.20
   4  -7  -2  112.09   14.10
   4  -7  -2  110.99   14.60
   4  -7  -2  102.69   14.60
  -4   7  -2  104.99   17.00
  -4  -7   2  108.09   16.80
   4   7   2   94.99   23.50
   4   7   2  137.69   19.30
  -4   7  -2  137.69   21.60
  -4  -7   2  106.49   17.70
   0  -8  -2  894.71   75.39
   0   8  -2  880.61   74.09
   0  -8  -2  904.21   72.59
   0  -8  -2  906.71   78.29
   0  -8   2 1042.30   73.19
   0  -8   2  977.10   75.89
   0  -8   2  946.21   79.79
   0  -8   2  935.01   75.09
   0   8   2 1031.20   90.49
   0  -8  -2  809.02   76.89
   1   8  -2 1952.00  171.18
  -1  -8  -2 2047.20  171.08
   1   8  -2 2438.86  169.28
   1  -8   2 2064.69  169.38
  -1   8   2 2404.86  172.48
   1  -8   2 2314.27  179.58
   1  -8   2 2306.07  171.88
  -1  -8  -2 2249.97  168.98
  -1   8   2 2248.08  171.28
  -1  -8  -2 2380.66  173.28
  -1  -8  -2 1895.81  171.88
  -1   8  -2 2310.57  168.78
   1  -8  -2 1950.10  171.08
   1  -8  -2 2424.86  171.68
  -1  -8   2 1960.50  170.18
   1  -8  -2 2249.57  169.78
  -1  -8   2 2334.47  169.18
  -1  -8   2 2556.24  169.18
  -1   8  -2 2197.48  173.38
  -1  -8   2 2050.99  172.18
  -2  -8  -2  822.72   77.59
  -2  -8  -2 1060.19   73.79
   2  -8   2  937.21   75.39
  -2  -8  -2  833.82   72.89
   2  -8   2 1026.80   77.09
  -2  -8  -2  939.61   75.09
   2   8  -2  979.00   75.19
   2  -8   2  982.90   86.79
  -2   8   2  857.81   76.09
   2   8  -2 1062.79   76.89
  -2  -8  -2 1075.69   78.09
   2   8  -2  864.51   77.69
  -2   8   2 1088.99   75.99
   2  -8  -2  883.01   75.89
   2   8   2  918.41   81.99
  -2  -8   2  821.12   74.39
  -2  -8   2  828.42   77.59
   2   8   2  976.50   75.59
  -2  -8   2 1089.49   74.89
   2  -8  -2  873.81   84.19
   2  -8  -2 1030.70   75.89
  -2  -8   2 1062.79   76.79
  -2   8  -2  984.40   75.89
  -2   8  -2  836.12   76.79
  -3  -8  -2  632.44   47.20
  -3  -8  -2  558.64   47.50
  -3   8   2  507.85   53.79
   3   8  -2  515.05   54.09
   3  -8   2  608.34   46.90
   3   8  -2  597.44   49.70
  -3  -8  -2  505.45   49.10
  -3   8  -2  527.25   48.80
   3  -8  -2  584.54   46.80
   3  -8  -2  588.64   46.50
   3   8   2  576.24   49.20
   3   8   2  629.84   55.69
  -3  -8   2  527.35   49.60
   3   8   2  466.15   49.30
   0  -9   2 1293.37   93.79
   0  -9  -2 1211.68   93.49
   0  -9  -2 1167.28   96.79
   0  -9  -2 1140.59   98.69
   0  -9   2 1181.08   96.19
   0  -9   2 1186.08  101.59
   0   9  -2 1103.69  107.29
   0  -9   2 1310.97   97.59
   0  -9  -2 1223.78   96.89
  -1  -9  -2  883.81   77.59
  -1   9   2  975.10   76.39
   1  -9   2 1009.50   85.09
  -1  -9  -2 1071.69   79.49
   1   9  -2  816.32   76.29
  -1   9   2  977.60   76.79
   1  -9   2 1032.60   77.39
   1  -9   2  969.90   74.59
  -1  -9  -2  958.20   76.19
  -1  -9  -2  999.60   73.89
  -1  -9   2  848.72   75.19
   1  -9  -2  813.22   76.09
  -1  -9   2  816.92   77.09
   1  -9  -2  957.90   74.49
   1  -9  -2 1049.40   76.09
  -1  -9   2  995.20   74.29
  -1   9  -2  828.82   77.19
  -1  -9   2 1016.10   73.59
   2   9  -2  991.00   93.79
   2   9  -2 1264.77   92.09
   2  -9   2 1092.39  103.09
  -2   9   2 1258.47   92.09
   2   9  -2 1183.58   91.89
  -2   9   2 1031.10   91.69
  -2  -9  -2 1005.50   88.79
   2  -9   2 1031.80   90.59
  -2  -9  -2 1235.48   94.59
   2  -9   2 1224.48   93.59
  -2  -9  -2 1123.59   91.29
  -2  -9   2 1107.69   95.09
   2  -9  -2 1173.58  102.59
   2   9   2 1339.17  101.09
  -2  -9   2 1229.28   89.79
  -2   9  -2 1131.89   92.49
   2  -9  -2 1179.08   92.29
  -2  -9   2 1229.78   95.29
  -2   9  -2 1208.78   93.39
  -3  -9  -2  600.34   56.19
   3  -9   2  658.53   52.69
  -3   9   2  625.04   54.39
   3   9  -2  734.03   55.79
   3   9  -2  571.14   61.39
   3   9   2  725.33   55.19
  -3   9  -2  581.34   54.39
  -3  -9   2  571.14   54.79
  -3  -9   2  603.54   56.59
   3   9   2  742.33   64.29
   0 -10  -2  852.01   64.29
   0 -10   2  831.92   64.39
   0 -10  -2  794.82   67.19
   0 -10  -2  817.42   67.59
   0 -10  -2  850.81   70.89
   0 -10   2  722.33   71.89
   0 -10   2  803.72   68.19
   1 -10   2  602.74   48.30
  -1  10   2  607.94   50.29
  -1 -10  -2  636.24   48.00
   1 -10   2  634.94   59.39
  -1 -10  -2  600.44   51.99
   1 -10   2  682.53   52.29
   1  10  -2  507.25   50.69
   1 -10  -2  587.84   50.69
  -1 -10   2  519.45   51.49
  -1 -10   2  606.34   52.99
  -1 -10   2  658.93   47.50
  -1 -10   2  499.45   53.29
   1  10   2  534.25   57.39
  -1  10  -2  548.45   51.89
   1 -10  -2  666.93   48.70
  -2  10   2  310.77   30.20
   2 -10   2  304.77   33.20
   2  10  -2  337.27   29.20
   2 -10   2  284.57   39.60
  -2 -10  -2  351.86   33.80
  -2 -10  -2  289.87   27.00
   2 -10  -2  312.57   51.09
  -2 -10   2  372.06   27.90
   2  10   2  287.87   32.80
  -2 -10   2  369.26   33.90
  -2 -10   2  322.17   33.60
   2  10   2  400.06   40.30
  -2  10  -2  380.36   32.10
  -3  10   2  302.07   30.20
  -3 -10  -2  365.66   32.00
   3  10  -2  273.17   38.70
   3  10  -2  374.96   32.00
  -3 -10  -2  288.47   32.50
   3 -10   2  353.46   29.50
  -3  10  -2  330.17   31.20
  -3 -10   2  320.97   33.70
  -3 -10   2  287.47   32.40
   0 -11  -2   75.59    8.60
   0 -11   2   44.20   13.10
   0 -11  -2   59.89   13.70
  -1 -11  -2   12.30    5.90
  -1  11   2    7.70    3.30
   1  11  -2    3.10   10.30
  -1  11   2   14.70    5.70
   1 -11   2    9.00    9.70
  -1 -11  -2   10.50    6.50
   1 -11   2   10.50    6.60
   1 -11  -2    3.80    7.40
  -1 -11   2   12.30    6.70
  -1 -11   2   12.40    6.70
  -1  11  -2   30.20    9.10
   1 -11  -2   16.60    6.50
   1  11   2   11.70    5.20
  -2 -11  -2   38.80   10.90
  -2  11   2   65.89   10.50
   2 -11   2   49.99   13.80
  -2 -11  -2   56.79    6.80
   2 -11   2   53.09   12.70
  -2  11   2   51.79    7.60
   2  11   2   52.89   15.50
  -2 -11   2   50.89   12.10
   2 -11  -2   36.20   13.10
   2  11   2   42.10   11.50
   2 -11  -2   61.09   11.20
  -2 -11   2   57.99   14.10
   0 -12   2   82.49   18.40
   0  12   2   99.49   40.10
   0 -12   2   80.39   14.30
   0 -12  -2  108.89   14.60
   0  12   2   71.69   15.60
  -1 -12  -2  461.95   37.50
   1  12  -2  319.57   44.90
   1 -12   2  393.66   43.70
  -1  12   2  328.37   32.60
   1 -12   2  417.46   37.30
   1  12  -2  334.07   35.20
   1 -12  -2  433.86   42.50
  -1 -12   2  444.16   33.30
  -1 -12   2  330.87   36.50
   1 -12  -2  395.06   36.00
  -1 -12   2  346.57   39.60
   0   0   3    1.40    1.60
   0   0  -3    4.20    0.80
   0   0  -3    5.10    0.50
   0   0  -3    3.30    0.60
   0   0  -3    3.70    1.90
  -1   0   3   25.10    3.70
  -1   0   3   31.50    3.20
   1   0  -3   28.60    3.10
   1   0   3   24.50    4.20
   1   0   3   24.60    3.50
   1   0   3   28.10    2.90
  -1   0  -3   34.70    2.90
  -1   0  -3   27.50    2.90
  -1   0  -3   25.80    4.30
  -1   0   3   34.10    4.10
  -1   0  -3   32.90    3.10
   1   0  -3   31.20    3.80
  -1   0  -3   30.30    4.60
   1   0  -3   25.80    3.30
   1   0  -3   28.20    2.50
   1   0  -3   27.60    4.50
  -1   0   3   31.80    3.10
  -1   0  -3   28.20    3.70
  -1   0  -3   34.90    3.00
   1   0   3   25.00    4.40
  -2   0   3 1073.39   79.49
  -2   0   3  969.40   80.09
   2   0   3  991.70   76.99
   2   0  -3 1011.40   77.49
  -2   0  -3 1090.59   78.19
   2   0   3  954.80   80.39
  -2   0   3 1016.00   77.09
  -2   0  -3  974.20   76.99
   2   0  -3  982.10   80.79
  -2   0  -3  989.20   78.99
  -2   0  -3 1110.19   77.39
  -2   0  -3 1017.90   80.79
   2   0  -3 1027.30   77.69
   2   0   3 1055.69   78.69
  -2   0   3 1004.50   77.19
   2   0  -3  949.71   76.49
  -2   0   3 1028.50   79.49
   2   0  -3  974.30   79.09
  -3   0  -3  750.52   53.99
  -3   0  -3  691.53   60.29
  -3   0   3  797.72   55.79
  -3   0   3  714.83   60.49
  -3   0   3  693.13   58.29
  -3   0   3  746.93   54.49
  -3   0  -3  701.83   54.59
   3   0  -3  699.63   53.79
   3   0  -3  661.83   55.79
   3   0   3  635.44   54.89
   3   0   3  700.63   60.09
   3   0   3  694.83   54.29
   3   0  -3  694.33   57.69
   3   0  -3  662.53   59.59
  -4   0  -3    8.30    6.60
  -4   0   3    3.20    6.60
   4   0  -3    5.40    2.00
   4   0  -3    1.80    4.40
   0   1  -3  481.95   42.20
   0   1   3  495.05   42.60
   0   1  -3  604.04   42.50
   0  -1   3  610.34   43.00
   0   1   3  531.35   42.30
   0  -1  -3  530.05   42.70
   0  -1  -3  583.14   42.20
   0  -1   3  539.75   42.20
   0  -1  -3  520.15   42.30
   0  -1   3  566.74   43.30
   0  -1   3  608.84   42.40
   0   1  -3  611.34   42.90
  -1  -1  -3 2942.41  187.28
  -1  -1  -3 2771.02  187.58
   1  -1   3 2712.33  186.88
  -1   1  -3 2359.26  185.48
   1   1   3 2401.36  186.48
  -1   1  -3 2473.15  188.28
  -1  -1   3 2688.23  186.38
  -1  -1   3 2436.96  186.78
   1  -1  -3 2548.65  186.48
  -1   1  -3 2375.76  187.78
   1  -1  -3 2405.56  186.08
  -1   1  -3 2331.87  186.38
  -1  -1   3 2758.42  186.78
   1   1   3 2222.38  185.38
   1   1   3 2436.36  187.48
   1  -1  -3 2289.87  186.68
   1  -1  -3 2497.45  186.58
   1   1   3 2375.16  186.48
  -1   1  -3 2332.67  185.98
   1  -1  -3 2212.78  187.18
  -1  -1   3 2187.98  187.38
  -2  -1  -3  212.48   20.50
   2   1  -3  217.78   18.40
  -2   1   3  212.18   22.00
  -2  -1  -3  217.98   19.90
   2  -1   3  244.08   19.20
  -2   1   3  258.07   22.40
  -2   1   3  212.28   19.30
  -2   1   3  210.18   20.70
   2   1  -3  231.88   20.10
  -2  -1  -3  271.37   20.40
  -2  -1  -3  207.08   21.90
  -2   1   3  207.58   21.80
   2  -1   3  227.08   22.50
   2   1  -3  214.08   22.40
   2  -1   3  212.18   22.50
   2  -1   3  208.38   18.80
   2  -1  -3  262.67   20.20
  -2   1  -3  283.97   23.70
  -2  -1   3  236.48   22.10
   2  -1  -3  241.88   20.50
  -2   1  -3  235.18   19.90
  -2   1  -3  240.98   22.40
   2   1   3  277.87   19.00
   2  -1  -3  273.67   18.70
   2  -1  -3  230.08   22.10
   2   1   3  260.37   20.60
   2   1   3  279.57   21.80
  -2  -1   3  255.57   20.60
  -2   1  -3  245.58   20.30
  -2   1  -3  249.68   21.20
   3   1  -3 1462.35  108.99
   3  -1   3 1439.36  115.39
   3  -1   3 1383.76  109.79
   3  -1   3 1466.85  109.69
  -3   1   3 1478.25  115.29
  -3   1   3 1550.34  110.19
  -3   1   3 1510.85  114.49
   3   1  -3 1438.06  113.29
   3   1  -3 1535.95  111.59
   3   1  -3 1633.44  117.39
  -3  -1  -3 1512.45  110.19
  -3  -1  -3 1505.85  115.99
  -3   1  -3 1521.25  116.59
   3  -1  -3 1292.17  110.99
   3   1   3 1292.87  109.29
  -3   1  -3 1410.06  109.99
  -3  -1   3 1578.84  110.49
   3  -1  -3 1325.17  109.19
  -3  -1   3 1268.77  112.09
  -3   1  -3 1301.07  110.89
   3  -1  -3 1234.48  114.29
  -3  -1   3 1468.35  109.39
   3   1   3 1423.56  115.59
  -3  -1   3 1567.74  111.59
  -4  -1  -3  261.07   29.60
   4  -1   3  252.17   36.90
   4   1  -3  238.58   20.60
  -4   1   3  238.28   25.40
  -4   1   3  200.68   32.70
  -4  -1  -3  255.97   21.20
   4  -1   3  255.07   21.40
  -4   1  -3  285.37   30.00
  -4   1  -3  255.87   22.00
  -4  -1   3  284.37   20.70
  -4   1  -3  270.27   21.90
   4   1   3  263.57   21.20
   4  -1  -3  259.37   21.00
  -4  -1   3  266.97   29.50
   0   2  -3 6188.58  467.35
  -1  -2  -3  631.24   46.50
   1   2  -3  617.44   45.50
  -1  -2  -3  642.44   45.90
   1   2  -3  597.34   46.60
   1  -2   3  661.43   50.19
   1   2  -3  620.84   47.70
   1  -2   3  681.93   46.00
  -1   2   3  673.93   48.40
  -1  -2  -3  593.74   46.10
  -1   2   3  674.63   47.40
  -1  -2  -3  515.75   46.50
   1  -2   3  680.93   46.00
  -1   2   3  624.14   47.20
   1   2  -3  652.23   48.80
  -1   2   3  665.33   46.50
  -1  -2  -3  658.43   45.60
   1  -2   3  512.45   46.80
  -1  -2   3  616.84   45.20
   1   2   3  543.45   45.30
  -1  -2   3  548.55   45.30
  -1   2  -3  578.74   45.60
  -1  -2   3  544.25   46.30
  -1  -2   3  632.94   46.10
  -1   2  -3  620.34   48.70
  -1   2  -3  531.35   47.50
   1   2   3  549.65   46.40
   1  -2  -3  560.84   47.30
  -1   2  -3  531.65   46.00
  -1  -2   3  538.75   46.60
   1  -2  -3  517.65   46.60
   1  -2  -3  577.04   47.70
   1  -2  -3  527.95   46.20
  -1  -2   3  585.34   47.30
   1   2   3  552.94   46.90
   1  -2  -3  586.14   45.80
  -2   2   3 4747.73  324.67
   2  -2   3 4070.09  323.57
  -2   2   3 4082.09  320.97
   2  -2   3 4036.80  320.17
   2   2  -3 3860.71  322.47
  -2  -2  -3 4331.97  323.37
  -2  -2  -3 4274.87  321.87
  -2  -2  -3 4272.17  320.07
   2  -2   3 4223.88  320.57
  -2  -2  -3 3913.81  321.67
   2   2  -3 4470.65  322.07
   2  -2   3 4374.76  325.57
   2   2  -3 4411.36  324.67
  -2   2   3 4492.45  323.57
  -2   2   3 4107.09  323.17
  -2   2   3 4475.15  322.67
  -2   2   3 4113.89  320.77
   2  -2  -3 4309.67  322.87
  -2  -2   3 4467.45  322.57
  -2  -2   3 4686.23  321.27
   2   2   3 4338.97  321.37
  -2   2  -3 4062.49  322.27
   2  -2  -3 4222.18  320.07
   2   2   3 4113.09  319.77
  -2  -2   3 4496.35  319.57
   2   2   3 4055.19  322.27
   2  -2  -3 4295.37  321.57
  -2  -2   3 4181.88  321.37
  -2   2  -3 4537.45  324.17
  -2  -2   3 3767.72  320.67
   2  -2  -3 3765.22  322.67
   2   2   3 4342.67  323.67
  -2   2  -3 4224.88  321.67
  -2   2  -3 4387.66  324.47
  -3   2   3  281.37   29.80
  -3  -2  -3  317.57   25.20
   3  -2   3  333.67   25.70
   3  -2   3  275.97   25.00
  -3   2   3  291.17   25.60
   3   2  -3  286.17   28.30
   3   2  -3  296.97   25.40
   3   2  -3  334.47   31.80
  -3  -2  -3  303.37   30.40
   3   2  -3  281.27   24.20
  -3   2   3  272.67   29.30
   3   2   3  318.87   24.80
  -3  -2   3  281.67   26.70
   3   2   3  360.26   31.80
  -3   2  -3  344.07   31.60
   3  -2  -3  334.67   24.90
   3  -2  -3  275.97   28.70
  -3  -2   3  356.16   24.40
  -3   2  -3  337.07   26.30
   3   2   3  321.37   29.10
   3  -2  -3  286.97   26.50
  -3  -2   3  359.76   24.60
  -3   2  -3  293.87   27.20
  -4   2   3 1356.86  103.19
   4   2  -3 1239.88   99.99
  -4   2   3 1142.79   99.39
   4   2  -3 1403.66  107.39
  -4  -2  -3 1301.07  102.39
   4   2  -3 1274.37   93.09
  -4  -2  -3 1227.78   93.99
   4  -2   3 1261.67   94.29
  -4   2  -3 1071.69  113.79
   4   2   3 1176.28   93.49
  -4  -2   3 1338.37   94.89
  -4   2  -3 1132.99   95.69
   4   2   3 1083.19  113.19
   4  -2  -3 1291.17   96.59
  -4  -2   3 1050.59  101.59
   4  -2  -3 1186.48   93.59
   0  -3   3 1445.36  110.39
   0   3  -3 1302.77  107.49
   0   3  -3 1447.16  108.59
   0   3  -3 1294.87  108.59
   0   3  -3 1541.05  110.09
   0   3   3 1479.65  107.89
   0   3   3 1444.86  108.29
   0   3  -3 1420.16  107.59
   0  -3   3 1292.77  108.49
   0  -3   3 1380.06  107.49
   0  -3  -3 1364.16  107.79
   0  -3  -3 1341.97  108.49
   0  -3   3 1437.06  108.59
   0   3   3 1611.84  111.59
   0  -3  -3 1504.55  109.89
  -1  -3  -3 4539.05  336.37
   1  -3   3 4557.24  335.77
  -1   3   3 4725.83  338.97
  -1  -3  -3 3898.21  335.27
   1   3  -3 4578.34  338.27
  -1   3   3 4016.90  336.37
  -1   3   3 4178.58  336.37
  -1  -3  -3 3827.72  335.57
   1   3  -3 4798.82  337.17
  -1  -3  -3 4388.76  335.27
  -1   3   3 4522.45  336.57
   1  -3   3 4478.85  339.87
  -1   3   3 4388.56  336.37
   1   3  -3 4059.59  336.67
  -1  -3  -3 3853.41  335.77
  -1  -3   3 4670.53  337.67
  -1   3  -3 4536.15  336.17
   1   3   3 4280.67  336.27
  -1  -3   3 4283.77  336.87
   1   3   3 4698.33  336.57
  -1   3  -3 4976.00  337.87
   1  -3  -3 4445.96  335.97
   1  -3  -3 4633.14  336.27
   1  -3  -3 5127.19  339.27
  -1  -3   3 4306.17  336.67
   1  -3  -3 4512.25  338.27
  -1   3  -3 4824.32  343.27
  -1  -3   3 4615.24  335.37
   2  -3   3   92.59    9.20
  -2  -3  -3   94.79    8.40
  -2   3   3   95.89   11.00
  -2   3   3   84.09   10.70
  -2   3   3   86.99   11.10
   2  -3   3   83.49   11.60
  -2  -3  -3   83.19   10.10
  -2   3   3   97.99   13.80
   2   3  -3   91.29   10.30
  -2  -3  -3   85.59    8.80
   2   3  -3   90.89   11.00
  -2   3   3   78.29    9.30
  -2   3   3   86.39    9.20
  -2  -3  -3   97.09   10.90
   2  -3   3   79.39   13.10
   2  -3   3   95.79    8.80
  -2  -3  -3  105.49   10.50
   2   3  -3  107.89   12.70
  -2  -3   3  102.09   10.90
   2   3   3   81.39    7.90
  -2  -3   3   99.59    8.00
  -2  -3   3  101.89    9.50
   2  -3  -3   85.19   10.30
  -2   3  -3  102.29   10.20
  -2  -3   3   82.59   11.00
   2  -3  -3   75.49   11.50
   2   3   3   82.59   10.40
  -2   3  -3   84.99   11.60
  -2   3  -3  107.29   12.80
  -2  -3   3  105.39    8.10
   2  -3  -3  107.49   10.00
  -2  -3   3   88.09   10.00
  -2  -3   3   95.39    9.00
   2   3   3   98.49   10.00
   2   3   3   99.99   11.60
  -2   3  -3  100.99   11.90
  -3   3   3 1470.75  130.89
  -3  -3  -3 1623.14  128.59
   3   3  -3 1670.93  126.39
  -3  -3  -3 1617.74  131.49
   3  -3   3 1614.54  126.69
   3   3  -3 1485.05  130.19
  -3   3   3 1624.64  132.49
  -3   3   3 1563.54  127.69
   3   3  -3 1748.72  133.79
  -3  -3  -3 1489.75  126.49
   3  -3   3 1715.13  127.39
   3   3  -3 1568.64  125.49
  -3   3   3 1676.23  127.09
   3   3   3 1916.01  133.19
  -3   3  -3 1715.83  128.79
   3  -3  -3 1659.83  130.39
  -3   3  -3 1609.14  129.89
   3   3   3 1753.52  130.79
   3  -3  -3 1813.02  126.49
  -3  -3   3 1812.32  128.99
   3   3   3 1721.53  125.99
  -4   3   3   67.69   12.90
  -4  -3  -3   67.29    7.90
  -4  -3  -3   63.49    8.50
   4  -3   3   65.29   13.70
   4   3  -3   77.19    6.90
  -4   3   3   71.59   15.90
  -4  -3  -3   80.49   13.80
   4  -3   3   68.19   12.50
   0   4  -3  463.65   40.40
   0   4  -3  468.55   38.10
   0  -4   3  428.36   38.80
   0   4   3  519.75   39.10
   0   4   3  495.45   41.60
   0   4   3  517.75   40.60
   0  -4   3  497.65   39.00
   0   4   3  548.85   40.10
   0   4  -3  439.56   39.60
   0   4  -3  471.35   38.10
   0  -4  -3  462.35   42.00
   0  -4  -3  526.25   38.20
   1  -4   3   90.09   11.90
   1  -4   3   94.59    9.40
  -1  -4  -3   99.39    9.70
  -1  -4  -3   97.59    8.40
  -1  -4  -3   91.49    8.70
  -1  -4  -3  112.29    8.90
   1   4  -3   90.69   11.60
  -1  -4  -3   98.69    9.90
   1   4  -3  102.09   11.60
   1   4  -3   89.09   10.30
  -1  -4  -3   95.79    9.70
  -1   4   3   87.79   10.00
   1   4  -3   89.39    8.70
  -1   4   3   99.69    9.50
  -1   4   3   97.29    9.20
  -1  -4  -3   78.49   10.20
   1  -4   3   78.59   10.30
   1  -4   3   96.09   12.20
   1   4  -3   96.49    8.20
   1   4  -3  103.89   10.80
   1  -4  -3  107.39   16.50
  -2  -4  -3  626.94   47.50
  -2   4   3  627.34   47.90
   2   4  -3  592.34   46.30
   2   4  -3  626.84   48.50
  -2   4   3  687.23   48.80
   2   4  -3  564.64   49.20
  -2   4   3  608.84   48.70
  -2  -4  -3  646.24   46.60
   2  -4   3  676.53   53.09
  -2  -4  -3  645.44   49.00
  -2  -4  -3  670.43   47.60
   2  -4   3  688.33   48.10
  -2  -4   3  608.74   45.30
   2   4   3  533.65   45.00
  -2  -4   3  551.54   47.70
  -2   4  -3  567.74   48.70
   2  -4  -3  582.44   46.70
  -2   4  -3  542.05   49.50
   2   4   3  528.95   47.50
  -2  -4   3  499.15   47.40
  -2  -4   3  512.85   45.70
  -2   4  -3  543.35   47.50
  -2  -4   3  549.95   47.30
  -2  -4   3  609.44   45.50
   2  -4  -3  544.35   50.09
   2  -4  -3  506.25   46.80
   2   4   3  560.94   48.20
  -2  -4   3  562.44   47.90
   2   4   3  538.25   48.20
  -2   4  -3  552.24   49.40
   3  -4   3  525.75   38.00
  -3   4   3  462.95   40.60
   3  -4   3  459.05   39.70
   3   4  -3  488.75   41.30
  -3  -4  -3  520.95   39.30
  -3   4   3  529.15   44.00
  -3  -4  -3  466.85   36.70
  -3  -4  -3  509.55   40.80
   3  -4   3  487.35   36.60
  -3   4   3  524.65   37.40
  -3  -4   3  428.96   35.30
   3   4   3  389.56   35.10
  -3   4  -3  392.36   39.80
   3  -4  -3  411.96   39.10
   3   4   3  416.86   40.00
  -3   4  -3  399.46   41.00
   3  -4  -3  388.26   37.10
  -3   4  -3  394.46   37.90
   3   4   3  416.06   40.60
   3   4   3  420.06   38.00
  -4  -4  -3  126.19   12.50
  -4  -4  -3  129.39   17.60
   4   4  -3  134.19   20.80
  -4   4   3  106.89   17.70
   4   4  -3  138.19   18.90
  -4   4   3  150.58   20.80
  -4  -4  -3  136.69   14.30
   4  -4   3  148.19   13.60
   4  -4   3  160.38   14.60
   4   4   3  127.29   11.60
   4  -4  -3  134.89   20.60
  -4   4  -3  114.99   17.50
   4  -4  -3  134.99   12.50
   4   4   3  140.89   20.00
  -4  -4   3  123.19   14.20
  -4  -4   3  119.19   18.90
   4  -4  -3  107.39   14.60
   4   4   3  138.09   19.20
  -4   4  -3  126.39   19.20
   0  -5  -3   27.30    5.40
   0   5  -3   28.20    4.10
   0   5   3   36.00    7.00
   0   5  -3   26.80    4.10
   0   5   3   32.80    5.20
   0  -5   3   26.50    4.90
   0   5  -3   27.10    6.30
   0  -5  -3   26.80    5.90
   0  -5   3   21.20    6.10
   0   5   3   33.10    6.70
   0  -5   3   28.70    4.80
   0   5   3   35.90    5.70
   0  -5  -3   28.30    4.10
   0  -5  -3   27.60    5.20
   0  -5   3   34.20    4.80
  -1  -5  -3  639.64   51.99
  -1  -5  -3  631.14   50.29
  -1   5   3  705.53   52.99
  -1   5   3  677.23   52.99
   1   5  -3  619.34   51.69
  -1   5   3  671.43   52.79
   1  -5   3  667.33   56.79
   1   5  -3  701.33   53.09
  -1  -5  -3  682.33   50.69
  -1  -5  -3  551.34   52.79
   1   5  -3  704.73   54.39
  -1  -5  -3  564.34   50.69
   1   5  -3  601.04   50.19
  -1  -5  -3  654.83   52.39
  -1   5   3  645.04   52.29
   1   5  -3  605.54   51.19
   1   5  -3  646.14   53.29
   1  -5   3  690.63   51.49
   1  -5   3  622.54   54.39
  -1   5  -3  579.44   51.59
   1  -5  -3  648.54   50.39
   1   5   3  696.33   51.29
  -1  -5   3  659.33   50.39
  -1  -5   3  647.24   51.49
  -1   5  -3  648.84   52.09
   1   5   3  624.64   53.69
   1  -5  -3  565.84   54.59
  -1  -5   3  586.14   53.39
  -1   5  -3  644.44   50.19
   1   5   3  593.34   52.39
  -1  -5   3  749.82   51.39
   1  -5  -3  711.53   51.79
   1   5   3  749.73   52.29
   1   5   3  759.12   53.29
  -1  -5   3  652.83   52.89
  -1   5  -3  658.23   52.29
   1  -5  -3  636.04   52.09
  -1   5  -3  651.93   54.79
  -1   5  -3  684.13   55.29
  -2   5   3  283.37   28.30
   2  -5   3  352.66   32.90
  -2  -5  -3  315.17   27.20
  -2   5   3  338.07   28.30
   2   5  -3  286.57   27.20
  -2  -5  -3  298.37   27.00
  -2   5   3  334.77   27.60
  -2   5   3  344.27   28.10
  -2  -5  -3  293.97   28.60
   2  -5   3  323.67   26.80
   2  -5   3  371.26   27.20
   2   5  -3  312.67   24.90
   2   5  -3  308.37   27.30
   2   5  -3  334.47   29.70
  -2  -5  -3  329.37   26.00
   2   5  -3  299.97   28.60
  -2   5   3  289.17   25.60
   2   5  -3  292.77   30.00
  -2  -5  -3  306.87   26.70
  -2   5  -3  344.47   31.80
  -2   5  -3  316.67   28.50
   2   5   3  305.07   28.40
  -2  -5   3  317.67   25.80
  -2   5  -3  300.67   27.70
   2  -5  -3  301.47   26.50
  -2   5  -3  313.17   29.70
   2  -5  -3  327.77   27.10
  -2  -5   3  375.26   36.30
  -2  -5   3  298.37   25.50
   2   5   3  343.07   29.70
   2   5   3  325.07   28.40
   2  -5  -3  296.27   31.50
  -2  -5   3  319.47   28.40
   2  -5  -3  307.67   26.90
  -2  -5   3  314.37   28.30
  -3  -5  -3  406.56   34.70
  -3   5   3  474.75   42.20
  -3   5   3  422.26   35.00
  -3  -5  -3  418.76   37.10
   3  -5   3  382.36   34.30
  -3   5   3  404.16   38.20
   3   5  -3  468.65   40.70
  -3   5   3  384.96   35.80
  -3  -5  -3  403.56   36.80
   3  -5   3  483.15   35.40
   3   5  -3  423.36   39.70
   3  -5   3  403.76   35.80
   3  -5  -3  416.66   36.50
  -3  -5   3  382.96   35.00
  -3   5  -3  431.16   39.40
  -3  -5   3  374.36   36.30
  -3   5  -3  424.86   37.10
   3  -5  -3  439.96   35.70
   3   5   3  400.26   36.60
   3   5   3  425.16   39.00
  -3  -5   3  456.55   33.50
   3   5   3  433.66   38.70
  -3   5  -3  389.56   39.10
   4  -5   3  334.37   26.80
   4  -5   3  285.07   25.50
  -4  -5  -3  297.87   29.60
   4   5  -3  328.67   33.50
  -4   5   3  305.07   33.00
  -4  -5  -3  293.37   25.30
  -4   5   3  272.27   30.80
  -4  -5  -3  282.57   27.10
   4   5  -3  299.97   32.60
  -4   5  -3  314.57   32.30
   4   5   3  337.67   32.80
  -4   5  -3  295.47   30.40
   4  -5  -3  271.57   25.00
   4   5   3  296.17   31.80
  -4  -5   3  277.27   31.70
   4  -5  -3  321.57   29.20
   4  -5  -3  250.87   26.50
  -4  -5   3  273.77   27.40
   0   6   3 4045.00  274.97
   0   6  -3 3542.25  275.27
   0  -6  -3 3937.41  273.37
   0   6  -3 3419.46  273.57
   0   6  -3 3872.91  277.17
   0  -6   3 3664.03  272.97
   0  -6   3 3616.54  275.17
   0   6  -3 3337.37  273.27
   0   6   3 3788.32  277.87
   0  -6   3 3607.44  278.77
   0  -6  -3 3237.78  272.87
   0  -6  -3 3425.16  275.17
   0  -6  -3 3380.46  275.67
   0  -6   3 4016.00  274.37
   0   6  -3 3670.13  276.57
   0  -6   3 3201.88  274.37
   1   6  -3  147.49   11.90
   1   6  -3  151.48   13.70
  -1  -6  -3  156.68   14.10
   1  -6   3  139.69   14.60
  -1  -6  -3  152.08   12.00
   1  -6   3  141.99   17.30
  -1   6   3  148.99   14.90
  -1   6   3  141.29   13.60
   1  -6   3  157.18   13.80
  -1  -6  -3  117.39   14.30
  -1  -6   3  129.79   11.60
  -1   6  -3  131.79   13.20
  -1   6  -3  130.59   14.90
  -1  -6   3  125.19   12.60
   1  -6  -3  106.59   15.20
   1   6   3  117.99   11.70
   1   6   3  119.69   13.70
  -1  -6   3  118.99   14.00
  -1   6  -3  108.89   15.50
  -1   6  -3  114.39   13.20
  -1   6  -3  140.69   13.30
  -1   6  -3  114.19   11.40
   1  -6  -3  127.79   12.60
   1  -6  -3  141.09   14.00
   1  -6  -3  108.59   13.10
   1   6   3  125.99   12.60
   1   6   3  106.99   15.10
   2   6  -3 2612.34  184.38
  -2   6   3 2217.18  182.68
   2  -6   3 2512.15  181.38
   2  -6   3 2191.18  188.28
  -2   6   3 2180.88  181.98
  -2  -6  -3 2507.25  181.08
  -2  -6  -3 2374.56  181.58
  -2  -6  -3 2310.97  185.48
  -2   6   3 2357.26  181.08
   2   6  -3 2318.67  182.88
  -2  -6  -3 2044.20  182.98
  -2   6   3 2370.96  183.18
  -2   6   3 2386.56  181.68
   2   6   3 1959.20  182.98
   2   6   3 2618.04  185.98
  -2   6  -3 2354.56  184.08
  -2  -6   3 2212.58  182.98
   2  -6  -3 2576.44  181.68
  -2  -6   3 2268.57  180.28
   2  -6  -3 2384.16  181.38
   2   6   3 2557.54  182.58
  -2   6  -3 2718.73  187.98
  -2   6  -3 2263.77  182.78
   2  -6  -3 2418.26  180.88
   2  -6  -3 2327.17  188.78
  -2   6  -3 2586.04  183.28
   3   6  -3  239.88   30.00
   3  -6   3  297.67   26.10
  -3   6   3  283.97   32.40
  -3  -6  -3  259.97   26.70
   3   6  -3  278.57   29.90
  -3  -6  -3  255.87   25.50
   3  -6   3  284.87   30.40
   3   6   3  335.17   29.30
   3  -6  -3  267.97   30.90
  -3   6  -3  321.57   29.90
  -3  -6   3  301.37   28.40
  -3   6  -3  343.57   28.80
  -3  -6   3  302.17   27.00
   3   6   3  335.87   29.50
   3  -6  -3  334.67   27.40
   4   6  -3  971.10   77.69
   4   6  -3  884.91   77.89
   4  -6   3  798.12   69.59
  -4  -6  -3  954.30   73.59
  -4  -6  -3  881.11   69.99
  -4   6   3  876.61   74.89
  -4  -6  -3  853.51   72.29
  -4   6   3 1027.50   79.39
   4  -6  -3  831.02   69.69
   4  -6  -3  903.31   72.39
   4   6   3  903.11   75.69
   4   6   3  944.91   78.09
  -4  -6   3  764.92   71.89
  -4   6  -3  809.42   74.89
   4  -6  -3  809.92   70.59
  -4   6  -3  872.11   75.79
   0  -7   3 1540.75  111.49
   0   7  -3 1460.55  115.89
   0  -7   3 1411.86  116.79
   0   7   3 1392.26  114.49
   0  -7  -3 1351.66  110.19
   0  -7   3 1487.35  112.99
   0  -7  -3 1346.47  113.29
   0  -7  -3 1411.26  112.79
   0   7  -3 1601.84  115.59
   0  -7  -3 1288.07  113.19
   0  -7   3 1480.25  110.49
   0  -7  -3 1594.04  110.59
   0   7  -3 1291.47  110.89
  -1  -7  -3 4069.39  297.77
   1   7  -3 4277.77  296.57
   1   7  -3 3485.45  296.77
   1  -7   3 4010.20  298.97
   1   7  -3 4347.86  319.47
   1  -7   3 3973.00  297.27
   1   7  -3 4374.36  297.77
  -1   7   3 3965.00  296.77
  -1  -7  -3 3676.13  297.17
  -1   7   3 4165.48  298.27
   1  -7   3 3732.53  295.47
  -1  -7  -3 3527.05  294.47
   1  -7   3 4011.90  304.17
  -1  -7  -3 3317.07  297.67
  -1  -7   3 3700.63  296.17
   1  -7  -3 3705.23  297.17
  -1   7  -3 3581.04  294.77
   1  -7  -3 3451.05  299.27
   1   7   3 3506.75  300.37
  -1   7  -3 4205.78  300.27
  -1  -7   3 4183.28  295.07
  -1  -7   3 4402.16  295.37
  -1  -7   3 3642.94  297.97
   1  -7  -3 4102.19  295.87
  -1   7  -3 4122.99  295.67
  -2   7   3  175.38   21.20
   2   7  -3  135.09   13.30
   2  -7   3  102.89   20.10
  -2  -7  -3  131.59   13.20
   2  -7   3  129.49   15.00
  -2   7   3  116.89   15.20
   2  -7   3  133.09   14.20
  -2   7   3  132.79   14.60
   2   7  -3  146.99   16.30
  -2  -7  -3  129.19   15.20
  -2  -7  -3  147.59   16.40
  -2   7   3  149.88   14.60
  -2  -7   3  155.98   16.90
   2  -7  -3  142.49   14.70
  -2  -7   3  149.49   13.60
   2   7   3  171.28   15.70
   2   7   3  160.18   19.00
  -2   7  -3  148.89   16.10
   2  -7  -3  155.28   21.00
  -2  -7   3  146.49   13.00
   2   7   3  124.09   16.10
  -2   7  -3  159.58   17.30
  -2  -7   3  148.39   16.80
   2  -7  -3  165.78   13.50
  -3   7   3 1211.48  100.89
  -3   7   3 1326.07   97.59
  -3  -7  -3 1300.27   98.89
   3   7  -3 1344.87  102.39
  -3  -7  -3 1286.07   98.69
   3   7  -3 1129.39  104.79
  -3  -7  -3 1004.00  126.79
   3  -7   3 1153.68  105.89
   3  -7   3 1348.97   98.49
  -3  -7  -3 1173.28  100.89
   3  -7  -3 1270.07   98.19
  -3  -7   3 1160.78   99.79
   3   7   3 1360.76  101.19
   3  -7  -3 1438.06   98.89
   3   7   3 1171.18  102.49
  -3   7  -3 1255.67  101.49
  -3  -7   3 1225.18  101.09
  -4  -7  -3   15.90    5.00
   4   7  -3    9.90    9.40
   4  -7   3    7.50    5.20
   4  -7   3    7.20    5.90
   4   7  -3   19.30    8.70
  -4   7   3   -3.00   11.60
  -4   7  -3   32.00   11.70
   4  -7  -3   20.00    5.70
  -4   7  -3   17.90    8.00
   4   7   3    6.90    8.20
   4  -7  -3   15.50    5.30
   4  -7  -3   16.90    5.90
   4  -7  -3   21.00    6.70
   4   7   3   22.80    9.50
   0  -8   3  742.63   56.09
   0  -8  -3  655.23   60.79
   0  -8   3  712.33   58.89
   0  -8  -3  674.03   59.99
   0   8  -3  616.74   56.89
   0  -8  -3  694.53   55.89
   0   8   3  672.13   59.69
   0  -8   3  774.72   56.99
   0  -8   3  655.53   57.79
   0  -8  -3  737.73   59.09
   0  -8  -3  827.12   56.39
  -1   8   3   61.79   13.10
   1   8  -3   33.20   18.70
   1   8  -3   72.79   11.20
   1   8   3   53.09    9.20
  -1   8  -3   62.59   12.10
   1   8   3   59.59   14.80
  -1  -8   3   66.29    8.60
  -1   8  -3   69.29    7.70
  -1   8  -3   76.39    8.50
  -1  -8   3   63.49   11.70
  -1  -8   3   65.49   10.60
   1  -8  -3   72.39   10.30
  -2   8   3  757.72   67.39
  -2  -8  -3  788.62   66.29
  -2  -8  -3  837.62   68.39
   2  -8   3  804.52   66.49
  -2   8   3  863.11   67.39
   2   8  -3  908.21   68.69
  -2  -8  -3  769.82   64.39
  -2  -8  -3  935.51   64.69
   2  -8   3  864.61   68.49
   2  -8   3  774.32   76.19
   2   8  -3  778.02   66.19
  -2   8  -3  928.61   68.19
   2   8   3  932.81   67.09
  -2  -8   3  778.72   64.89
   2  -8  -3  806.22   67.39
  -2   8  -3  809.52   69.09
   2   8   3  917.71   73.89
   2  -8  -3  743.53   74.69
  -2  -8   3  771.12   69.99
   2  -8  -3  963.60   67.19
  -2  -8   3  831.62   69.79
  -2  -8   3  808.52   66.19
   3   8  -3  161.58   23.40
   3  -8   3  142.69   24.80
   3   8   3  138.99   22.80
   3  -8  -3  163.38   15.50
   3  -8  -3  143.49   14.80
   3   8   3  125.79   17.60
  -3  -8   3  113.49   16.10
   3   8   3  140.39   19.40
  -3  -8   3  118.49   16.90
  -3   8  -3  125.19   16.90
   0  -9  -3    3.30    4.10
   0   9   3    4.10    3.60
   0  -9   3    8.00    3.30
   0   9  -3    4.50    2.80
   0  -9   3    9.00    3.50
   0   9  -3  -14.40   14.30
   0   9  -3   12.70    8.70
   0   9   3    8.90    7.00
   0  -9  -3   -3.50    4.10
   0  -9  -3   10.90    7.00
   0  -9  -3    0.60    2.70
   0  -9   3    9.00    6.30
   0  -9   3   -3.60    4.70
   1  -9   3   19.20    7.50
  -1  -9  -3   22.50    4.90
   1  -9   3   17.70    6.20
   1  -9   3   24.40    5.70
  -1   9   3   34.80   10.00
  -1  -9  -3   21.50    6.40
  -1   9   3   17.20    4.80
  -1   9   3   20.50    5.50
  -1  -9  -3   21.60    7.50
   1   9  -3   25.40    5.20
  -1  -9  -3   18.90    6.20
  -1  -9   3   25.00    4.90
  -1   9  -3   25.40   11.40
  -1  -9   3   14.20    6.70
   1  -9  -3   12.80    5.30
   1  -9  -3   28.60    5.50
   1  -9  -3   20.80    4.80
  -1  -9   3   17.80    6.90
  -1   9  -3    7.60    6.60
  -1  -9   3   16.00    5.40
  -1  -9   3   25.90    5.10
   2  -9   3  155.98   17.90
   2   9  -3  150.38   16.60
  -2   9   3  134.59   16.10
  -2  -9  -3  141.09   13.40
   2  -9   3  137.59   24.60
   2  -9   3  154.38   15.50
   2   9  -3  169.18   16.30
  -2   9   3  191.08   23.30
  -2  -9  -3  153.48   15.90
  -2   9   3  161.38   16.00
  -2  -9  -3  164.38   18.40
  -2  -9   3  161.88   19.00
   2   9   3  195.08   25.00
  -2   9  -3  158.18   18.00
   2  -9  -3  131.59   16.10
   2   9   3  114.39   18.40
  -2   9  -3  148.49   18.00
   2  -9  -3  142.59   23.00
  -2  -9   3  138.79   18.70
   3  -9   3   64.09   10.50
  -3   9   3  116.59   20.70
  -3   9   3   69.39   11.90
   3   9  -3   86.89   14.00
  -3  -9  -3   80.39   12.00
   3   9   3   80.89   13.30
   3   9   3  101.49   23.00
  -3   9  -3  118.79   22.00
  -3  -9   3   89.99   14.40
  -3  -9   3   81.29   14.40
   3   9   3   73.49   14.50
  -3   9  -3   75.39   12.70
   0 -10  -3  912.81   80.29
   0  10   3 1141.69   87.19
   0 -10   3  841.42   84.79
   0 -10  -3  988.60   81.09
   0  10  -3 1228.88  103.19
   0 -10  -3 1027.50   77.69
   0 -10   3  877.31   80.99
  -1  10   3   17.70    5.70
  -1  10   3   22.10    5.70
  -1 -10  -3   20.80    5.20
  -1 -10  -3   25.30    6.70
   1 -10   3   22.10    5.30
   1 -10   3   27.90    7.90
   1  10  -3   20.10    5.80
  -1 -10  -3   17.00    6.70
   1 -10   3    5.30    7.40
  -1  10   3   36.70   11.40
   1  10   3   24.90   10.60
  -1 -10   3   17.00    5.20
   1  10   3   10.60    4.50
  -1  10  -3   24.00   11.40
  -1  10  -3   11.30    6.60
  -1 -10   3    5.30    6.50
   1 -10  -3   15.10    6.40
   1  10   3    4.50    8.40
  -1 -10   3   16.60    4.50
   2 -10   3  945.01   77.59
   2  10  -3  912.31   68.89
  -2 -10  -3  753.02   66.19
   2 -10   3  787.32   80.49
  -2  10   3  859.61   68.99
  -2  10   3  728.83   68.49
  -2 -10   3  899.11   74.29
   2 -10  -3  708.23   88.59
  -2  10  -3  928.91   71.39
   2 -10  -3  876.61   69.79
  -2 -10   3  925.31   73.39
   3 -10   3  116.29   13.10
  -3  10   3  141.69   24.50
   3  10  -3  121.49   16.60
  -3  10   3   97.79   13.90
   3  10   3   82.89   16.20
  -3 -10   3  102.59   17.20
  -3 -10   3  105.59   17.60
   3  10   3  146.09   27.90
  -3  10  -3   88.79   14.40
  -3  10  -3  139.69   24.90
   0 -11   3   78.19   17.90
   0 -11  -3  107.69   14.90
   0 -11  -3  132.49   17.90
   0 -11  -3  123.19   11.50
   0  11  -3   82.19   12.20
   1 -11   3 1512.85  117.59
  -1 -11  -3 1619.54  117.19
   1  11  -3 1287.67  127.39
   1 -11   3 1557.44  130.49
   1 -11   3 1660.43  122.49
   1  11   3 1590.64  128.99
   1 -11  -3 1407.66  119.89
   1 -11  -3 1619.94  117.79
  -1  11  -3 1283.77  122.29
  -1 -11   3 1609.44  117.89
   1 -11  -3 1491.65  126.79
   2 -11   3   65.19    9.50
   2 -11   3   37.50   15.50
  -2  11   3   90.49   19.80
   2 -11   3   52.49   13.70
  -2 -11  -3   59.39    7.30
  -2 -11  -3   80.79   13.90
  -2 -11  -3   40.80   11.20
  -2  11   3   59.39   10.50
  -2 -11   3   64.59   13.60
   2 -11  -3   67.99   11.70
   2 -11  -3   46.00   14.60
  -2  11  -3   74.39   12.60
   2  11   3   59.19   13.20
  -2 -11   3   48.10   10.10
   0 -12  -3  950.00   72.69
   0 -12   3  804.92   68.19
   0 -12  -3  926.61   68.09
   0 -12   3  750.62   72.19
   1 -12   3   48.60    8.10
   1 -12   3   46.30   10.50
  -1  12   3   30.20    7.40
  -1 -12  -3   65.29   12.60
  -1 -12  -3   46.20   11.10
  -1  12   3   79.39   19.40
   1 -12  -3   54.79   13.00
  -1 -12   3   36.80   10.30
   1 -12  -3   47.00   10.50
  -1  12  -3   56.39   16.10
   1  12   3   28.30   12.20
  -1 -12   3   34.10   10.20
   0   0  -4 1226.48  101.99
   0   0   4 1293.07  101.99
   0   0  -4 1555.84  107.09
   1   0   4 7203.48  557.44
  -1   0   4 7938.21  557.44
  -1   0  -4 7277.47  557.44
   1   0  -4 7135.19  557.44
   2   0  -4  662.83   59.39
   2   0  -4  741.83   58.19
  -2   0  -4  767.22   60.79
  -2   0  -4  850.61   58.89
   2   0  -4  764.32   60.99
   2   0  -4  764.22   59.39
  -2   0  -4  820.72   63.09
  -2   0   4  832.52   61.39
   2   0   4  808.12   64.79
   2   0   4  821.02   60.69
   2   0   4  745.03   62.39
   2   0   4  811.12   59.09
  -2   0   4  729.23   61.99
   2   0  -4  701.93   62.39
  -2   0   4  857.11   59.29
  -2   0   4  794.82   59.09
  -2   0  -4  678.53   58.99
   2   0   4  723.03   58.69
  -2   0  -4  831.22   58.69
   2   0  -4  723.63   60.29
  -2   0  -4  799.32   59.49
  -2   0  -4  708.13   61.99
  -2   0   4  742.83   60.99
   3   0  -4 2511.65  196.58
  -3   0  -4 2721.93  199.98
  -3   0  -4 2573.34  192.48
   3   0  -4 2358.06  192.18
   3   0   4 2378.36  192.78
   3   0   4 2589.34  199.08
   3   0  -4 2364.86  198.78
  -3   0  -4 2614.74  192.78
   3   0   4 2755.52  192.48
  -3   0   4 2452.75  196.98
  -3   0   4 2456.85  198.98
  -3   0   4 2665.03  193.18
   3   0  -4 2531.75  194.48
   3   0   4 2494.05  194.08
  -3   0   4 2792.52  194.48
   4   0   4  139.59   11.80
   4   0  -4  149.69   22.30
  -4   0  -4  132.69   19.80
   4   0  -4  112.09   10.70
  -4   0   4  109.79   22.30
  -1  -1  -4 1062.59   78.39
  -1  -1  -4 1111.29   78.39
   1   1  -4 1040.50   80.19
   1   1  -4  937.61   81.49
  -1   1   4 1082.39   79.09
  -1  -1  -4  906.41   80.49
  -1   1   4 1141.59   79.79
  -1   1   4 1064.19   78.69
   1  -1   4 1138.19   78.99
  -1  -1  -4  999.30   79.89
  -1   1   4  991.70   80.19
   1  -1   4 1051.29   78.79
   1  -1   4 1194.58   83.49
  -1   1   4 1065.39   79.29
   1  -1   4  962.70   79.69
  -1  -1  -4 1085.19   80.49
   1   1  -4 1101.19   78.99
  -1   1   4 1156.68   81.29
   1  -1  -4  943.61   79.09
  -1   1  -4 1050.09   78.69
  -1  -1   4  995.90   78.79
   1  -1  -4  947.11   79.89
   1   1   4  929.51   78.39
   1  -1  -4 1078.79   79.09
   1   1   4 1021.20   79.89
  -1  -1   4 1015.60   80.09
  -1   1  -4 1194.38   79.09
   1  -1  -4  990.40   79.49
   1   1   4  945.11   78.69
  -1   1  -4  997.20   79.09
   1  -1  -4 1002.60   79.19
  -1   1  -4 1030.30   79.29
  -1   1  -4 1185.08   81.99
   1  -1  -4  915.21   80.59
  -1   1  -4  982.60   81.39
  -1  -1   4 1139.59   80.09
  -2   1   4 3402.86  244.28
   2  -1   4 3236.28  243.78
   2   1  -4 3331.07  243.98
   2   1  -4 3320.17  243.08
  -2   1   4 3630.84  246.38
   2  -1   4 3013.10  246.88
  -2  -1  -4 3499.25  245.78
  -2   1   4 3630.04  247.48
   2  -1   4 3692.43  248.98
   2   1  -4 3225.88  246.08
  -2  -1  -4 3534.45  243.78
   2  -1   4 3695.73  243.88
   2   1  -4 3447.66  248.78
  -2   1   4 3604.54  247.68
  -2  -1  -4 3090.79  246.98
  -2  -1  -4 3640.44  247.88
   2   1  -4 3181.28  244.78
  -2  -1   4 3269.17  243.18
  -2   1  -4 2779.02  244.38
  -2  -1   4 3352.76  244.78
   2  -1  -4 2821.52  244.98
  -2  -1   4 3236.38  245.98
   2   1   4 2767.42  246.48
   2  -1  -4 2995.70  244.48
   2  -1  -4 3629.44  244.38
   2   1   4 2913.31  243.48
  -2  -1   4 2823.22  244.98
  -2   1  -4 3117.69  243.58
   2  -1  -4 3051.79  243.28
   2  -1  -4 3065.09  245.58
  -2   1  -4 3146.89  247.68
  -2   1  -4 3087.29  245.88
  -2  -1   4 3236.98  243.68
  -2   1  -4 3215.08  248.08
  -2   1  -4 2995.40  244.58
   2   1   4 3121.79  247.38
  -2  -1   4 2844.82  246.58
  -3   1   4  165.48   19.60
  -3  -1  -4  179.38   15.20
   3   1  -4  185.58   18.30
   3   1  -4  181.48   20.30
   3   1  -4  166.88   14.00
  -3   1   4  167.88   19.70
  -3   1   4  173.78   15.10
   3  -1   4  176.38   14.90
  -3  -1  -4  171.18   20.30
   3   1  -4  206.38   17.00
   3  -1   4  159.38   19.30
  -3  -1   4  184.78   14.50
   3  -1  -4  171.28   14.20
  -3  -1   4  150.78   18.30
  -3   1  -4  174.78   20.50
   3   1   4  164.28   14.60
   3   1   4  183.38   20.60
  -3  -1   4  192.88   15.70
  -3   1  -4  166.48   14.90
  -3   1  -4  167.38   15.90
   3  -1  -4  167.68   19.00
   3  -1  -4  170.98   16.60
  -4  -1  -4  954.60   81.09
  -4  -1  -4  905.31   71.99
  -4   1   4  974.40   77.79
   4  -1   4  933.61   80.39
   4   1  -4  919.71   71.29
  -4   1   4  903.21   87.69
   4   1  -4  912.01   81.99
   4  -1   4  926.91   72.19
  -4   1  -4  951.60   72.29
   4  -1  -4 1021.00   79.49
  -4   1  -4  930.11   80.69
  -4   1  -4  976.20   72.99
  -4  -1   4 1028.50   74.19
   4   1   4  871.71   83.29
   4   1   4  860.51   71.79
   4  -1  -4  894.11   71.49
  -4  -1   4  908.11   80.49
   0  -2  -4  370.66   30.30
   0   2  -4  360.66   30.00
   0   2   4  436.06   31.80
   0   2   4  355.96   30.30
   0   2   4  397.56   30.30
   0   2  -4  388.86   30.40
   0   2   4  371.66   30.90
   0  -2   4  402.86   31.30
   0   2  -4  429.86   31.10
   0  -2   4  393.26   31.20
   0  -2   4  389.56   30.50
   0  -2  -4  371.56   31.00
   0  -2   4  411.36   30.20
   0  -2  -4  374.36   30.10
  -1  -2  -4  300.57   24.30
   1  -2   4  272.77   28.20
   1  -2   4  308.77   24.80
   1   2  -4  299.27   25.40
   1  -2   4  300.77   24.60
  -1   2   4  300.07   26.50
  -1   2   4  304.37   26.20
  -1   2   4  276.67   25.00
   1   2  -4  305.97   25.50
  -1  -2  -4  294.27   25.20
  -1   2   4  283.97   25.10
  -1  -2  -4  285.27   24.50
   1  -2   4  317.87   24.50
  -1   2   4  302.07   24.90
   1   2  -4  266.87   27.00
  -1  -2  -4  286.97   24.90
   1  -2   4  287.17   25.60
   1   2  -4  283.97   24.30
   1  -2  -4  363.26   26.90
  -1   2  -4  352.86   26.10
  -1  -2   4  283.77   24.40
   1   2   4  354.36   25.30
   1  -2  -4  354.66   26.00
   1   2   4  372.66   24.40
  -1  -2   4  359.96   24.40
   1  -2  -4  317.57   25.80
  -1   2  -4  341.17   27.30
   1   2   4  350.06   26.30
  -1  -2   4  342.27   26.20
   2   2  -4  561.64   42.20
   2  -2   4  470.45   45.40
   2   2  -4  588.74   44.80
  -2  -2  -4  642.04   46.70
  -2  -2  -4  460.55   44.90
  -2  -2  -4  597.04   44.80
  -2   2   4  549.25   46.10
   2   2  -4  576.54   47.80
  -2   2   4  520.35   43.70
   2  -2   4  589.14   43.20
   2  -2   4  640.54   43.50
  -2   2   4  553.44   45.10
  -2  -2  -4  606.04   43.00
   2   2  -4  547.95   45.60
  -2   2   4  627.64   47.50
   2  -2   4  563.54   48.50
  -2  -2  -4  531.05   44.90
  -2  -2   4  562.54   42.60
   2  -2  -4  552.54   44.30
  -2   2  -4  582.14   47.60
  -2   2  -4  514.15   46.30
  -2  -2   4  603.54   42.30
  -2  -2   4  633.14   44.10
  -2   2  -4  488.25   44.00
   2  -2  -4  502.85   45.00
  -2   2  -4  503.65   44.70
  -2  -2   4  551.44   45.80
   2  -2  -4  621.84   43.10
   2   2   4  562.64   46.50
  -2  -2   4  475.35   43.70
   2   2   4  535.85   45.00
  -2  -2   4  562.14   45.20
   2  -2  -4  476.25   45.30
  -2  -2   4  490.15   45.90
   2   2   4  549.54   42.70
   2   2   4  569.64   44.30
   3   2  -4  296.17   24.20
   3  -2   4  333.37   25.60
   3  -2   4  301.37   25.30
  -3  -2  -4  304.97   30.30
  -3   2   4  291.07   29.60
  -3  -2  -4  311.07   26.70
  -3   2   4  281.27   25.60
  -3  -2  -4  322.77   25.30
   3   2  -4  343.57   28.10
   3   2  -4  320.37   31.60
  -3   2   4  310.47   31.20
   3   2  -4  290.77   28.70
   3   2   4  310.67   24.90
  -3  -2   4  358.36   24.60
   3   2   4  311.07   30.60
  -3  -2   4  330.57   24.60
   3  -2  -4  323.97   27.00
  -3   2  -4  333.77   31.50
   3  -2  -4  306.37   24.80
  -3  -2   4  288.57   27.40
  -3   2  -4  294.67   26.20
   3  -2  -4  297.57   29.40
  -3   2  -4  286.67   26.90
  -3  -2   4  328.87   26.70
  -4   2   4  457.85   47.60
  -4  -2  -4  477.65   41.00
   4  -2   4  464.45   47.20
  -4  -2  -4  532.05   48.70
  -4   2   4  487.45   48.00
   4  -2   4  482.25   41.30
   4   2  -4  576.84   51.09
   4   2  -4  503.85   40.10
   4   2  -4  474.85   45.80
   4  -2  -4  545.25   40.70
  -4  -2   4  569.44   41.80
   4   2   4  573.24   53.39
   4  -2  -4  520.05   43.50
  -4   2  -4  536.85   42.60
   4   2   4  551.44   40.90
  -4  -2   4  496.75   49.80
  -4   2  -4  598.54   56.89
   0   3   4 1271.07   94.19
   0  -3   4 1345.07   93.69
   0   3  -4 1247.98   94.59
   0  -3   4 1193.58   93.79
   0   3  -4 1130.09   93.49
   0  -3   4 1144.19   94.59
   0  -3   4 1296.67   96.69
   0   3   4 1386.06   97.79
   0  -3  -4 1244.28   95.49
   0  -3  -4 1104.79   94.19
   0   3   4 1310.97   95.29
   0   3  -4 1203.48   94.39
   0  -3   4 1194.98   94.39
   0   3   4 1142.29   94.39
   0  -3   4 1298.47   94.79
   0  -3  -4 1206.78   93.89
   1   3  -4  133.69   15.70
  -1  -3  -4  148.69   13.80
  -1   3   4  162.38   15.00
  -1   3   4  154.28   14.50
  -1   3   4  138.09   14.50
   1  -3   4  162.68   13.80
  -1   3   4  185.68   15.00
   1  -3   4  153.98   14.30
   1   3  -4  149.09   14.70
   1   3  -4  155.98   15.10
   1   3  -4  150.38   13.50
  -1  -3  -4  162.48   14.30
   1  -3   4  136.89   16.90
  -1  -3  -4  149.99   13.50
   1   3   4  187.58   15.10
  -1  -3   4  194.88   16.50
   1   3   4  186.48   13.20
   1  -3  -4  178.78   15.90
  -1  -3   4  161.08   13.80
  -1   3  -4  187.18   14.50
  -1   3  -4  187.28   17.40
   1  -3  -4  179.58   16.70
  -1   3  -4  181.58   16.40
   2  -3   4 1494.05  120.09
  -2   3   4 1580.54  122.49
  -2  -3  -4 1374.76  122.09
  -2  -3  -4 1387.56  121.69
   2  -3   4 1573.84  126.99
  -2  -3  -4 1651.33  120.09
  -2   3   4 1668.73  124.79
  -2  -3  -4 1702.93  122.99
   2  -3   4 1559.14  121.29
  -2  -3  -4 1535.95  121.39
  -2  -3  -4 1522.05  120.29
  -2   3   4 1450.55  122.59
   2   3  -4 1637.54  125.19
   2   3  -4 1476.55  123.29
  -2   3   4 1671.83  123.29
  -2   3   4 1624.64  120.89
   2   3  -4 1423.16  120.19
   2  -3   4 1656.93  120.59
  -2   3   4 1549.14  121.29
   2   3   4 1508.05  119.49
   2   3   4 1540.85  121.79
  -2  -3   4 1684.83  121.09
  -2  -3   4 1556.14  121.89
   2   3   4 1608.24  122.49
  -2   3  -4 1674.23  124.99
  -2  -3   4 1514.95  122.79
  -2  -3   4 1622.54  119.49
  -2   3  -4 1435.86  122.49
  -2   3  -4 1624.84  121.79
  -2   3  -4 1616.24  123.89
   2  -3  -4 1524.75  120.39
  -2  -3   4 1689.23  121.09
   2  -3  -4 1580.54  122.69
  -2  -3   4 1716.33  123.29
   2   3   4 1661.03  123.39
   2  -3  -4 1511.95  122.19
   2  -3  -4 1480.85  123.19
   2  -3  -4 1659.43  123.79
  -2  -3   4 1812.22  119.39
   3  -3   4  395.96   40.90
   3   3  -4  497.05   37.70
   3   3  -4  454.55   41.50
   3   3  -4  509.65   41.00
   3  -3   4  540.55   38.40
  -3  -3  -4  448.26   37.70
   3  -3   4  481.15   37.90
  -3  -3  -4  508.65   40.30
  -3   3   4  505.65   44.30
  -3   3   4  552.14   38.30
  -3   3   4  458.05   38.70
  -3  -3  -4  525.45   42.80
  -3   3   4  473.45   42.40
   3   3  -4  523.25   45.30
  -3   3  -4  413.36   40.20
   3  -3  -4  455.35   37.30
   3   3   4  462.55   41.40
   3   3   4  462.25   37.10
  -3  -3   4  433.96   39.40
  -3  -3   4  477.95   36.70
   3   3   4  475.85   39.30
  -3   3  -4  476.35   43.90
   3  -3  -4  468.95   39.20
   3  -3  -4  435.86   40.80
   3   3   4  477.35   42.90
  -3   3  -4  438.26   39.60
   4   3  -4  687.33   57.59
   4   3  -4  627.44   52.99
  -4   3   4  613.94   53.69
   4  -3   4  617.14   46.80
  -4  -3  -4  619.44   52.99
   4   3  -4  617.74   45.20
  -4  -3  -4  564.84   46.40
  -4  -3  -4  587.94   47.60
   4  -3  -4  523.75   48.10
  -4  -3   4  561.14   47.70
   4   3   4  557.24   45.70
  -4   3  -4  494.95   48.40
   4  -3  -4  552.64   45.90
   4  -3  -4  524.05   54.19
   4   3   4  662.13   55.79
  -4   3  -4  615.94   55.39
   0   4   4  501.35   38.20
   0  -4  -4  456.75   37.60
   0   4  -4  466.85   37.70
   0  -4   4  442.56   37.50
   0   4  -4  436.36   36.40
   0  -4   4  504.35   36.30
   0   4   4  442.46   42.80
   0  -4  -4  455.25   36.70
   0  -4   4  466.15   37.60
   0   4   4  431.16   36.60
   0  -4   4  474.65   36.50
   0   4  -4  439.26   37.80
   0   4   4  508.45   38.90
   0   4   4  499.55   37.50
   1  -4   4 6348.37  462.85
   1   4  -4 6537.35  457.65
  -1   4   4 6685.53  458.65
  -1   4   4 6478.25  459.55
  -1  -4  -4 5397.66  458.05
  -1  -4  -4 5584.14  458.05
  -1   4   4 5847.82  458.45
   1   4  -4 6262.37  460.75
  -1  -4  -4 6229.58  458.55
   1   4  -4 6430.66  460.15
   1  -4   4 5664.33  470.05
  -1   4   4 6462.25  459.25
  -1   4   4 6902.41  461.65
  -1  -4  -4 5848.92  457.55
  -1   4  -4 6364.66  459.95
  -1   4  -4 5996.80  458.25
  -1  -4   4 6184.48  457.95
   1  -4  -4 5354.66  460.65
   1  -4  -4 6468.65  461.95
   1  -4  -4 6044.40  458.25
  -1   4  -4 6243.68  461.85
  -1   4  -4 5927.31  458.25
   1   4   4 5269.47  458.25
   1   4   4 6136.69  459.05
  -1   4  -4 5858.31  460.35
  -1  -4   4 5563.64  459.15
  -1  -4   4 5984.90  460.15
   2  -4   4  557.74   39.90
  -2  -4  -4  563.94   41.10
  -2   4   4  548.35   42.60
   2   4  -4  543.65   42.40
   2   4  -4  498.25   38.40
   2   4  -4  489.05   43.10
   2  -4   4  592.84   41.70
   2   4  -4  604.84   45.10
   2  -4   4  564.44   49.20
   2   4  -4  497.75   40.20
  -2  -4  -4  589.74   39.70
  -2  -4  -4  491.55   42.00
  -2  -4  -4  566.34   41.50
  -2  -4  -4  547.65   40.20
   2  -4  -4  443.86   43.40
   2  -4  -4  593.24   40.20
   2   4   4  461.05   41.70
  -2  -4   4  551.04   50.99
   2  -4  -4  454.55   41.00
  -2  -4   4  473.75   39.10
  -2   4  -4  434.76   42.70
   2  -4  -4  493.05   40.60
  -2   4  -4  437.76   40.70
  -2   4  -4  423.36   42.40
  -2  -4   4  490.25   40.40
  -2  -4   4  483.65   43.80
  -2  -4   4  437.36   41.20
   2  -4  -4  424.16   45.00
   2   4   4  434.76   41.30
   2   4   4  470.25   41.80
   2   4   4  426.46   38.60
  -2  -4   4  480.95   40.90
  -2   4  -4  443.46   42.20
  -2  -4   4  516.45   38.90
  -3  -4  -4 2345.17  178.48
  -3   4   4 2059.69  178.28
   3   4  -4 2514.95  182.58
   3   4  -4 1995.80  178.48
   3   4  -4 2277.97  178.38
  -3   4   4 2452.45  181.78
  -3   4   4 2174.28  175.98
  -3   4   4 2486.95  175.38
  -3  -4  -4 2209.88  177.28
   3  -4   4 2167.68  174.58
  -3  -4  -4 2107.59  174.58
   3  -4   4 2467.35  175.08
   3   4  -4 2271.07  173.78
   3   4   4 2404.16  179.48
   3   4   4 2212.48  173.48
   3  -4  -4 2365.96  175.88
  -3  -4   4 2235.88  176.98
  -3   4  -4 2526.15  181.48
  -3  -4   4 2576.04  173.58
   3  -4  -4 2332.67  177.68
  -3   4  -4 2098.39  177.88
   3   4   4 2321.37  178.78
  -3   4  -4 2226.88  177.38
   3  -4  -4 2127.59  174.08
   3   4   4 2363.16  176.98
   4  -4   4  151.28   15.60
  -4  -4  -4  152.38   14.70
  -4   4   4  137.99   19.40
  -4  -4  -4  139.09   15.70
   4  -4   4  142.39   15.30
   4   4  -4  195.78   25.00
  -4  -4  -4  151.58   18.70
   4   4  -4  184.58   21.40
  -4   4   4  150.18   22.80
  -4  -4   4  157.38   16.20
   4   4   4  154.28   13.70
   4   4   4  183.18   22.40
  -4   4  -4  194.38   22.70
  -4   4  -4  130.69   18.30
   4  -4  -4  183.18   14.60
   4  -4  -4  168.58   20.30
   4  -4  -4  141.49   16.40
   0  -5   4 4077.29  344.07
   0  -5   4 4061.79  343.67
   0   5   4 4703.53  347.07
   0  -5  -4 4290.37  344.17
   0   5   4 4977.90  344.07
   0  -5   4 4716.13  344.07
   0  -5   4 4247.98  346.97
   0   5  -4 4386.16  344.77
   0   5   4 4752.12  345.07
   0  -5  -4 4438.96  342.77
   0   5   4 5167.98  345.97
   0  -5  -4 4739.53  346.17
   0   5  -4 4252.87  342.67
   0   5  -4 4609.34  344.67
   0   5  -4 5082.49  346.67
   0   5  -4 4192.08  342.67
  -1   5   4 1092.79   86.39
  -1  -5  -4 1081.59   86.09
  -1   5   4 1202.98   86.89
  -1   5   4 1236.08   89.29
   1   5  -4 1125.99   88.19
   1   5  -4 1061.19   84.99
  -1  -5  -4  980.10   84.59
  -1   5   4  948.11   85.89
   1  -5   4 1102.29   90.99
  -1   5   4 1219.08   87.39
   1   5  -4  997.70   83.99
  -1  -5  -4 1033.70   85.69
  -1  -5  -4 1125.89   84.39
   1  -5   4 1126.69   85.09
   1  -5   4 1016.10   85.79
   1  -5   4 1037.10   88.69
   1   5  -4 1205.48   89.99
  -1  -5  -4  954.90   86.59
   1  -5  -4 1141.59   85.39
  -1  -5   4 1172.48   88.49
  -1  -5   4 1115.09   86.99
  -1   5  -4 1005.70   85.39
  -1   5  -4 1129.09   86.79
  -1  -5   4 1180.68   85.59
  -1   5  -4 1153.48   86.09
  -1  -5   4 1263.57   85.19
  -1   5  -4 1087.49   88.59
  -1  -5   4 1061.19   84.19
   1   5   4 1220.28   85.09
  -1   5  -4 1042.00   88.79
   1  -5  -4 1077.69   84.19
   1   5   4 1241.28   91.19
   1  -5  -4  947.01   87.99
   1  -5  -4 1124.09   89.29
   2   5  -4 3628.74  267.37
  -2  -5  -4 3564.14  266.87
  -2  -5  -4 3597.74  266.37
  -2   5   4 3669.13  267.97
   2  -5   4 3604.04  265.97
  -2   5   4 3284.47  267.57
  -2   5   4 3683.33  267.37
  -2   5   4 4011.20  271.77
   2  -5   4 3419.46  266.17
   2   5  -4 3905.31  270.47
   2   5  -4 3094.49  263.97
  -2  -5  -4 3782.62  266.67
  -2  -5  -4 3215.48  266.07
  -2   5   4 3843.82  267.27
  -2  -5  -4 3046.50  267.97
   2  -5   4 4006.80  273.47
   2   5  -4 3335.57  268.27
   2   5  -4 2992.10  269.67
   2  -5  -4 3420.36  265.87
   2  -5  -4 3504.55  266.17
   2  -5  -4 3499.45  266.27
  -2   5  -4 3532.35  270.17
  -2  -5   4 3646.94  265.37
  -2  -5   4 3400.26  264.77
   2   5   4 3600.24  267.87
   2   5   4 3560.14  268.67
  -2   5  -4 3427.76  267.47
  -2  -5   4 3227.08  267.57
  -2  -5   4 3540.35  267.87
   2   5   4 3080.29  267.97
  -2   5  -4 3645.74  268.67
  -2   5  -4 3602.94  269.47
   2  -5  -4 3372.16  271.77
  -3   5   4   33.50    7.00
  -3  -5  -4   23.80    6.60
   3  -5   4   27.90    5.10
  -3   5   4   29.80   11.70
   3   5  -4   20.60    4.30
   3  -5   4   19.80    5.10
  -3   5   4   17.10    5.50
  -3  -5  -4   17.60    4.70
  -3   5   4   17.80    4.70
   3   5  -4   16.90    5.30
  -3  -5  -4   20.50    4.80
   3   5  -4   25.50    8.80
   3  -5   4   27.60    5.90
  -3  -5   4   21.60    4.70
  -3   5  -4   25.90    6.80
  -3   5  -4   26.00    8.60
   3   5   4   13.80    5.00
   3  -5  -4   19.30    5.50
  -3   5  -4   19.60    6.90
   3   5   4   24.50    6.10
   3   5   4   24.30    8.00
   3  -5  -4   25.50    5.80
  -3  -5   4   17.10    3.30
   4  -5   4  970.10   71.69
   4  -5   4  874.61   71.09
  -4  -5  -4  956.10   71.29
   4   5  -4  957.30   79.19
  -4  -5  -4  899.91   73.39
  -4   5   4 1053.49   80.69
  -4   5   4  877.31   76.79
  -4  -5  -4  871.91   74.69
   4  -5  -4  852.91   72.39
   4  -5  -4  929.71   74.79
   4   5   4  914.91   77.39
   4  -5  -4  784.62   70.19
  -4   5  -4  762.42   74.39
   4   5   4  937.51   77.89
  -4   5  -4 1006.40   79.19
  -4  -5   4  799.82   73.19
   0  -6  -4  258.37   23.60
   0   6   4  255.57   25.40
   0  -6   4  216.88   22.30
   0   6  -4  244.68   23.40
   0   6  -4  272.67   24.80
   0   6   4  295.97   25.30
   0  -6  -4  226.18   23.90
   0   6   4  276.17   23.00
   0  -6   4  252.47   23.40
   0   6  -4  244.78   21.80
   0  -6  -4  300.07   21.60
   0  -6  -4  236.38   23.40
   0   6  -4  219.68   21.40
   0  -6  -4  254.67   21.60
   0   6   4  272.97   23.90
   0   6  -4  258.87   24.70
   0  -6   4  287.47   23.20
  -1  -6  -4  751.12   66.49
  -1  -6  -4  877.91   68.59
   1   6  -4  891.41   70.69
   1  -6   4  844.82   70.89
   1   6  -4  869.31   68.19
   1  -6   4  835.52   68.79
   1  -6   4  879.81   74.69
  -1  -6  -4  849.61   69.09
  -1   6   4  962.10   69.79
  -1   6   4  912.61   69.99
  -1   6   4  920.01   70.09
   1   6  -4  770.42   83.89
  -1   6   4  824.52   68.29
   1   6  -4  798.12   66.69
   1  -6   4  886.51   67.49
  -1  -6  -4  799.52   69.69
  -1   6  -4  728.53   67.79
  -1  -6   4  824.22   67.89
  -1   6  -4  796.42   66.39
   1  -6  -4  931.41   67.99
  -1  -6   4  986.50   68.79
   1  -6  -4  926.41   69.09
  -1   6  -4  907.01   72.49
  -1   6  -4  876.91   68.79
  -1  -6   4  825.42   71.19
   1   6   4  838.92   70.69
   1   6   4  937.81   67.89
   1   6   4  782.22   69.19
  -1   6  -4  836.02   68.69
   1  -6  -4  864.11   71.69
  -1  -6   4  850.41   69.69
  -1   6  -4  971.20   71.69
  -1  -6   4  997.30   67.89
  -1  -6   4  840.32   66.69
  -1   6  -4  875.01   71.99
  -2   6   4  250.47   23.40
   2  -6   4  233.18   23.30
   2   6  -4  253.67   21.60
  -2  -6  -4  237.18   23.20
  -2  -6  -4  236.18   22.90
  -2   6   4  239.88   24.00
  -2  -6  -4  273.47   22.40
   2   6  -4  262.07   24.50
   2   6  -4  280.27   26.10
  -2   6   4  303.57   28.80
  -2   6   4  225.58   21.90
  -2   6   4  282.17   26.50
  -2  -6  -4  235.58   22.00
   2  -6   4  222.38   28.60
  -2   6   4  266.27   23.40
  -2  -6  -4  233.98   25.90
   2  -6   4  272.57   22.80
   2  -6  -4  288.77   29.30
   2  -6  -4  276.87   22.50
   2  -6  -4  250.27   22.60
  -2   6  -4  303.77   28.70
  -2  -6   4  252.17   24.70
  -2   6  -4  280.17   25.00
   2   6   4  293.57   24.40
  -2  -6   4  275.77   22.10
  -2   6  -4  253.37   25.60
   2   6   4  306.47   27.00
  -2  -6   4  272.17   25.10
   2   6   4  240.08   25.00
  -2  -6   4  239.78   21.30
  -2   6  -4  231.78   23.70
   3  -6   4  349.57   30.60
  -3  -6  -4  376.56   30.90
  -3  -6  -4  417.26   32.30
   3   6  -4  400.56   36.20
   3  -6   4  422.76   31.40
  -3   6   4  428.66   38.80
   3   6  -4  334.17   35.70
  -3  -6  -4  348.37   33.20
  -3   6   4  360.66   33.70
  -3   6   4  327.97   28.80
   3  -6   4  372.76   33.90
   3   6  -4  305.77   29.00
   3   6   4  383.86   35.80
   3  -6  -4  374.06   31.70
  -3   6  -4  332.07   34.10
  -3   6  -4  368.96   36.40
  -3  -6   4  349.07   31.80
  -3   6  -4  332.77   32.50
   3  -6  -4  380.06   31.40
   3   6   4  383.06   34.00
   3   6   4  312.17   32.80
  -3  -6   4  332.77   32.80
  -3  -6   4  320.97   28.80
   4   6  -4  489.85   45.30
  -4  -6  -4  399.46   38.70
  -4   6   4  421.06   41.60
  -4   6   4  446.66   45.40
   4   6  -4  404.46   44.40
   4  -6   4  389.66   37.30
  -4  -6  -4  422.36   39.30
  -4  -6  -4  434.46   36.70
   4  -6   4  377.06   36.80
   4  -6  -4  528.35   39.00
  -4  -6   4  458.55   40.20
  -4   6  -4  518.65   43.80
  -4   6  -4  475.25   42.80
   0  -7   4  194.48   19.80
   0  -7   4  198.78   20.70
   0   7   4  217.48   22.70
   0  -7  -4  219.18   21.20
   0  -7   4  198.18   23.20
   0  -7   4  221.98   19.50
   0  -7  -4  246.48   18.70
   0   7  -4  225.78   23.00
   0  -7  -4  205.88   21.30
   0   7  -4  183.18   19.00
   0  -7  -4  209.48   21.30
   0  -7  -4  224.78   18.80
   0   7   4  258.67   23.20
  -1   7   4   54.99    9.20
   1   7  -4   73.29    9.10
   1   7  -4   53.19    7.90
   1   7  -4   63.69    9.00
   1  -7   4   59.19    7.50
  -1  -7  -4   51.19    6.50
  -1  -7  -4   63.59    8.80
   1   7  -4   53.19   19.20
  -1   7   4   59.49    8.30
   1  -7   4   54.49    8.50
  -1  -7  -4   49.00    9.40
  -1   7   4   79.09   12.40
   1  -7   4   54.89   10.20
  -1  -7  -4   58.99    9.10
  -1  -7   4   63.89   10.60
  -1   7  -4   55.99    8.40
   1   7   4   56.59   12.50
  -1   7  -4   80.89   13.80
  -1   7  -4   60.79    8.50
   1  -7  -4   68.09    9.20
  -1  -7   4   53.79    9.30
  -1  -7   4   58.99    7.70
   1  -7  -4   64.79   11.40
  -1   7  -4   63.29    6.60
   1  -7  -4   43.20   10.50
  -1   7  -4   70.19   12.70
   2   7  -4  160.58   17.30
  -2   7   4  189.18   21.50
  -2   7   4  162.98   15.30
  -2  -7  -4  125.89   13.70
  -2  -7  -4  171.88   13.90
   2   7  -4  163.88   14.30
   2  -7   4  177.88   15.20
   2  -7   4  147.49   21.10
   2  -7   4  154.58   16.30
  -2   7   4  171.88   15.50
  -2   7   4  142.29   16.10
  -2  -7   4  136.09   16.80
  -2  -7   4  135.49   13.80
  -2   7  -4  138.49   16.20
   2   7   4  158.18   15.20
   2  -7  -4  141.59   13.60
  -2  -7   4  134.09   16.80
   2   7   4  149.69   15.30
  -2   7  -4  179.08   22.00
   2  -7  -4  173.08   15.30
  -2  -7   4  128.59   13.40
  -2   7  -4  150.28   17.60
   2  -7  -4  120.59   14.90
   2   7   4  116.49   16.20
   2   7   4  164.18   19.90
   2  -7  -4  122.39   19.90
   3   7  -4  532.75   45.20
   3   7  -4  456.15   57.59
  -3  -7  -4  530.75   40.40
  -3  -7  -4  464.55   42.80
   3  -7   4  419.26   45.90
  -3   7   4  515.65   39.30
  -3  -7  -4  513.25   40.30
   3  -7   4  435.06   43.80
  -3   7   4  477.45   42.60
   3  -7  -4  511.95   40.50
  -3  -7   4  424.46   42.20
   3  -7  -4  472.25   40.00
   3   7   4  503.55   46.30
  -3   7  -4  445.16   46.10
  -3  -7   4  478.55   41.70
  -3   7  -4  493.35   49.20
   3   7   4  417.96   45.60
   3   7   4  448.86   41.80
  -4  -7  -4  136.49   15.00
   4  -7   4  103.39   13.00
   4   7  -4  139.79   21.40
  -4  -7  -4  130.59   14.40
  -4  -7  -4  119.99   17.10
  -4   7   4  135.99   23.30
  -4   7   4  122.29   17.20
   4   7   4  112.69   22.80
  -4   7  -4  109.59   17.60
   4  -7  -4  116.89   14.40
  -4   7  -4  108.09   20.50
   4   7   4  106.79   18.20
   4  -7  -4  102.19   13.90
   0   8   4  111.29   14.00
   0  -8   4   78.09   11.60
   0  -8  -4   69.89   12.20
   0  -8  -4  106.39    9.50
   0  -8  -4   96.69    9.80
   0  -8   4   88.99   14.60
   0   8  -4   76.29   10.10
   0   8  -4  104.39   15.30
   0   8   4   84.79   12.80
   0  -8   4   95.39   10.50
   0  -8  -4   94.89   12.70
   0  -8   4   78.59   10.50
  -1  -8  -4 1712.73  151.18
   1   8  -4 1878.61  154.08
  -1   8   4 1937.31  153.08
   1  -8   4 2146.69  155.08
   1   8  -4 1979.40  175.98
   1  -8   4 2131.69  152.68
  -1  -8  -4 2084.19  155.78
  -1  -8  -4 2171.68  154.98
   1   8  -4 2205.08  153.48
  -1   8   4 2142.49  155.38
   1   8  -4 2119.99  163.38
   1   8   4 1749.92  157.38
  -1  -8   4 1731.23  154.78
  -1  -8   4 2008.30  151.88
  -1  -8   4 2006.40  151.88
  -1   8  -4 1893.41  152.28
   1   8   4 2272.27  157.48
   1  -8  -4 2021.90  152.38
  -1  -8   4 1721.13  157.28
  -1   8  -4 2256.17  160.08
   1  -8  -4 2004.70  154.38
  -1   8  -4 1797.52  156.18
  -1  -8   4 1730.23  152.78
   2  -8   4  118.89   21.60
   2   8  -4  144.09   16.00
  -2  -8  -4  148.89   12.40
  -2   8   4  164.78   21.00
   2  -8   4  129.59   15.40
  -2  -8  -4  140.09   13.80
  -2   8   4  133.89   14.80
   2   8  -4  143.09   13.70
   2  -8   4  145.29   14.10
  -2   8   4  153.38   14.50
  -2  -8  -4  128.89   11.50
   2  -8  -4  150.78   14.30
   2   8   4  128.89   19.50
  -2  -8   4  131.99   17.00
  -2  -8   4  117.99   12.30
   2  -8  -4  109.89   14.00
  -2   8  -4  119.19   15.40
  -2  -8   4  113.79   13.20
  -2  -8   4  116.19   16.00
  -2   8  -4  135.29   21.70
  -2   8  -4  102.19   15.30
  -3   8   4 1214.98  107.19
  -3  -8  -4 1406.86  102.49
   3  -8   4 1074.59  102.49
   3  -8   4 1422.46  103.29
  -3  -8  -4 1139.49  105.79
  -3  -8  -4 1457.35  104.69
   3   8  -4 1415.96  107.19
  -3   8   4 1420.36  103.09
   3   8   4 1518.85  111.99
  -3  -8   4 1121.39  108.09
   3   8   4 1344.57  104.99
   3  -8  -4 1318.37  102.69
  -3  -8   4 1266.57  105.99
   3  -8  -4 1426.46  103.39
  -3   8  -4 1134.89  104.99
   0  -9  -4 4023.40  282.27
   0  -9  -4 3589.84  282.57
   0  -9   4 3339.47  280.87
   0  -9  -4 4052.49  284.57
   0  -9  -4 3963.10  278.77
   0  -9   4 3532.85  287.47
   0  -9   4 3563.84  282.17
   0   9   4 3306.97  282.47
  -1  -9  -4  317.17   29.50
   1   9  -4  275.67   50.19
   1  -9   4  314.77   30.30
  -1  -9  -4  283.37   26.70
   1   9  -4  345.37   28.40
  -1   9   4  364.86   34.00
  -1   9   4  321.37   30.10
  -1   9   4  303.77   28.60
   1  -9   4  309.97   35.70
  -1  -9  -4  373.06   31.30
   1   9  -4  282.57   29.50
   1  -9   4  314.57   27.80
  -1  -9  -4  311.77   30.70
  -1   9  -4  339.07   27.50
  -1   9  -4  266.87   26.80
  -1  -9   4  311.77   33.60
  -1  -9   4  366.36   27.30
   1  -9  -4  374.76   28.30
   1  -9  -4  325.37   30.10
  -1  -9   4  314.37   31.10
  -1  -9   4  366.26   27.90
  -1   9  -4  311.17   32.20
  -1  -9   4  303.17   28.30
   1   9   4  339.37   35.80
   2  -9   4 1871.71  156.68
  -2  -9  -4 2177.58  159.98
   2   9  -4 1907.81  157.58
   2   9  -4 2127.29  158.78
   2  -9   4 1831.12  168.48
  -2   9   4 2058.29  158.28
  -2  -9  -4 1723.23  159.78
   2  -9   4 1976.50  159.48
  -2   9   4 2296.97  164.98
  -2  -9  -4 2063.59  157.98
  -2   9  -4 1918.41  159.68
   2  -9  -4 1846.62  166.28
  -2   9  -4 2161.08  160.58
   2  -9  -4 2351.16  159.38
  -2  -9   4 2066.29  163.08
  -2  -9   4 2087.69  155.88
  -2  -9   4 2174.38  162.08
  -3  -9  -4   28.20    8.40
   3   9  -4   17.50    8.40
   3  -9   4   34.90   13.80
   3  -9  -4    3.50   13.80
  -3  -9   4   30.70    7.80
  -3   9  -4   38.50    9.80
  -3   9  -4   51.19   14.80
   3   9   4   23.40    7.60
  -3  -9   4   38.30   11.30
   0  10   4   23.80    6.50
   0  10   4   23.20    8.40
   0 -10  -4   17.90    6.30
   0  10  -4   37.50   21.50
   0 -10  -4   19.70    7.40
   0 -10   4    6.70    7.20
   0 -10  -4   29.30    9.40
   0  10  -4   35.90   12.50
   0 -10   4   17.00    7.40
   0  10  -4   12.90    4.30
   0 -10   4   16.50    4.80
   1 -10   4 1366.26  111.39
  -1  10   4 1269.27   99.59
   1 -10   4 1233.38   96.79
  -1 -10  -4 1247.58   95.89
   1 -10   4 1300.37  100.59
  -1 -10  -4 1243.98  102.39
  -1  10   4 1173.58   97.39
   1 -10  -4 1294.17   99.39
  -1  10  -4 1125.69  102.09
   1 -10  -4 1155.08  103.29
  -1 -10   4 1327.47   96.79
   1  10   4 1203.18  104.99
   1 -10  -4 1298.77   96.89
  -1 -10   4 1077.79  103.19
   2 -10   4   47.70   12.50
   2 -10   4   44.70   14.90
  -2 -10  -4   46.80   11.20
  -2  10   4   62.99   10.20
  -2 -10  -4   60.49    7.10
  -2  10   4   77.59   10.10
  -2  10   4   92.89   18.00
   2 -10   4   55.39   16.70
  -2 -10  -4   77.79   13.20
   2  10  -4   65.89   11.10
   2 -10  -4   28.10   19.90
   2 -10  -4   85.29   11.70
  -2 -10   4   91.19   15.20
   2  10   4   50.09   11.90
  -2 -10   4   79.09   13.30
  -2  10  -4   87.19   13.20
   2  10   4   91.69   17.60
   3 -10   4  296.77   41.40
  -3 -10  -4  310.37   31.10
  -3 -10   4  312.47   31.00
  -3 -10   4  303.67   32.40
   3  10   4  247.88   31.40
  -3  10  -4  302.77   29.50
   0 -11  -4   25.60    8.10
   0  11   4   30.00   10.50
   0  11  -4   19.00   24.40
   0  11   4   38.50   11.00
   0 -11   4    7.60    8.00
   0 -11   4   23.40    5.70
   0  11  -4   28.90   10.80
   0 -11  -4   18.20    7.40
  -1 -11  -4   46.40   11.30
  -1  11   4   27.10    6.70
  -1  11   4   44.80    9.60
   1 -11   4   34.60    9.90
  -1 -11  -4   45.80   10.30
   1 -11   4   34.20    7.00
  -1  11   4   65.39   14.90
  -1 -11  -4   42.00    7.20
  -1 -11   4   37.20   10.60
   1  11   4   24.90   10.60
   1 -11  -4   55.19   10.20
   1 -11  -4   27.40    9.80
  -1  11  -4   37.40   11.00
  -1 -11   4   46.00    7.50
   2 -11   4    4.80    3.90
  -2 -11  -4    0.70    5.20
  -2 -11  -4    9.50    6.40
  -2  11   4    7.50    4.20
   2 -11   4   -4.90    6.70
   2 -11   4   -9.10   14.40
  -2  11   4    5.80    4.30
  -2  11   4   21.90   11.40
  -2 -11  -4    9.00    2.80
   2 -11  -4    6.60    5.40
   2  11   4    9.00   10.40
  -2 -11   4   -2.20    5.60
   2 -11  -4   -9.80   10.50
  -2  11  -4    3.10    5.20
   2  11   4    3.30    5.60
  -2  11  -4   10.90   13.00
  -2 -11   4   15.60    5.10
   0 -12  -4   43.90   10.20
   0 -12  -4   55.89   12.90
   0 -12  -4   48.20    6.90
   0 -12   4   36.80    7.60
   0  12   4   26.60   11.50
   1 -12   4  412.86   48.00
   1 -12   4  424.16   41.30
   1 -12  -4  497.35   45.90
  -1 -12   4  451.15   37.40
   1 -12  -4  419.66   39.20
   1  12   4  392.76   48.60
   1 -12  -4  449.36   36.60
  -1  12  -4  423.66   50.19
   0   0   5    4.10    1.40
   0   0  -5    4.30    3.20
   0   0  -5    5.80    1.40
   0   0   5    3.60    0.90
  -1   0   5   28.20    4.30
   1   0  -5   30.80    3.90
  -1   0  -5   30.20    3.10
  -1   0  -5   30.40    5.10
   1   0   5   30.80    3.20
  -1   0  -5   33.70    3.60
  -1   0  -5   29.00    5.20
   1   0  -5   30.70    3.50
  -1   0  -5   38.10    4.20
  -1   0  -5   32.90    3.20
  -1   0   5   33.10    4.40
  -1   0   5   34.90    4.00
   1   0  -5   27.70    5.20
   1   0  -5   29.90    4.00
   1   0   5   38.20    6.30
  -1   0   5   34.70    3.50
  -2   0   5   43.70    4.80
   2   0   5   37.50    6.90
  -2   0  -5   35.70    4.00
   2   0  -5   33.90    4.90
  -2   0   5   38.20    4.30
   2   0  -5   41.40    3.50
  -2   0  -5   31.80    5.70
   2   0  -5   39.20    4.80
   2   0   5   42.60    4.40
  -2   0  -5   37.40    4.10
   2   0  -5   42.20    7.20
  -2   0   5   38.20    6.30
  -2   0   5   34.10    6.30
   2   0  -5   47.10    5.20
   2   0   5   34.70    4.20
  -2   0  -5   32.00    4.20
  -2   0  -5   42.50    4.50
   2   0   5   42.60    7.40
  -2   0   5   37.20    7.90
   2   0  -5   40.80    5.90
   2   0   5   41.70    6.10
  -2   0  -5   40.30    4.70
  -2   0  -5   43.50    7.30
   3   0  -5  110.49   14.20
   3   0   5   95.39   10.50
  -3   0   5  108.79   10.90
   3   0  -5   98.49    9.90
  -3   0   5   91.29    8.60
  -3   0  -5   87.59   13.40
   3   0  -5   86.39    7.60
  -3   0   5   68.09   12.30
  -3   0  -5   88.69    7.80
  -3   0  -5   86.29    7.90
   3   0   5   75.59    8.30
  -3   0   5   86.99    8.40
   3   0   5   94.19    7.90
   3   0   5   81.59   12.90
   3   0  -5   84.69   11.00
   3   0  -5   92.49    9.80
   4   0  -5  219.48   25.60
  -4   0   5  180.68   32.80
  -4   0  -5  230.48   26.70
   4   0   5  225.68   18.20
   4   0  -5  197.08   17.00
   0  -1   5  511.25   41.10
   0  -1   5  522.35   40.00
   0   1  -5  582.44   40.60
   0  -1   5  461.25   40.30
   0   1   5  572.44   41.10
   0  -1   5  563.44   40.50
   0   1   5  527.45   40.20
   0  -1  -5  552.44   44.70
   0  -1   5  544.15   44.80
   0  -1  -5  518.25   40.10
   0  -1  -5  502.05   40.40
   0  -1  -5  498.25   41.00
   0  -1   5  522.85   40.70
  -1  -1  -5 4818.22  338.57
  -1   1   5 4279.87  338.17
   1  -1   5 4201.28  337.47
  -1   1   5 5076.49  337.87
   1   1  -5 4574.14  338.27
   1  -1   5 4453.95  341.47
  -1  -1  -5 4211.58  338.97
  -1  -1   5 4845.02  338.57
   1  -1  -5 4357.46  338.07
  -1   1  -5 4571.34  339.97
   1  -1  -5 4380.96  337.47
  -1   1  -5 4554.64  339.87
   1  -1  -5 3929.51  338.67
   1   1   5 4426.86  338.27
   2   1  -5 1473.75  105.29
  -2   1   5 1469.95  105.09
   2   1  -5 1420.36  110.19
   2  -1   5 1480.35  110.29
  -2  -1  -5 1441.86  106.79
  -2  -1  -5 1474.75  104.89
  -2   1   5 1393.36  105.49
   2   1  -5 1402.76  104.09
  -2   1   5 1399.06  107.99
   2  -1   5 1377.36  104.89
  -2  -1  -5 1504.75  109.09
  -2   1   5 1498.25  107.39
   2   1  -5 1323.07  107.09
   2  -1   5 1210.58  106.89
  -2  -1  -5 1234.28  108.09
  -2   1   5 1363.66  108.29
   2   1  -5 1521.35  106.39
  -2   1  -5 1377.26  104.79
  -2   1  -5 1310.57  105.69
  -2  -1   5 1242.98  107.99
   2  -1  -5 1199.48  106.19
  -2   1  -5 1444.16  109.69
  -2  -1   5 1480.65  106.29
   2   1   5 1220.98  107.99
   2   1   5 1311.87  104.69
  -2   1  -5 1379.36  107.29
   2  -1  -5 1351.86  105.69
  -2  -1   5 1191.98  106.19
  -2   1  -5 1382.26  105.49
   2  -1  -5 1296.17  106.69
   2  -1  -5 1525.15  106.69
  -2  -1   5 1447.56  107.39
  -2   1  -5 1477.15  104.59
   2  -1  -5 1302.67  104.29
  -2  -1   5 1416.76  104.99
   3   1  -5  627.84   55.99
   3   1  -5  699.73   51.99
   3  -1   5  627.24   57.89
  -3   1   5  657.93   58.19
   3   1  -5  705.33   59.99
   3  -1   5  699.83   52.99
  -3  -1  -5  732.33   59.39
  -3   1   5  708.43   58.19
   3   1  -5  723.63   53.99
  -3  -1  -5  692.43   53.79
   3   1  -5  790.82   55.39
  -3   1   5  703.63   53.59
  -3   1  -5  680.43   53.39
  -3  -1   5  684.53   52.69
  -3   1  -5  653.23   53.29
  -3   1  -5  657.23   58.79
  -3  -1   5  643.24   56.29
   3   1   5  680.53   58.59
   3   1   5  634.74   52.59
   3  -1  -5  639.54   52.09
   3  -1  -5  675.33   54.59
   4  -1   5  579.74   46.10
  -4  -1  -5  584.74   54.49
  -4   1   5  545.55   53.19
   4   1  -5  561.94   51.09
   4   1  -5  558.04   44.90
   4   1  -5  642.74   56.59
   4  -1  -5  591.44   45.20
  -4   1  -5  626.04   45.80
   4   1   5  641.44   54.99
  -4   1  -5  641.84   55.39
   4  -1  -5  495.05   52.69
   4   1   5  584.34   45.80
   4  -1  -5  549.65   52.39
   0   2   5 2616.74  194.28
   0   2  -5 2594.34  194.28
   0   2   5 2411.46  194.78
   0  -2   5 2675.93  194.48
   0  -2   5 2793.62  195.68
   0  -2   5 2540.35  195.18
   0   2   5 2733.83  195.38
   0  -2   5 2211.68  193.88
   0  -2  -5 2465.35  194.88
   0  -2  -5 2515.65  194.18
   0  -2  -5 2753.82  194.08
   0   2  -5 2254.57  193.78
   0   2  -5 2853.81  194.98
   0  -2  -5 2619.44  194.08
   1   2  -5 3360.26  267.57
   1   2  -5 3734.93  266.77
  -1   2   5 3203.28  267.07
  -1  -2  -5 3126.19  266.67
  -1  -2  -5 3458.65  265.17
  -1  -2  -5 3218.18  266.07
  -1   2   5 3504.05  266.07
   1  -2   5 3262.87  266.57
  -1   2   5 3144.09  265.57
   1  -2   5 3239.38  265.17
   1  -2   5 3396.66  265.77
   1  -2   5 3042.20  269.77
  -1  -2  -5 3352.56  266.07
  -1   2   5 3347.67  265.87
   1   2  -5 3571.24  266.67
   1  -2   5 3535.15  266.17
   1  -2  -5 3721.03  267.47
   1  -2  -5 3637.04  266.27
   1  -2  -5 3656.23  267.07
   1   2   5 3646.74  265.07
   1  -2  -5 3683.73  265.97
  -1  -2   5 3956.90  267.17
  -1  -2   5 3853.01  265.37
   1   2   5 3545.85  265.57
  -1   2  -5 3848.61  269.17
   1   2   5 3538.95  265.57
  -1   2  -5 3808.12  266.47
  -1   2  -5 3608.54  265.77
   1   2   5 3913.51  266.17
  -1  -2   5 3753.02  267.37
   2  -2   5 2816.02  221.58
   2  -2   5 3273.57  221.88
   2   2  -5 2991.60  221.58
  -2  -2  -5 3253.67  225.28
  -2  -2  -5 2617.44  223.98
  -2   2   5 2959.10  225.28
  -2  -2  -5 3127.29  221.58
  -2  -2  -5 3131.09  223.28
   2   2  -5 3077.69  223.38
  -2   2   5 2892.41  224.78
   2  -2   5 3092.79  228.68
  -2   2   5 3072.69  223.88
  -2   2   5 2897.31  222.38
   2   2  -5 2811.92  224.28
  -2   2   5 2951.90  224.78
   2   2  -5 3048.99  227.38
  -2   2   5 2919.11  221.48
   2  -2  -5 2751.02  222.48
  -2   2  -5 3047.79  226.58
  -2  -2   5 2970.20  223.88
   2   2   5 2890.01  224.98
  -2   2  -5 2978.30  222.88
   2  -2  -5 2675.53  224.28
  -2  -2   5 2513.45  224.38
  -2   2  -5 2755.12  222.88
   2   2   5 2856.71  223.58
   2   2   5 2692.03  221.18
   2   2   5 2907.11  223.08
  -2   2  -5 2954.00  226.08
  -2  -2   5 3170.18  222.48
   2  -2  -5 2832.42  223.88
  -2  -2   5 2856.41  221.18
  -2  -2   5 2873.11  222.88
  -2  -2   5 3096.79  223.58
  -3   2   5  585.94   54.39
  -3  -2  -5  557.54   50.49
   3   2  -5  545.05   47.90
   3  -2   5  663.63   49.30
   3   2  -5  589.84   55.59
  -3   2   5  554.94   49.50
   3  -2   5  554.94   49.00
  -3  -2  -5  595.84   54.29
   3   2  -5  590.14   54.19
   3   2  -5  537.15   52.29
   3   2   5  672.73   48.90
  -3   2  -5  642.54   50.79
  -3  -2   5  719.63   48.80
   3   2   5  710.83   50.69
  -3  -2   5  615.14   51.89
  -3  -2   5  705.53   50.89
   3   2   5  711.53   55.39
   3  -2  -5  629.24   53.89
   3  -2  -5  674.13   48.70
   3  -2  -5  703.23   51.49
  -3   2  -5  667.93   50.89
  -4  -2  -5 1273.77   94.99
  -4   2   5 1257.07  102.29
   4   2  -5 1194.38  100.19
   4   2  -5 1369.26  106.29
   4  -2   5 1316.37   95.29
  -4  -2  -5 1295.77  103.09
  -4   2   5 1235.38  102.59
   4   2  -5 1203.98   93.99
   4   2   5 1325.97  103.49
  -4  -2   5 1329.87   95.89
  -4  -2   5 1060.99  107.89
   4  -2  -5 1061.39   96.59
   4  -2  -5 1116.49  101.29
   4   2   5 1189.28   94.39
   4  -2  -5 1222.68   94.19
  -4   2  -5 1244.18   95.69
  -4   2  -5 1291.47  106.39
   0   3   5  510.05   43.70
   0  -3  -5  544.55   44.10
   0   3   5  612.84   45.90
   0   3  -5  520.45   43.00
   0   3   5  535.55   42.90
   0  -3   5  558.44   43.70
   0  -3   5  592.64   42.30
   0   3  -5  566.84   43.50
   0  -3  -5  533.05   42.60
   0  -3  -5  545.45   43.00
   0   3  -5  469.85   42.20
   0  -3   5  545.25   43.20
   0  -3   5  622.94   45.90
   1   3  -5 3261.27  240.18
   1  -3   5 3204.88  239.08
   1   3  -5 3161.88  237.98
   1   3  -5 2756.82  241.18
  -1  -3  -5 2705.73  237.78
  -1  -3  -5 3037.20  238.28
  -1   3   5 3133.49  239.08
   1   3  -5 2938.91  241.58
  -1  -3  -5 3410.86  238.08
  -1  -3  -5 3153.08  238.38
  -1  -3  -5 2895.81  238.68
   1  -3   5 2858.81  242.78
   1  -3   5 2856.71  239.38
  -1   3   5 3093.19  239.18
  -1  -3  -5 2921.11  237.48
   1  -3   5 3112.49  238.08
   1   3  -5 3071.29  239.38
  -1   3   5 3189.78  240.78
  -1   3   5 3265.57  239.08
   1  -3  -5 3406.96  241.18
   1   3   5 3321.57  238.78
   1  -3  -5 2721.73  239.38
  -1  -3   5 3583.34  241.58
  -1   3  -5 3548.24  238.58
   1   3   5 3136.69  237.48
   1   3   5 3118.49  237.58
   1  -3  -5 3262.27  238.98
  -1  -3   5 3100.79  239.68
  -1   3  -5 3324.17  239.88
  -1   3  -5 3110.39  242.08
  -1  -3   5 3091.09  237.88
  -1  -3   5 3291.27  237.98
  -1   3  -5 3154.58  238.58
  -1  -3   5 3621.04  240.38
   1  -3  -5 3577.44  239.08
   2  -3   5 1497.25  117.79
  -2   3   5 1441.56  111.19
  -2   3   5 1384.96  112.49
  -2  -3  -5 1564.04  112.29
  -2   3   5 1474.05  112.79
  -2   3   5 1562.34  112.49
   2  -3   5 1630.84  110.39
   2  -3   5 1481.65  110.09
   2   3  -5 1579.14  116.09
  -2  -3  -5 1510.05  110.19
   2  -3   5 1377.36  110.89
  -2  -3  -5 1596.94  109.99
  -2  -3  -5 1448.06  111.09
   2   3  -5 1516.05  112.39
   2   3  -5 1517.55  109.79
   2   3  -5 1386.16  113.19
  -2   3   5 1552.74  114.59
  -2  -3  -5 1354.96  111.89
   2  -3  -5 1346.97  111.99
   2  -3  -5 1577.34  110.09
  -2  -3   5 1517.95  108.99
   2   3   5 1404.86  112.99
   2  -3  -5 1240.58  112.69
  -2  -3   5 1471.75  110.79
  -2  -3   5 1491.25  111.39
  -2   3  -5 1365.46  113.89
  -2   3  -5 1318.67  113.89
  -2   3  -5 1410.36  111.39
  -2   3  -5 1257.27  111.79
   2   3   5 1323.07  109.39
   2   3   5 1381.86  112.09
  -2  -3   5 1345.37  111.79
  -2  -3   5 1497.35  113.19
   2   3   5 1381.36  111.99
  -2  -3   5 1398.36  109.39
   2  -3  -5 1308.87  110.99
  -3   3   5  993.70   80.09
   3  -3   5 1035.50   73.89
  -3  -3  -5  942.11   73.59
   3   3  -5  957.20   76.59
  -3   3   5  860.01   77.49
  -3  -3  -5  947.81   77.69
   3   3  -5  996.20   81.19
  -3  -3  -5  886.41   75.69
   3  -3   5  876.31   73.39
   3   3  -5  850.11   77.29
  -3   3   5  881.71   74.39
  -3   3  -5  875.11   75.69
   3  -3  -5  916.11   77.19
   3  -3  -5  986.40   75.19
  -3   3  -5 1091.99   81.29
  -3  -3   5  957.60   75.79
   3   3   5 1007.30   79.19
   3   3   5  957.60   75.29
   3   3   5 1003.70   77.79
  -3  -3   5 1020.70   72.39
   3   3   5  952.30   72.89
   3  -3  -5  882.41   72.89
  -3   3  -5  948.31   75.99
  -3  -3   5 1002.90   72.59
  -4   3   5  764.52   66.89
  -4   3   5  719.43   64.69
  -4  -3  -5  718.23   57.99
  -4  -3  -5  682.23   58.89
  -4  -3  -5  744.63   64.29
   4   3  -5  815.42   68.99
   4   3  -5  713.23   63.59
   4  -3   5  753.12   58.69
   4  -3  -5  717.03   57.29
  -4   3  -5  805.92   67.59
  -4  -3   5  790.32   59.79
   4  -3  -5  702.83   59.89
   4  -3  -5  735.53   64.39
   4   3   5  806.42   65.99
   4   3   5  721.93   57.29
  -4   3  -5  665.23   59.39
   0  -4  -5 1128.09   91.79
   0   4   5 1157.48   90.79
   0  -4   5 1248.48   90.99
   0   4  -5 1114.69   90.49
   0   4   5 1281.37   94.29
   0  -4  -5 1107.49   90.49
   0  -4   5 1118.99   90.39
   0   4   5 1208.88   90.29
   0  -4   5 1277.87   89.19
   0   4  -5 1170.48   90.49
   0  -4   5 1100.79   90.89
   0  -4   5 1183.38   89.39
   0   4  -5 1088.79   89.29
   0   4   5 1233.78   91.59
   0  -4  -5 1144.29   89.69
   1  -4   5  661.93   53.59
   1  -4   5  743.53   57.49
   1   4  -5  675.73   52.29
  -1  -4  -5  630.54   52.59
  -1   4   5  722.53   53.89
   1   4  -5  599.74   51.49
  -1  -4  -5  654.43   52.79
  -1  -4  -5  616.64   52.19
  -1   4   5  669.33   53.69
   1   4  -5  642.54   54.59
   1  -4   5  563.34   55.99
  -1  -4  -5  587.24   52.49
  -1   4   5  629.64   52.99
   1  -4   5  692.33   52.49
  -1   4   5  730.73   55.79
  -1  -4  -5  617.34   51.59
   1   4   5  722.93   52.09
   1  -4  -5  583.74   54.29
  -1  -4   5  719.03   52.59
  -1   4  -5  779.32   53.19
  -1   4  -5  689.53   56.69
  -1   4  -5  658.83   52.89
  -1  -4   5  688.93   54.29
   1  -4  -5  683.63   52.39
  -1  -4   5  755.02   55.29
  -1   4  -5  697.03   54.99
   1  -4  -5  708.73   56.29
   1  -4  -5  685.03   53.19
   1   4   5  732.43   53.49
  -2  -4  -5  328.57   24.60
  -2   4   5  342.17   26.20
  -2  -4  -5  273.77   25.20
   2   4  -5  287.57   21.80
   2   4  -5  323.27   24.10
  -2   4   5  339.87   25.10
  -2   4  -5  242.58   25.60
   2   4   5  248.48   25.10
   2  -4  -5  255.77   24.30
  -2  -4   5  258.27   22.30
  -2  -4   5  255.77   24.80
  -2   4  -5  249.58   26.10
  -2  -4   5  285.47   22.00
   2  -4  -5  309.27   23.50
  -2   4  -5  252.77   24.00
  -2   4  -5  259.87   22.70
  -2   4  -5  240.98   26.20
  -2  -4   5  282.67   24.50
  -2  -4   5  309.17   35.10
   2   4   5  258.87   24.70
   2   4   5  253.57   25.10
   2  -4  -5  258.87   23.80
  -3   4   5  245.58   20.70
  -3   4   5  280.77   24.50
   3   4   5  210.48   23.30
   3   4   5  226.88   23.00
   3   4   5  197.88   18.20
  -3  -4   5  228.78   18.20
  -3   4  -5  223.48   21.90
   3  -4  -5  206.08   22.10
  -3  -4   5  201.78   21.30
  -3   4  -5  220.68   24.80
   3   4   5  218.18   21.30
   3  -4  -5  234.68   20.70
  -4   4   5  163.38   24.50
  -4  -4  -5  151.98   17.10
   4  -4   5  176.28   16.30
   4   4  -5  153.98   21.60
  -4  -4  -5  159.58   19.90
   4   4  -5  175.88   24.70
  -4   4   5  142.69   20.30
  -4  -4  -5  148.39   15.60
  -4  -4   5  182.78   17.80
  -4   4  -5  220.98   24.30
   4  -4  -5  211.08   21.60
  -4   4  -5  188.48   19.90
   4  -4  -5  199.98   15.80
   4  -4  -5  189.78   18.20
   4   4   5  180.38   15.20
   0  -5   5  337.07   31.20
   0   5   5  401.66   34.80
   0  -5  -5  369.26   30.40
   0  -5  -5  383.56   33.30
   0   5   5  412.76   31.70
   0   5   5  373.06   32.00
   0  -5   5  415.16   30.10
   0  -5  -5  337.97   31.30
   0  -5   5  372.66   34.40
   0  -5   5  404.86   30.50
   0   5   5  392.16   33.00
   0   5  -5  394.76   32.20
   0  -5   5  388.96   31.60
   0  -5   5  320.87   31.60
   1   5  -5 1124.09   87.99
   1  -5   5 1023.30   85.99
  -1  -5  -5 1038.20   85.09
   1  -5   5 1266.57   84.69
  -1  -5  -5 1197.88   83.89
  -1  -5  -5 1088.69   85.49
   1   5  -5  979.50  100.69
   1   5  -5 1151.98   84.59
  -1  -5  -5 1072.59   84.19
  -1   5   5 1133.19   85.59
   1   5  -5 1201.38   86.79
   1  -5   5 1152.18   90.49
   1  -5   5 1099.09   85.59
  -1   5   5  980.50   86.49
  -1  -5  -5  962.20   83.39
   1   5  -5 1096.49   83.59
   1  -5   5 1084.49   88.59
   1  -5  -5 1143.19   88.79
   1   5   5 1202.88   86.69
  -1  -5   5 1228.68   84.49
   1   5   5 1070.19   90.59
   1  -5  -5 1083.29   83.69
  -1   5  -5 1004.00   84.69
  -1   5  -5  996.30   87.19
  -1  -5   5 1064.39   86.39
   1  -5  -5 1137.49   84.89
  -1  -5   5  971.60   85.59
  -1   5  -5 1145.69   85.29
   1   5   5 1167.08   84.39
  -1  -5   5 1044.80   83.69
  -1  -5   5 1075.29   87.99
  -1   5  -5 1091.49   89.19
  -1   5  -5  992.00   86.19
  -2   5   5  264.87   21.60
   2  -5   5  262.97   20.10
  -2  -5  -5  221.98   21.60
   2   5  -5  242.78   23.50
   2   5   5  213.88   20.80
   2  -5  -5  232.68   19.90
  -2  -5   5  203.98   18.50
  -2  -5   5  202.68   20.60
  -2  -5   5  198.18   20.80
  -2   5  -5  195.98   22.20
  -2   5  -5  199.08   21.40
   2   5   5  211.58   21.40
  -2   5  -5  195.08   18.80
  -3  -5  -5  320.97   26.40
   3   5  -5  267.27   28.90
  -3   5   5  251.07   25.30
  -3   5   5  300.47   31.10
   3   5  -5  332.87   31.30
  -3  -5  -5  276.67   27.10
   3  -5   5  301.57   24.70
   3  -5   5  295.37   26.10
  -3   5   5  254.57   26.90
   3   5  -5  296.67   23.40
   3  -5   5  322.67   24.60
  -3  -5  -5  277.47   24.30
   3  -5  -5  280.57   25.10
   3  -5  -5  251.67   25.50
  -3  -5   5  236.98   27.70
  -3  -5   5  286.67   23.00
   3   5   5  260.27   26.40
   3  -5  -5  296.47   28.70
  -3   5  -5  267.77   26.40
   3   5   5  278.37   28.30
  -3  -5   5  285.87   22.60
   3   5   5  272.57   27.70
  -3   5  -5  267.87   28.40
  -3  -5   5  254.97   26.30
  -4  -5  -5  154.18   18.20
  -4  -5  -5  158.88   15.10
   4   5  -5  184.98   25.10
  -4   5   5  141.79   19.80
  -4  -5  -5  159.18   17.00
  -4   5   5  158.28   24.10
   4   5  -5  140.39   21.40
   4  -5   5  145.59   15.20
   4  -5  -5  153.98   14.60
   4   5   5  175.08   21.50
   4   5   5  184.38   22.80
  -4   5  -5  159.28   21.10
   4  -5  -5  174.68   17.20
  -4   5  -5  147.79   19.30
  -4  -5   5  126.49   16.50
   4  -5  -5  171.08   18.40
   0   6   5 3499.65  257.27
   0   6  -5 3185.48  256.37
   0   6  -5 3321.97  256.97
   0   6   5 3606.74  256.07
   0  -6   5 3440.06  255.77
   0  -6  -5 3381.36  258.07
   0   6   5 3892.61  258.27
   0  -6  -5 3334.27  256.97
   0  -6   5 3325.77  254.67
   0  -6   5 3148.98  259.67
   0  -6   5 3021.80  255.47
   0  -6  -5 3322.07  254.37
   0   6  -5 2935.01  254.27
   0   6  -5 3869.11  259.27
   0  -6   5 3054.19  256.17
   0   6   5 3457.15  259.47
   1   6  -5 1711.13  140.19
   1   6  -5 1671.13  139.69
   1  -6   5 1697.73  140.89
   1  -6   5 1751.82  138.79
  -1  -6  -5 1729.73  138.69
   1   6  -5 1707.83  137.59
  -1   6   5 1904.81  141.49
  -1   6   5 1724.63  139.59
  -1   6   5 1869.51  139.59
   1  -6   5 1830.12  137.29
  -1  -6  -5 1681.53  139.19
   1   6  -5 1539.25  136.29
   1  -6   5 1684.93  143.89
  -1  -6  -5 1656.83  137.89
  -1   6   5 1603.74  137.59
  -1   6   5 1750.92  138.99
   1   6   5 2032.50  140.99
  -1  -6   5 1795.02  136.39
  -1  -6   5 1836.12  141.69
  -1  -6   5 1921.11  137.99
   1  -6  -5 1903.21  142.29
  -1   6  -5 1678.03  137.79
  -1   6  -5 1823.52  138.99
   1   6   5 1616.44  138.99
   1  -6  -5 2034.10  137.69
  -1  -6   5 1873.61  139.89
  -1   6  -5 2006.50  143.29
  -1   6  -5 2021.40  139.09
  -1   6  -5 1858.61  141.69
   1   6   5 1633.04  143.09
  -1  -6   5 2052.89  137.29
   2   6  -5 1833.52  140.59
   2   6  -5 1769.12  137.09
  -2  -6  -5 1646.34  138.49
  -2  -6  -5 1722.33  137.49
   2   6  -5 1926.01  142.59
   2  -6   5 1578.04  138.49
  -2  -6  -5 1657.03  138.29
   2  -6   5 1771.62  137.69
  -2   6   5 1636.34  139.19
   2  -6   5 1569.34  144.59
  -2   6   5 1917.81  139.39
  -2   6   5 1916.11  139.89
  -2   6   5 1958.90  143.79
  -2   6   5 1583.24  137.19
  -2   6  -5 1875.81  141.69
  -2   6  -5 1924.41  143.39
   2  -6  -5 2072.29  138.59
  -2   6  -5 1562.94  138.69
   2   6   5 1958.90  139.39
  -2  -6   5 2024.80  137.89
  -2  -6   5 2041.40  141.99
  -2  -6   5 1814.22  140.69
  -2  -6   5 1670.03  136.89
   2  -6  -5 1938.71  137.89
   2  -6  -5 1718.53  144.89
   2   6   5 1599.84  141.29
  -2   6  -5 1795.72  140.19
  -3   6   5  561.64   55.09
   3  -6   5  643.44   52.59
   3   6  -5  673.63   58.99
  -3  -6  -5  541.45   54.99
  -3  -6  -5  567.14   52.49
  -3  -6  -5  597.74   53.19
   3  -6   5  551.74   52.29
  -3   6   5  661.33   53.19
  -3   6   5  650.03   59.49
   3  -6  -5  742.53   54.19
  -3   6  -5  681.23   55.69
   3   6   5  730.43   56.39
  -3  -6   5  706.93   55.99
  -3  -6   5  712.13   51.29
   3   6   5  697.83   57.19
  -3   6  -5  699.83   57.59
  -3   6  -5  730.63   58.79
  -4  -6  -5  565.94   45.80
   4   6  -5  480.55   49.40
  -4  -6  -5  521.05   44.70
  -4   6   5  594.24   52.69
   4  -6   5  487.65   42.40
  -4   6   5  485.65   46.80
  -4  -6  -5  537.85   42.30
   4  -6  -5  560.74   44.00
  -4  -6   5  438.36   44.40
   4  -6  -5  525.85   44.60
   4   6   5  527.15   49.90
   4   6   5  492.85   47.40
  -4   6  -5  458.75   46.30
  -4   6  -5  501.65   47.70
   0  -7  -5 1215.98   90.59
   0   7  -5 1186.38   94.19
   0  -7   5 1192.68   91.79
   0  -7  -5 1140.79   92.89
   0  -7  -5 1186.98   92.69
   0  -7   5 1180.58   90.59
   0   7   5 1328.97   94.89
   0  -7   5 1132.89   93.09
   0  -7   5 1123.49   96.79
   0   7   5 1208.78   95.79
   0  -7  -5 1150.08   94.09
   0  -7   5 1015.90   91.69
   1  -7   5 1786.42  136.39
   1  -7   5 1711.33  142.79
  -1   7   5 1672.73  134.59
   1  -7   5 1807.92  134.19
  -1  -7  -5 1778.92  135.49
  -1  -7  -5 1785.62  136.99
  -1  -7  -5 1497.35  133.09
  -1   7   5 1872.61  137.29
  -1  -7  -5 1880.11  136.59
   1   7  -5 1835.72  136.59
  -1   7   5 1969.20  139.49
   1   7  -5 1872.81  135.59
  -1   7  -5 1797.42  139.59
  -1  -7   5 1758.52  133.59
   1  -7  -5 1773.32  134.19
   1  -7  -5 1652.03  138.49
  -1   7  -5 1594.84  135.59
  -1   7  -5 1682.03  139.19
   1  -7  -5 1726.13  135.39
  -1  -7   5 1624.14  134.59
  -1   7  -5 1668.63  135.29
  -1  -7   5 1571.24  138.59
  -1  -7   5 1697.43  136.99
  -1  -7   5 1942.21  134.69
   1   7   5 1748.82  138.39
   2  -7   5  854.01   86.69
  -2   7   5  918.01   79.69
   2   7  -5 1060.79   82.59
   2  -7   5 1023.50   78.99
  -2   7   5 1113.59   85.39
   2   7  -5  942.91   78.29
   2  -7   5  899.41   80.19
  -2   7   5 1011.70   79.49
  -2  -7  -5  988.70   78.09
  -2  -7  -5  956.40   79.49
  -2  -7  -5  845.12   81.29
   2  -7  -5 1116.49   79.39
  -2   7  -5 1009.90   80.79
  -2  -7   5  987.20   81.99
  -2   7  -5 1014.70   82.59
   2  -7  -5 1099.29   79.89
  -2  -7   5 1012.70   78.59
  -2   7  -5 1177.78   86.49
  -2  -7   5  979.30   77.99
   2   7   5 1164.58   80.59
  -2  -7   5 1035.00   83.09
   2  -7  -5 1047.00   78.19
   2  -7  -5  887.81   85.99
   3   7  -5 1138.89   85.29
  -3  -7  -5  993.10   78.39
  -3  -7  -5 1017.70   78.99
  -3   7   5  939.61   80.99
   3  -7   5  881.51   80.49
   3  -7   5 1153.58   79.29
   3  -7   5  830.52   83.59
  -3  -7  -5  930.81   81.99
  -3   7   5  992.40   77.89
   3   7   5  984.30   81.09
   3  -7  -5 1027.20   78.89
  -3   7  -5 1002.10   85.19
   3  -7  -5  978.70   77.99
   3  -7  -5 1124.39   79.49
  -3  -7   5  900.01   77.39
  -3  -7   5  976.80   80.79
  -3  -7   5  929.41   81.79
   3   7   5 1082.89   85.09
  -4   7   5  482.65   48.70
   4   7  -5  548.95   53.19
   4   7  -5  444.66   52.69
  -4  -7  -5  517.15   45.10
  -4   7   5  606.24   54.59
  -4  -7  -5  525.85   51.49
   4   7   5  641.84   55.39
   4  -7  -5  600.94   46.50
  -4   7  -5  559.74   51.29
   4  -7  -5  554.44   46.40
  -4  -7   5  477.25   48.10
  -4   7  -5  599.14   50.99
   4   7   5  540.15   49.50
   0   8   5  652.03   49.60
   0  -8  -5  570.34   44.50
   0  -8   5  562.64   44.80
   0  -8  -5  593.04   47.60
   0  -8   5  510.85   47.30
   0  -8  -5  527.05   50.19
   0   8   5  528.35   48.90
   0  -8  -5  558.34   47.70
   0  -8   5  561.84   45.60
   0  -8   5  520.25   51.09
   0   8  -5  624.34   49.90
   0  -8   5  466.85   45.70
  -1  -8  -5  813.62   61.09
  -1  -8  -5  720.13   57.59
   1  -8   5  759.22   68.29
   1  -8   5  812.22   61.59
  -1   8   5  690.83   58.79
  -1   8   5  804.42   61.69
   1  -8   5  824.12   58.89
  -1  -8  -5  826.12   62.29
   1   8  -5  824.42   60.39
  -1  -8   5  633.54   61.09
   1   8   5  709.73   63.79
  -1   8  -5  623.54   58.59
  -1   8  -5  606.24   62.59
   1  -8  -5  704.63   59.89
  -1  -8   5  635.04   58.69
   1  -8  -5  701.63   58.39
  -1   8  -5  734.73   64.69
   1   8   5  859.61   63.29
  -1  -8   5  711.53   58.09
  -1  -8   5  735.33   58.09
   2   8  -5  584.04   48.20
  -2   8   5  510.55   46.10
  -2  -8  -5  622.94   44.10
  -2  -8  -5  486.75   44.50
  -2   8   5  633.24   52.39
   2  -8   5  610.14   45.90
  -2  -8  -5  495.85   42.90
  -2  -8  -5  484.75   47.70
   2  -8   5  519.25   54.89
   2  -8   5  600.24   48.20
  -2   8   5  562.64   46.40
   2   8  -5  530.75   45.20
  -2  -8  -5  579.94   46.80
  -2   8  -5  496.75   48.10
   2  -8  -5  646.24   46.00
  -2   8  -5  529.45   46.60
  -2  -8   5  523.45   44.70
  -2  -8   5  522.25   49.30
   2  -8  -5  568.34   46.40
  -2  -8   5  506.85   48.30
  -2   8  -5  637.14   53.69
  -2  -8   5  525.45   44.20
   3  -8   5  257.27   22.70
   3   8  -5  193.78   28.20
  -3  -8  -5  235.78   27.20
  -3   8   5  294.37   27.80
   3  -8  -5  208.88   21.50
   3   8   5  256.07   30.40
  -3  -8   5  209.58   23.80
  -3   8  -5  252.07   29.90
   3  -8  -5  275.77   22.90
  -3   8  -5  200.48   24.20
   3  -8  -5  226.68   21.10
   0  -9  -5   79.59    8.20
   0  -9   5   64.49    8.30
   0  -9   5   61.49   13.90
   0   9   5   85.99   15.60
   0  -9   5   54.49   10.40
   0  -9  -5   64.29   12.80
   0  -9  -5   64.29   11.10
   0  -9  -5   64.19   11.50
   0   9   5   44.30   11.10
  -1   9   5   55.09   13.10
  -1  -9  -5   44.90    7.70
   1  -9   5   39.80    9.00
   1   9  -5   24.30   22.00
   1  -9   5   49.99    6.90
   1   9  -5   30.60    8.00
  -1   9   5   30.70    7.40
  -1  -9  -5   47.20   10.20
  -1   9   5   40.60    8.80
  -1  -9  -5   47.40    6.00
   1   9   5   33.30    9.30
  -1  -9   5   42.70    6.80
   1  -9  -5   45.90    6.80
   1  -9  -5   33.00    8.10
  -1   9  -5   58.39   15.40
  -1  -9   5   38.40    9.50
   1  -9  -5   30.10    8.40
  -1   9  -5   36.20    7.70
  -1  -9   5   31.30    9.30
  -1   9  -5   30.00    8.60
   1   9   5   53.89   12.40
  -2   9   5    6.10    3.60
   2   9  -5   12.50    4.80
   2  -9   5   -1.10   10.40
  -2   9   5    5.70    3.60
  -2   9   5   10.00    9.10
   2   9  -5    0.60    5.20
  -2  -9  -5    6.70    8.50
   2  -9   5   10.60    4.30
  -2  -9  -5    4.60    4.40
   2  -9   5    3.10    5.00
  -2  -9  -5    9.40    2.40
   2  -9  -5   12.90    5.00
  -2  -9   5    5.80    6.10
   2  -9  -5    2.30    9.00
   2   9   5   14.00    5.70
  -2  -9   5    8.80    5.60
   2   9   5   11.60    7.30
  -2   9  -5   10.80    5.40
  -3   9   5  115.59   15.60
   3   9  -5  151.78   19.20
   3  -9   5   97.79   20.80
   3  -9   5  108.09   14.90
   3  -9   5  153.78   15.10
  -3  -9  -5  137.79   19.80
  -3   9   5  148.49   17.90
  -3  -9   5  129.99   17.90
  -3   9  -5  150.08   17.60
  -3  -9   5  119.09   18.30
   0  10   5 1039.70   89.69
   0  10  -5  856.41  102.69
   0 -10  -5 1082.89   81.29
   0 -10   5  940.01   84.99
   0 -10   5  899.81   89.19
   0  10   5 1200.48   87.69
   0 -10  -5 1104.49   86.99
   0 -10  -5 1020.40   84.79
   0 -10   5 1072.59   81.99
   0 -10  -5 1112.59   84.99
   1 -10   5  356.86   36.00
  -1 -10  -5  410.26   36.40
  -1  10   5  355.86   33.40
  -1 -10  -5  390.46   32.00
  -1  10   5  436.36   39.00
   1  10  -5  420.56   33.20
   1  10  -5  283.87   61.69
   1 -10   5  362.66   32.70
  -1  10   5  366.06   34.90
   1 -10  -5  433.96   34.70
   1 -10  -5  428.66   35.50
  -1 -10   5  326.87   38.70
   1  10   5  433.06   42.30
   1 -10  -5  375.76   38.50
  -1  10  -5  349.96   38.80
  -2 -10  -5  468.65   45.10
  -2 -10  -5  525.05   44.60
   2 -10   5  490.85   45.50
  -2  10   5  487.85   42.70
   2 -10   5  416.66   52.59
  -2  10   5  417.66   41.50
   2 -10   5  418.86   43.30
  -2  10   5  574.04   49.50
   2  10  -5  550.34   43.60
  -2 -10   5  550.94   46.90
  -2 -10   5  548.15   43.10
  -2 -10   5  525.85   47.60
   3 -10   5  240.18   24.70
   3 -10   5  265.27   24.00
  -3  10   5  242.48   25.10
   3 -10   5  214.68   36.40
   3  10  -5  302.17   29.00
  -3 -10  -5  299.47   25.80
   3 -10  -5  203.18   35.70
  -3  10  -5  231.38   25.90
  -3 -10   5  250.07   27.80
  -3 -10   5  247.28   29.00
   0 -11   5  528.35   54.89
   0 -11  -5  637.34   54.69
   0  11   5  711.03   57.99
   0 -11   5  606.54   51.69
   0 -11  -5  652.83   51.09
   0  11   5  702.33   62.49
   0 -11  -5  631.84   56.59
  -1 -11  -5 1122.49   87.99
  -1 -11  -5 1234.88   89.89
  -1 -11  -5 1146.89   83.79
   1 -11   5 1021.20   88.39
  -1  11   5  936.61   85.99
   1 -11   5  964.00   96.39
  -1  11   5 1073.89   84.89
  -1  11  -5 1222.08   94.49
   1 -11  -5 1007.60   90.89
   1 -11  -5 1069.99   83.99
   1 -11  -5  974.30   87.09
   1  11   5 1068.59   93.89
  -1 -11   5 1057.69   84.39
   2 -11   5  492.05   43.80
   2 -11   5  444.56   38.20
  -2  11   5  412.96   38.50
  -2  11   5  475.15   39.60
  -2 -11  -5  451.85   41.70
   2 -11   5  367.46   49.80
  -2  11  -5  432.86   41.20
  -2 -11   5  480.25   43.90
  -2 -11   5  528.05   38.00
   2 -11  -5  367.66   47.20
  -2 -11   5  458.45   44.50
   0 -12   5  284.87   39.00
   0  12   5  389.36   42.60
   0 -12  -5  378.96   34.30
   0 -12  -5  357.46   29.90
   0 -12  -5  379.76   36.40
   0 -12   5  330.67   30.60
   1 -12   5  359.66   38.90
   1 -12   5  348.67   44.60
  -1 -12  -5  418.66   34.20
  -1  12   5  474.85   46.60
  -1 -12  -5  417.56   38.20
   1 -12  -5  447.46   34.80
   1 -12  -5  462.45   43.80
   1  12   5  430.46   47.60
   1 -12  -5  424.96   37.60
  -1 -12   5  343.07   38.90
  -1  12  -5  366.46   56.49
  -1 -12   5  417.16   35.00
   0   0  -6 2348.67  165.88
   0   0  -6 1865.61  157.98
  -1   0   6 1859.21  152.88
  -1   0   6 2155.28  153.38
   1   0  -6 1944.31  152.48
   1   0   6 1969.70  152.28
   1   0  -6 1996.40  153.08
   1   0  -6 1875.21  152.98
  -1   0   6 2046.40  152.88
  -1   0   6 2282.57  153.88
   1   0   6 1773.42  151.88
   1   0   6 1945.41  151.98
  -1   0  -6 2065.59  151.98
   1   0  -6 2299.57  153.28
   1   0   6 1968.40  156.18
  -1   0  -6 1991.30  151.98
  -1   0  -6 2215.68  152.68
  -1   0  -6 1814.72  151.98
   1   0   6 2075.79  156.48
  -1   0  -6 2022.80  154.48
   2   0   6 4276.97  306.37
  -2   0  -6 3968.70  301.87
  -2   0  -6 4550.94  302.87
   2   0  -6 3705.33  303.87
   2   0  -6 3690.53  303.07
  -2   0   6 3549.84  303.87
  -2   0   6 4082.69  302.47
   2   0  -6 3873.81  302.47
   2   0   6 4075.79  302.27
  -2   0  -6 3861.51  302.27
  -2   0   6 4077.19  304.27
  -2   0  -6 4266.47  306.67
  -2   0   6 4068.79  302.57
  -2   0  -6 3975.30  303.87
   2   0  -6 3496.05  306.17
  -2   0   6 4047.09  306.07
   2   0  -6 4577.74  303.47
   3   0   6  231.98   25.70
  -3   0   6  241.78   25.00
   3   0   6  286.67   23.50
   3   0   6  271.37   20.20
  -3   0   6  275.67   21.30
   3   0  -6  255.87   22.10
   3   0  -6  278.67   22.40
   3   0  -6  246.68   23.80
  -3   0  -6  262.27   20.30
  -3   0   6  262.67   21.10
   3   0   6  238.58   20.70
  -3   0  -6  258.77   20.50
   3   0  -6  219.08   25.60
  -3   0  -6  256.77   26.50
   3   0  -6  226.48   20.00
  -4   0  -6 2371.66  176.68
  -4   0   6 2070.49  171.68
   4   0   6 2233.98  166.48
   4   0   6 2301.57  174.88
  -4   0   6 2117.89  174.98
   4   0  -6 2133.79  165.38
   4   0  -6 2104.59  175.28
   0   1  -6  333.27   25.30
   0  -1  -6  321.07   25.20
   0  -1   6  320.77   24.10
   0  -1  -6  308.47   29.30
   0  -1  -6  293.47   25.10
   0  -1   6  317.67   25.50
   0   1   6  315.77   25.20
   0   1  -6  301.87   24.60
   0  -1   6  270.87   24.40
   0  -1  -6  308.47   24.20
   0  -1   6  366.26   26.80
   0   1   6  316.37   24.20
   0  -1   6  337.17   24.70
   0  -1  -6  300.27   24.60
   0   1  -6  318.67   24.00
   1  -1   6 5299.57  390.46
   1  -1   6 5254.47  392.16
   1   1  -6 5460.45  391.46
  -1  -1  -6 4950.80  392.36
   1  -1   6 4887.41  394.66
  -1  -1  -6 4721.83  391.06
  -1   1   6 5643.74  390.76
   1  -1  -6 4824.52  390.86
   1  -1  -6 5010.70  392.46
   1   1   6 5569.74  395.66
  -1   1  -6 5578.14  393.16
   1   1   6 4988.80  394.06
  -2   1   6  584.64   54.29
   2  -1   6  657.93   51.49
   2  -1   6  614.54   51.69
  -2   1   6  623.64   52.29
  -2   1   6  615.84   55.29
  -2  -1  -6  638.24   55.19
   2   1  -6  629.64   52.09
  -2   1   6  626.34   51.99
  -2  -1  -6  651.53   51.69
   2  -1   6  652.23   57.29
   2   1  -6  692.43   53.39
  -2   1   6  649.54   53.89
   2   1  -6  570.64   56.19
  -2  -1  -6  622.14   53.19
   2  -1   6  708.83   51.79
  -2  -1   6  694.73   53.79
   2   1   6  731.03   54.59
   2  -1  -6  603.14   55.39
  -2  -1   6  772.22   52.09
   2   1   6  694.93   51.69
  -2   1  -6  727.13   52.79
  -2   1  -6  737.03   52.29
   2   1   6  604.24   52.19
  -2  -1   6  649.34   55.19
   2  -1  -6  733.43   53.99
  -2   1  -6  788.42   51.89
   2   1   6  622.84   50.99
   2  -1  -6  733.63   52.79
  -2  -1   6  767.82   54.69
   2  -1  -6  683.53   53.49
  -2   1  -6  739.93   56.69
   2  -1  -6  708.83   51.19
   3   1  -6  869.81   69.49
  -3   1   6  874.91   68.39
  -3   1   6  813.12   73.29
  -3   1   6  788.22   73.59
  -3  -1  -6  953.50   68.89
   3   1  -6  794.22   71.69
   3   1  -6  782.42   74.89
  -3  -1  -6  850.71   69.99
   3   1  -6  937.61   70.99
   3   1  -6  850.01   67.49
  -3  -1  -6  963.10   69.49
  -3  -1  -6  874.71   74.39
  -3   1   6  818.32   68.89
   3  -1   6  846.62   68.59
   3  -1  -6  926.21   70.39
   3   1   6  926.81   74.59
   3   1   6  939.21   68.49
  -3  -1   6  996.20   68.69
   3  -1  -6  995.70   69.59
  -3  -1   6  865.11   72.29
  -3   1  -6  998.70   76.19
  -3   1  -6  891.31   69.49
   3  -1  -6  914.81   67.79
   3  -1  -6  800.42   73.89
  -3   1  -6  969.40   68.89
  -4   1   6  430.86   43.40
   4   1  -6  521.15   41.90
   4   1  -6  425.06   34.70
  -4   1   6  457.95   43.40
  -4  -1  -6  478.75   45.00
   4   1  -6  478.55   45.10
   4  -1   6  417.26   35.90
   4   1   6  463.75   35.90
   4  -1  -6  438.06   34.90
  -4  -1   6  423.46   44.80
  -4   1  -6  474.95   45.30
   4  -1  -6  373.36   42.20
  -4   1  -6  482.55   35.50
  -4  -1   6  416.66   39.70
   4  -1  -6  473.35   43.90
   0  -2   6  211.48   16.10
   0  -2  -6  200.98   16.00
   0  -2  -6  184.68   16.60
   0  -2   6  174.18   15.60
   0  -2   6  202.98   17.10
   0  -2  -6  214.48   15.70
   0   2  -6  206.28   16.10
   0   2   6  187.48   15.90
   0  -2  -6  192.38   15.90
  -1  -2  -6  281.87   22.60
  -1  -2  -6  260.17   23.60
  -1   2   6  248.28   23.00
   1  -2   6  273.07   23.20
   1   2  -6  282.47   23.30
   1  -2   6  255.77   24.10
   1  -2   6  304.07   24.00
  -1  -2  -6  260.37   24.80
  -1   2   6  274.77   23.70
   1   2  -6  305.57   24.60
   1  -2   6  257.77   23.50
  -1   2   6  300.67   23.90
  -1  -2   6  298.47   25.40
   1   2   6  309.87   28.60
   1  -2  -6  326.07   24.10
  -1   2  -6  302.07   24.10
   1   2   6  309.37   23.70
   1  -2  -6  309.47   25.00
   1   2   6  314.67   23.10
  -1  -2   6  326.57   25.00
   1  -2  -6  302.97   25.00
   1  -2  -6  315.67   23.80
   1   2   6  317.27   23.90
  -1  -2   6  308.37   23.20
   1   2   6  297.37   22.70
  -2   2   6  762.22   56.99
  -2   2   6  724.73   60.89
   2  -2   6  705.93   57.39
  -2  -2  -6  663.43   59.99
  -2   2   6  774.42   60.99
   2   2  -6  780.42   59.29
  -2  -2  -6  767.02   58.99
  -2  -2  -6  752.62   60.49
  -2   2   6  725.23   58.19
   2   2  -6  665.93   62.09
   2   2  -6  788.62   57.69
  -2   2   6  761.32   59.59
  -2  -2  -6  778.12   57.39
   2  -2   6  729.83   64.29
   2   2  -6  738.33   60.29
  -2   2  -6  865.81   57.39
  -2   2  -6  717.03   58.39
  -2  -2   6  785.32   59.49
  -2  -2   6  781.42   59.39
   2  -2  -6  692.23   59.39
   2   2   6  789.02   59.39
  -2   2  -6  695.63   61.79
  -2   2  -6  683.13   61.49
   2   2   6  714.73   57.09
  -2   2  -6  723.13   58.49
   2  -2  -6  773.32   58.49
   2   2   6  709.13   60.59
   2  -2  -6  743.53   60.79
  -2  -2   6  764.12   59.99
  -2  -2   6  769.12   57.19
   3   2  -6  436.56   36.60
  -3  -2  -6  441.86   39.30
   3   2  -6  402.26   37.30
  -3   2   6  390.06   38.40
  -3   2   6  450.75   40.00
   3   2  -6  444.56   34.50
   3   2  -6  439.86   41.30
  -3   2   6  397.76   34.40
   3  -2   6  456.75   34.30
   3   2  -6  440.86   32.70
  -3  -2  -6  457.05   36.50
   3   2   6  417.66   33.60
   3  -2  -6  392.76   38.00
   3  -2  -6  401.46   37.20
   3   2   6  459.05   35.40
  -3  -2   6  454.65   35.80
  -3   2  -6  411.06   34.90
  -3  -2   6  446.46   33.50
   3  -2  -6  411.46   33.20
   3   2   6  427.66   39.30
  -3   2  -6  463.75   41.10
  -3   2  -6  401.16   35.50
  -3  -2   6  359.76   36.40
   4   2  -6  160.48   13.10
   4   2  -6  178.98   19.50
  -4  -2  -6  190.08   21.30
  -4  -2  -6  172.78   14.60
  -4   2   6  159.18   20.50
   4  -2   6  176.58   14.80
   4   2   6  187.18   22.00
  -4  -2   6  125.59   22.10
  -4  -2   6  149.88   15.00
  -4   2  -6  143.49   14.50
   4  -2  -6  152.48   13.50
   4   2   6  141.99   13.90
   4  -2  -6  154.38   19.80
   4  -2  -6  150.88   18.40
  -4   2  -6  184.38   23.40
   0  -3   6   87.29    9.50
   0   3   6   95.29    8.50
   0  -3  -6   82.89    8.40
   0   3   6   80.49    9.10
   0  -3  -6   91.59    8.40
   0  -3   6   90.89    8.60
   0   3  -6   92.69    8.60
   0  -3   6   99.29    9.40
   0  -3   6   94.49    8.20
   0  -3  -6   90.69    9.50
  -1   3   6 2858.51  206.68
   1  -3   6 2960.00  207.48
   1  -3   6 2587.14  207.58
  -1  -3  -6 2736.53  207.08
  -1  -3  -6 2673.13  206.08
  -1   3   6 2735.63  208.58
  -1  -3  -6 2629.74  206.18
   1   3  -6 2796.02  206.08
   1   3  -6 2917.81  207.68
  -1   3   6 2554.14  206.58
  -1  -3  -6 3009.00  206.08
   1   3  -6 2505.45  209.78
   1  -3   6 2784.62  205.98
  -1  -3  -6 2833.72  206.38
  -1  -3  -6 2636.24  205.48
   1  -3   6 2891.11  206.18
   1  -3  -6 2791.52  207.08
  -1  -3   6 2492.55  205.88
  -1  -3   6 2925.21  206.48
   1  -3  -6 2625.84  206.68
  -1  -3   6 2675.93  207.98
   1   3   6 2562.34  205.58
  -1   3  -6 2716.73  207.28
  -1   3  -6 2489.65  209.98
  -1   3  -6 2971.50  206.58
   1  -3  -6 2728.83  208.68
   1  -3  -6 2833.32  207.28
  -1   3  -6 2629.74  206.38
  -1  -3   6 2615.74  205.88
   1   3   6 2786.02  206.48
   1   3   6 2564.74  205.48
  -2  -3  -6   91.39    8.60
  -2  -3  -6   87.19   10.40
  -2  -3  -6  100.49    9.20
   2  -3   6  101.19    9.00
   2   3  -6   95.69   10.40
  -2   3   6   84.19   12.20
   2   3  -6   84.59   12.50
   2  -3   6   93.29    9.90
  -2   3   6   98.89   11.00
   2   3  -6   87.39   11.00
  -2   3   6   94.89    8.80
  -2   3   6   71.59   10.60
  -2  -3  -6   92.59   10.60
   2   3  -6  104.49    8.90
  -2   3   6   78.79   11.30
   2  -3   6   79.79   13.90
  -2   3   6   85.29    9.50
   2  -3   6   95.09    8.90
  -2  -3  -6   90.99    9.70
   2  -3   6  104.09    8.80
  -3  -3  -6  598.54   47.60
  -3   3   6  616.04   53.69
  -3  -3  -6  601.64   51.59
  -3   3   6  564.24   48.20
  -3  -3  -6  578.04   50.09
   3  -3   6  600.04   47.60
   3   3  -6  652.53   55.89
   3   3  -6  575.64   51.69
  -3   3   6  540.15   51.09
   3  -3   6  646.14   47.70
   3   3  -6  600.54   50.69
   3   3   6  641.04   49.70
   3  -3  -6  571.94   46.80
  -3   3  -6  665.43   54.49
   3   3   6  619.54   52.59
   3   3   6  592.64   46.90
   3  -3  -6  577.64   50.89
  -3   3  -6  548.25   49.00
  -3  -3   6  658.93   46.30
  -3  -3   6  624.74   46.70
  -3   3  -6  569.34   49.80
  -3  -3   6  617.24   49.80
   3  -3  -6  608.84   49.10
  -4  -3  -6  415.36   34.70
  -4   3   6  443.96   42.80
  -4   3   6  389.46   40.50
   4   3  -6  407.56   40.20
  -4  -3  -6  427.56   40.40
  -4  -3  -6  412.96   35.90
   4   3  -6  465.75   44.80
   4  -3   6  401.46   35.50
  -4   3  -6  493.05   44.00
  -4  -3   6  434.86   36.10
   4   3   6  424.56   34.10
   4  -3  -6  425.96   34.00
  -4   3  -6  413.56   35.90
   4  -3  -6  420.86   39.80
   4  -3  -6  444.06   36.90
   4   3   6  461.55   42.40
   0   4   6 4200.58  308.37
   0  -4  -6 3754.02  307.17
   0  -4  -6 4019.40  306.67
   0   4   6 4226.18  307.47
   0   4  -6 4152.78  307.67
   0  -4   6 4137.59  306.37
   0   4   6 4402.86  311.47
   0   4   6 3582.74  307.37
   0   4  -6 4130.09  307.37
   0   4  -6 3782.52  306.27
   0  -4   6 4319.47  310.77
   0  -4   6 4070.59  307.47
   0  -4   6 3777.52  308.17
   0  -4  -6 3997.10  308.97
   0  -4   6 4404.66  308.07
  -1   4   6 1026.80   75.59
  -1  -4  -6 1032.90   74.89
   1  -4   6  999.80   76.49
   1   4  -6 1089.89   76.69
   1  -4   6  844.02   78.39
   1   4  -6 1078.19   77.89
  -1  -4  -6 1064.19   75.29
  -1  -4  -6 1093.19   74.19
  -1  -4  -6 1047.30   75.39
   1  -4   6 1080.99   76.59
   1   4  -6  981.40   73.99
  -1  -4  -6 1061.79   75.19
   1   4  -6 1093.69   74.89
  -1   4   6 1099.29   78.29
   1  -4  -6  861.21   74.69
   1   4   6  827.32   80.59
  -1  -4   6  862.51   77.59
  -1   4  -6  835.12   76.19
   1   4   6  923.41   75.29
   1   4   6  852.61   74.09
   1  -4  -6  879.11   76.29
   1  -4  -6  830.02   74.99
  -1  -4   6  917.61   74.69
  -1   4  -6  904.81   75.09
   2   4  -6 3801.92  283.27
  -2   4   6 4157.48  280.47
  -2  -4  -6 3542.25  277.47
  -2   4   6 4158.38  280.17
   2  -4   6 4024.00  277.77
  -2  -4  -6 3962.10  278.67
   2  -4   6 3860.81  277.47
  -2  -4  -6 3667.13  278.77
   2   4  -6 3762.52  278.67
   2  -4   6 3731.23  279.47
  -2   4   6 4180.18  282.67
   2   4  -6 3976.10  280.37
   2   4  -6 3926.21  277.07
  -2   4   6 3487.95  279.47
   2  -4   6 4111.49  277.57
  -2   4   6 3653.93  278.77
  -2  -4  -6 3616.94  278.07
  -2   4   6 4250.87  278.47
   2   4  -6 3322.17  281.27
   2   4   6 3556.54  279.27
  -2   4  -6 3640.04  277.17
  -2   4  -6 3250.67  279.57
   2  -4  -6 3703.13  282.17
  -2  -4   6 3404.96  276.57
  -2  -4   6 3832.12  276.17
  -2   4  -6 3436.36  281.37
   2  -4  -6 3460.55  278.67
   2   4   6 3182.78  276.27
  -2  -4   6 3254.27  279.37
   2  -4  -6 3287.87  278.17
  -2  -4   6 3709.03  278.97
   2   4   6 3117.09  279.77
  -2   4  -6 3249.07  278.27
  -2   4  -6 3387.36  281.07
   3   4  -6  504.65   37.00
   3   4  -6  526.45   44.90
  -3  -4  -6  474.75   39.30
   3  -4   6  512.35   36.50
  -3   4   6  474.55   37.30
   3   4  -6  462.35   41.00
  -3   4   6  443.26   39.80
  -3  -4  -6  484.85   39.30
  -3  -4  -6  463.65   36.10
   3  -4  -6  474.55   43.40
   3   4   6  418.06   38.20
  -3  -4   6  379.96   37.90
   3   4   6  407.16   39.20
   3   4   6  377.46   34.70
   3  -4  -6  418.96   38.90
  -3  -4   6  437.26   34.30
   3  -4  -6  423.46   37.10
  -3  -4   6  425.76   34.80
  -3   4  -6  396.96   40.50
  -3   4  -6  418.36   38.20
   3   4   6  412.86   39.90
   4   4  -6 1705.93  126.59
   4  -4   6 1494.15  114.39
  -4   4   6 1541.95  122.89
  -4  -4  -6 1482.15  119.09
  -4  -4  -6 1389.46  116.09
   4   4  -6 1427.66  120.69
  -4   4   6 1431.46  120.09
  -4  -4  -6 1468.85  114.19
   4   4   6 1410.46  113.69
  -4  -4   6 1438.76  116.19
  -4   4  -6 1598.64  122.59
   4   4   6 1488.85  120.69
   4  -4  -6 1414.06  113.19
  -4   4  -6 1335.97  115.79
   4  -4  -6 1477.75  118.69
   4  -4  -6 1599.74  116.39
   0  -5  -6  955.40   78.19
   0  -5  -6  943.21   75.49
   0  -5  -6  899.41   76.29
   0   5  -6 1035.40   77.09
   0  -5   6 1078.29   75.09
   0   5  -6  960.10   76.89
   0  -5   6  955.30   76.69
   0  -5   6  991.30   75.39
   0  -5   6 1000.30   76.99
   0   5   6 1014.10   77.79
   0  -5   6  921.21   77.39
   0   5   6 1035.60   80.59
   0   5   6 1025.30   76.59
   0   5   6  974.10   77.29
   0   5  -6  899.81   75.19
   0  -5   6  969.80   80.39
   1  -5   6 3300.17  285.07
  -1   5   6 3625.74  284.67
  -1  -5  -6 3683.23  283.17
   1   5  -6 3906.81  283.97
  -1  -5  -6 3315.07  284.47
   1   5  -6 3852.41  285.87
  -1  -5  -6 3693.23  282.97
  -1   5   6 4218.78  285.97
   1   5  -6 3211.18  282.67
   1  -5   6 3630.14  285.37
   1  -5   6 3717.03  289.67
   1  -5   6 3410.76  287.57
   1   5  -6 3807.22  288.07
  -1   5   6 4165.18  287.67
  -1   5   6 4122.09  285.77
  -1  -5  -6 3411.06  284.17
   1  -5   6 3708.13  283.67
   1   5   6 3838.62  283.67
  -1   5  -6 3937.41  284.67
  -1  -5   6 3911.01  284.37
  -1  -5   6 4153.08  287.87
   1  -5  -6 3910.81  288.37
   1  -5  -6 3602.54  286.27
  -1  -5   6 3510.95  285.87
  -1   5  -6 3377.96  284.17
  -1   5  -6 3949.20  289.67
   1   5   6 3785.72  291.47
  -1  -5   6 3618.64  283.17
   1  -5  -6 3892.11  283.17
  -1   5  -6 3788.52  286.57
   1  -5  -6 3852.81  284.37
  -1  -5   6 4177.28  283.87
   2  -5   6  711.83   63.39
  -2   5   6  675.23   64.49
   2   5  -6  829.52   65.39
  -2   5   6  759.82   64.69
   2   5  -6  830.42   62.79
  -2  -5  -6  740.53   63.29
  -2   5   6  813.92   68.19
   2  -5   6  855.61   63.39
  -2  -5  -6  722.53   63.29
  -2   5   6  876.61   64.49
   2  -5   6  752.02   62.99
  -2   5   6  793.82   64.99
  -2   5   6  852.51   66.19
   2   5  -6  784.72   67.99
  -2  -5  -6  812.72   64.19
  -2  -5   6  941.31   66.29
  -2   5  -6  840.82   63.39
  -2   5  -6  819.52   66.99
   2  -5  -6  881.61   64.19
  -2  -5   6  727.13   62.59
   2  -5  -6  718.23   67.79
   2  -5  -6  828.22   63.79
  -2  -5   6  779.72   65.49
   2   5   6  933.41   66.29
  -2  -5   6  828.02   62.09
  -2   5  -6  833.32   67.39
  -2  -5   6  884.31   63.09
   2   5   6  729.23   66.39
  -2   5  -6  805.82   64.59
  -2   5  -6  845.92   67.19
   3   5  -6 1529.55  119.89
  -3   5   6 1567.44  119.19
  -3  -5  -6 1306.97  114.99
  -3   5   6 1576.14  112.89
   3  -5   6 1379.66  111.99
   3   5  -6 1292.27  117.29
  -3   5   6 1238.58  114.69
  -3   5   6 1282.17  112.99
   3  -5   6 1327.87  113.59
   3  -5   6 1579.44  112.29
  -3  -5  -6 1463.15  113.99
  -3  -5  -6 1355.96  111.99
  -3  -5   6 1603.04  113.69
  -3   5  -6 1355.66  116.59
   3   5   6 1607.84  117.09
   3   5   6 1423.06  110.59
  -3   5  -6 1373.86  115.49
  -3  -5   6 1595.94  111.19
   3  -5  -6 1454.85  116.59
   3  -5  -6 1402.86  113.49
   3  -5  -6 1612.64  113.19
   3   5   6 1458.05  115.79
  -3  -5   6 1404.46  114.99
  -3   5  -6 1439.86  115.09
   3   5   6 1445.16  115.69
  -3  -5   6 1626.54  110.49
   4   5  -6  127.09   19.10
  -4  -5  -6  124.09   12.70
  -4  -5  -6  122.49   14.80
  -4  -5  -6  111.29   15.50
   4  -5   6  115.49   13.10
  -4   5   6  108.19   16.70
  -4   5   6  132.69   22.40
   4  -5  -6  152.58   16.70
  -4  -5   6  123.49   15.10
  -4   5  -6  165.08   20.50
  -4   5  -6  134.09   16.70
   4  -5  -6  121.99   12.20
   4   5   6  135.89   11.90
   0   6   6  896.11   67.69
   0   6   6  914.31   66.29
   0   6  -6  815.02   66.49
   0   6   6  796.62   66.79
   0  -6   6  842.32   64.59
   0   6  -6  808.92   66.69
   0  -6  -6  791.32   65.89
   0  -6  -6  853.61   68.09
   0   6   6  798.42   68.99
   0  -6   6  767.32   66.59
   0  -6  -6  807.42   64.39
   0  -6   6  865.81   66.09
  -1   6   6  257.47   24.00
  -1  -6  -6  256.07   22.90
   1  -6   6  285.17   23.80
   1   6  -6  270.37   26.60
   1  -6   6  241.98   25.10
  -1   6   6  283.87   25.30
  -1  -6  -6  235.28   24.70
  -1   6   6  282.97   27.70
   1  -6   6  238.18   28.40
   1   6  -6  257.67   24.00
  -1  -6  -6  257.17   22.50
  -1   6   6  296.57   27.40
  -1  -6   6  315.47   28.10
  -1  -6   6  323.37   24.80
  -1   6  -6  270.57   24.20
   1   6   6  291.67   30.20
  -1   6  -6  315.17   28.10
  -1  -6   6  331.47   23.60
  -1   6  -6  300.47   29.30
   1  -6  -6  305.27   27.30
  -1  -6   6  309.27   26.70
   1  -6  -6  321.87   28.70
  -2   6   6  793.62   65.39
   2   6  -6  851.71   69.49
  -2   6   6  717.43   63.79
   2  -6   6  869.41   64.59
  -2   6   6  682.63   65.29
   2  -6   6  697.73   65.09
  -2  -6  -6  755.42   64.89
  -2  -6  -6  755.82   64.79
   2  -6   6  784.32   71.39
   2   6  -6  822.82   63.89
  -2   6   6  870.61   65.89
  -2  -6  -6  799.92   64.19
  -2  -6  -6  729.53   66.69
   2   6  -6  837.72   67.39
  -2   6   6  892.51   70.19
  -2   6  -6  827.42   68.49
   2  -6  -6  938.71   65.19
  -2  -6   6  841.62   63.99
  -2   6  -6  752.12   65.49
   2   6   6  679.93   67.39
  -2  -6   6  877.41   67.79
  -2   6  -6  836.02   67.49
  -2  -6   6  936.21   68.19
  -2   6  -6  882.41   65.09
  -2  -6   6  926.71   64.49
  -2   6  -6  853.91   69.29
   2  -6  -6  819.22   70.89
   2  -6  -6  852.01   64.19
  -3   6   6  381.76   32.20
  -3   6   6  342.67   34.70
  -3   6   6  393.06   38.90
   3  -6   6  398.86   32.30
  -3  -6  -6  367.36   32.50
   3   6  -6  378.96   38.50
  -3  -6  -6  331.77   32.20
  -3  -6  -6  312.17   34.30
   3  -6   6  335.97   31.90
  -3  -6   6  436.76   33.80
  -3  -6   6  431.86   31.20
   3   6   6  404.76   35.30
  -3  -6   6  385.06   35.50
  -3   6  -6  357.26   34.60
  -3   6  -6  401.96   36.80
  -3  -6   6  383.96   30.40
   3  -6  -6  413.26   33.30
  -3   6  -6  404.26   37.30
   3   6   6  388.56   36.50
   3  -6  -6  362.96   33.00
   4   6  -6  203.08   27.20
  -4  -6  -6  169.28   19.80
  -4   6   6  214.68   27.10
  -4   6   6  183.58   22.00
  -4  -6  -6  172.98   17.20
   4   6  -6  171.78   24.80
   4  -6   6  173.88   17.70
  -4  -6  -6  173.38   19.90
   4  -6  -6  211.48   20.10
   4   6   6  210.78   26.20
  -4  -6   6  150.78   19.40
  -4   6  -6  174.48   21.50
  -4   6  -6  194.68   23.40
   0   7  -6  111.69   14.10
   0  -7   6  121.09   11.30
   0   7   6  131.39   14.60
   0  -7   6   90.79   11.80
   0   7   6  113.79   14.80
   0  -7   6  102.49   14.90
   0  -7   6  111.19   11.90
   0  -7   6  109.49   13.30
   0  -7  -6  111.09   13.10
   0  -7  -6  117.29   14.40
   0  -7  -6  113.89   10.90
   1  -7   6  114.39   17.70
   1  -7   6  116.89   14.20
  -1   7   6  126.79   13.20
  -1  -7  -6  135.19   14.80
  -1   7   6  125.59   15.10
  -1   7   6  145.59   17.10
  -1  -7  -6  125.69   14.30
  -1  -7  -6  132.89   12.10
   1  -7   6  130.29   12.80
   1   7  -6  133.69   35.80
   1   7  -6  132.59   14.80
  -1  -7  -6  122.09   13.60
   1   7  -6  106.29   14.90
  -1  -7   6  169.78   18.00
  -1   7  -6  155.68   19.00
  -1   7  -6  171.68   18.00
  -2   7   6   37.20    7.30
  -2   7   6   23.10    9.40
   2  -7  -6   37.40    9.50
   2   7   6   39.70    8.80
  -2  -7   6   49.60    9.60
   3   7  -6  315.97   31.40
  -3   7   6  265.97   24.30
  -3   7   6  339.27   33.50
  -3  -7  -6  275.87   25.50
  -3   7   6  269.27   27.60
   3  -7   6  267.27   25.60
  -3  -7  -6  291.07   24.80
   3  -7   6  318.87   25.80
  -3  -7   6  311.67   27.50
   3  -7  -6  316.87   25.80
  -3  -7   6  266.17   28.60
   3   7   6  239.58   32.80
   3  -7  -6  253.17   24.80
  -3   7  -6  303.77   32.00
  -3   7  -6  273.97   29.00
   4  -7   6  263.97   25.90
  -4  -7  -6  306.87   25.80
   4   7  -6  229.88   33.70
  -4   7   6  277.07   29.20
   4   7  -6  328.17   35.60
  -4   7   6  338.57   36.10
  -4  -7   6  233.78   28.00
  -4   7  -6  261.47   30.00
   4  -7  -6  268.67   26.60
   4   7   6  351.26   36.10
  -4   7  -6  275.37   30.40
   4  -7  -6  330.97   27.30
   0  -8   6 1890.91  174.88
   0  -8  -6 2349.56  175.18
   0   8   6 2183.88  177.78
   0  -8  -6 2324.67  177.28
   0   8   6 2463.85  177.08
   0  -8  -6 2241.58  175.58
   0  -8   6 2375.76  172.98
   0  -8  -6 2300.97  172.48
   0   8  -6 2404.36  177.08
   0  -8   6 2071.79  179.78
   1   8  -6  265.87   46.50
   1  -8  -6  251.87   24.20
  -1   8  -6  219.78   27.30
  -1  -8   6  229.38   22.90
   1   8   6  304.97   28.90
  -1  -8   6  236.38   25.40
  -1  -8   6  236.18   27.30
   1  -8  -6  275.77   22.90
   1  -8  -6  244.78   26.70
   1   8   6  306.97   26.80
  -1  -8   6  269.07   22.40
  -1   8  -6  239.78   23.60
  -1   8  -6  285.27   29.00
  -2  -8  -6 1824.12  141.99
   2   8  -6 1796.42  138.49
  -2   8   6 1623.24  139.09
   2  -8   6 1967.20  138.49
  -2   8   6 2095.49  145.69
  -2   8   6 1824.82  139.89
   2   8  -6 1898.91  142.19
  -2  -8  -6 1882.31  136.89
  -2  -8  -6 1870.61  139.59
   2  -8   6 1680.03  149.29
   2  -8   6 1831.12  141.39
  -2  -8   6 1676.03  142.79
   2  -8  -6 1883.71  139.39
  -2  -8   6 1612.64  141.59
  -2   8  -6 1525.15  141.09
   2  -8  -6 1624.54  136.49
  -2   8  -6 1932.61  146.09
   2  -8  -6 1920.81  138.69
  -2  -8   6 1597.24  137.19
  -3   8   6  292.57   32.90
  -3   8   6  363.66   36.50
   3   8  -6  359.66   35.50
  -3   8   6  332.37   29.20
   3  -8   6  360.36   29.40
   3  -8   6  282.97   29.20
  -3  -8  -6  327.97   29.40
  -3  -8   6  302.97   33.80
  -3   8  -6  402.56   38.00
   3   8   6  283.27   33.50
  -3  -8   6  359.16   32.10
   3  -8  -6  287.67   28.60
  -3   8  -6  340.17   32.80
   3  -8  -6  375.06   28.80
   0  -9   6  617.84   63.39
   0  -9  -6  696.93   59.69
   0  -9   6  600.74   59.09
   0   9  -6  836.42   62.59
   0   9   6  737.43   60.89
   0  -9  -6  741.73   59.29
   0  -9   6  746.73   56.79
   0  -9  -6  753.42   56.29
   0   9   6  636.34   62.39
   0   9   6  643.54   60.59
   0  -9  -6  768.32   60.49
  -1   9   6 2534.45  214.28
  -1  -9  -6 2855.21  215.18
   1   9  -6 2988.80  214.98
  -1  -9  -6 2760.12  213.98
  -1   9   6 2919.11  217.28
  -1  -9  -6 2685.43  213.88
   1  -9   6 2650.33  215.18
   1   9  -6 2960.80  213.78
  -1   9   6 2473.55  211.78
  -1  -9  -6 2638.14  210.68
   1  -9  -6 2993.60  211.88
   1  -9  -6 2885.71  217.88
  -1  -9   6 2634.64  219.08
   1   9   6 3253.57  219.88
  -1  -9   6 2462.05  212.88
  -1   9  -6 2584.44  218.48
  -1   9  -6 2785.12  212.28
  -1  -9   6 2418.86  215.08
  -1  -9   6 2992.30  211.78
   1  -9  -6 3013.30  214.18
   2  -9   6  277.67   37.40
   2   9  -6  292.27   28.40
   2   9  -6  328.87   31.00
  -2   9   6  319.97   28.90
   2  -9   6  337.47   28.10
   2  -9   6  321.67   31.40
  -2  -9  -6  345.87   30.30
  -2  -9  -6  283.87   25.80
  -2   9   6  339.27   34.40
  -2   9   6  276.37   28.20
  -2  -9   6  333.77   33.00
  -2  -9   6  326.87   27.40
   2  -9  -6  381.36   29.90
  -2   9  -6  294.27   31.10
   3   9  -6 1036.40   84.79
   3  -9   6 1070.99   80.19
  -3  -9  -6 1051.09   81.49
   3  -9   6  846.72   80.19
  -3   9   6 1003.40   80.19
  -3   9   6 1112.59   88.39
  -3   9   6  930.61   81.59
   3  -9  -6 1130.19   80.49
  -3  -9   6  832.02   83.19
  -3  -9   6 1032.60   83.99
   0  10   6  669.13   56.49
   0 -10  -6  705.33   55.19
   0 -10   6  540.95   59.29
   0 -10  -6  631.64   54.49
   0 -10   6  622.04   51.89
   0 -10  -6  684.73   51.49
   0 -10  -6  700.33   56.69
   0  10   6  642.84   59.99
   0 -10   6  558.04   55.09
  -1  10   6  256.37   26.70
  -1 -10  -6  289.47   23.90
  -1 -10  -6  280.97   29.00
   1 -10   6  268.37   28.50
  -1  10   6  269.47   29.70
   1  10  -6  299.17   25.90
   1  10  -6  201.18   55.09
  -1  10   6  245.38   24.90
   1  10   6  337.57   34.70
  -1 -10   6  244.98   31.10
   1 -10  -6  270.57   29.90
  -1  10  -6  237.78   31.40
  -1  10  -6  347.07   34.10
   1 -10  -6  321.67   27.80
  -2  10   6  654.93   62.39
   2 -10   6  763.22   62.79
  -2  10   6  777.82   63.99
  -2 -10  -6  778.82   66.29
   2 -10   6  817.42   67.49
  -2  10   6  868.51   69.99
  -2 -10  -6  854.71   65.99
   2  10  -6  833.32   64.79
   2 -10   6  736.73   75.19
  -2  10  -6  684.93   65.49
  -2 -10   6  759.92   67.39
  -2 -10   6  817.62   62.09
  -2 -10   6  755.52   68.39
   0 -11   6    0.10    8.60
   0 -11  -6    6.50    5.30
   0  11   6   27.00    9.50
   0 -11   6   23.10    7.80
   0  11   6    3.60    9.50
   0  11  -6   21.10   28.60
   0  11  -6   35.10   11.90
   0 -11   6   14.20    4.10
   0 -11  -6   24.40    7.30
   0  11   6   11.60    4.10
   1 -11   6   55.19   13.10
   1 -11   6   77.19   19.70
   1 -11   6   73.09    9.80
  -1 -11  -6   90.99   13.20
  -1  11   6   68.09   11.10
  -1 -11  -6   68.89   12.20
  -1  11   6   94.19   16.70
  -1 -11  -6   87.59    9.40
  -1  11   6   66.59   11.10
  -1  11  -6   68.49   16.60
   1 -11  -6   69.79   15.50
   1  11   6   92.59   22.50
  -1 -11   6   61.29   13.30
  -1 -11   6   75.69   18.50
   1  11   6   65.49   16.90
  -2  11   6   25.90    5.60
  -2 -11  -6   21.90    4.70
  -2 -11  -6   36.90   10.00
  -2  11   6   45.20   12.30
   2 -11   6   36.90   10.20
   2 -11   6   29.00   14.10
  -2  11   6   34.40    8.50
  -2 -11   6   22.50    7.60
   2  11   6   30.10   12.00
   2  11   6   20.60    6.80
   2 -11  -6   20.40   10.40
  -2 -11   6   35.00    7.00
  -2 -11   6   35.50   10.30
  -2  11  -6   25.40    7.40
   0 -12  -6  889.61   75.19
   0  12   6  888.21   78.49
   0 -12  -6  903.31   73.19
   0 -12   6  776.12   69.69
   0  12   6  951.80   76.29
   0 -12  -6  860.41   69.09
   1 -12   6   57.79    8.80
  -1  12   6   45.40   10.60
  -1 -12  -6   82.09   13.40
  -1  12   6   66.09   19.30
   1 -12   6   50.39   13.10
  -1 -12   6   44.40   13.00
  -1  12  -6  101.19   22.30
  -1  12  -6   53.19   19.30
   1  12   6   58.19   15.30
   1 -12  -6   88.89   16.90
  -1 -12   6   52.49   13.20
   0   0   7    8.30    1.50
   0   0   7    7.60    1.50
   0   0   7    5.30    1.00
   0   0   7    9.30    3.10
  -1   0  -7  175.08   13.40
  -1   0  -7  162.78   12.70
   1   0   7  153.28   16.50
   1   0  -7  175.78   13.70
   1   0   7  133.49   12.40
  -1   0  -7  160.18   12.60
   1   0   7  125.79   16.00
   1   0   7  155.58   12.70
  -1   0   7  165.38   13.10
  -1   0   7  167.28   13.70
   1   0  -7  160.78   13.70
  -1   0  -7  133.19   14.50
  -1   0  -7  144.39   12.50
   1   0  -7  170.08   13.30
   1   0   7  146.89   12.70
  -2   0  -7  244.78   20.50
  -2   0   7  250.87   22.50
  -2   0  -7  253.97   20.00
   2   0  -7  245.88   20.90
  -2   0  -7  284.17   20.80
   2   0   7  213.98   22.10
  -2   0  -7  244.48   22.00
  -2   0  -7  287.87   22.90
   2   0   7  239.38   20.30
  -2   0  -7  258.97   20.30
   2   0  -7  235.28   21.50
  -2   0  -7  271.37   24.50
  -2   0  -7  205.68   23.90
  -2   0   7  246.48   22.80
   2   0  -7  245.28   22.20
  -2   0   7  252.67   21.10
   2   0   7  286.67   21.00
   2   0   7  254.77   24.50
  -2   0   7  275.47   20.90
   3   0   7   50.99   10.40
  -3   0  -7   46.30    5.10
   3   0  -7   47.20    4.60
  -3   0  -7   59.19    7.70
   3   0  -7   50.39   10.70
   3   0   7   49.60    4.90
  -3   0  -7   55.79   10.70
   3   0  -7   50.39    8.30
  -3   0   7   64.79    6.60
   3   0  -7   47.20    6.80
  -3   0  -7   59.69    5.60
   3   0  -7   55.59    7.40
  -3   0  -7   56.99    5.60
   3   0   7   43.00    5.60
  -3   0   7   40.40    9.80
  -4   0   7  524.75   54.49
  -4   0   7  668.53   56.59
   4   0  -7  532.25   54.19
  -4   0  -7  670.73   56.89
   4   0   7  602.94   46.90
   4   0  -7  581.14   45.60
   0   1   7 1241.58  100.09
   0  -1  -7 1302.17   99.49
   0  -1   7 1323.77  100.49
   0   1  -7 1425.36   99.69
   0  -1   7 1301.87   98.89
   0   1  -7 1233.18   99.49
   0  -1  -7 1180.78   98.99
   0  -1  -7 1196.98  105.19
   0   1   7 1196.48   99.49
   0   1   7 1283.47   99.09
   0   1   7 1379.96  100.29
   0  -1  -7 1366.16  100.09
   0   1  -7 1348.97  100.09
   0   1  -7 1457.45   99.59
   0   1  -7 1337.07   98.79
   0  -1   7 1404.26   99.59
   1  -1   7  114.89   10.90
   1  -1   7  111.19    9.30
  -1  -1  -7  127.39   10.90
   1  -1   7  107.59    9.80
  -1  -1  -7  120.89   10.30
   1   1  -7  125.39    9.90
   1   1  -7  118.09   10.90
  -1  -1  -7  112.79    9.20
  -1   1   7  121.29   10.30
  -1  -1  -7  109.99    9.80
  -1  -1  -7  110.89   10.70
  -1   1   7  103.29    9.70
   1  -1   7  119.79   10.10
   1   1   7   91.69   13.10
  -1  -1   7  149.69   21.70
  -1   1  -7  112.09    9.70
   1   1   7  102.29    9.10
   1  -1  -7  106.49    9.80
  -1   1  -7  111.99   12.20
  -1   1  -7  111.09    9.10
  -1  -1   7   98.49    9.40
   1  -1  -7   92.59   10.20
   1   1   7  116.39   12.30
  -1   1  -7  116.09    9.90
  -1  -1   7  108.99   11.00
   1  -1  -7   99.39    9.70
   1  -1  -7  104.59    9.90
   1  -1  -7   91.29   11.30
  -1  -1   7  117.79   10.70
   1  -1  -7   98.19    9.10
   2   1  -7 2617.14  194.48
  -2   1   7 2649.73  198.08
  -2  -1  -7 2963.70  194.98
   2   1  -7 2470.25  196.28
  -2   1   7 2548.55  194.68
  -2  -1  -7 2583.44  195.48
  -2  -1  -7 2741.73  194.08
   2   1  -7 2185.78  198.68
  -2   1   7 2654.03  194.48
  -2   1   7 2447.96  196.78
   2  -1   7 2720.23  193.88
   2  -1   7 2491.15  193.98
  -2   1   7 2884.01  196.68
   2   1  -7 2904.71  195.98
   2  -1   7 2695.53  193.78
   2   1   7 2321.17  193.78
   2   1   7 2759.82  195.58
  -2   1  -7 2751.82  194.38
  -2  -1   7 2603.54  196.48
  -2  -1   7 2577.64  195.18
   2  -1  -7 2431.76  193.18
  -2   1  -7 2274.57  198.58
   2  -1  -7 2230.78  195.28
  -2   1  -7 2616.74  193.88
  -2   1  -7 2506.05  194.18
   2  -1  -7 2459.15  195.68
  -2  -1   7 2525.35  194.18
  -2  -1   7 2495.75  195.98
  -2   1  -7 2511.45  194.68
   2  -1  -7 2545.25  194.78
  -2   1  -7 2588.44  198.38
  -2   1  -7 2759.82  194.08
   2   1   7 2585.54  196.78
   2  -1  -7 2164.58  197.58
  -3  -1  -7  228.28   17.00
  -3   1   7  170.98   21.10
  -3  -1  -7  207.68   22.40
  -3  -1  -7  214.98   17.40
  -3   1   7  186.38   16.80
   3   1  -7  195.08   19.90
   3   1  -7  233.78   20.30
  -3  -1  -7  187.18   18.20
   3   1  -7  198.68   15.30
   3   1  -7  203.08   17.50
  -3   1   7  204.78   16.60
   3  -1   7  180.18   16.50
   3   1  -7  198.88   22.90
  -3  -1   7  178.68   19.80
   3   1   7  189.88   16.40
  -3   1  -7  162.88   17.00
  -3  -1   7  201.78   17.50
   3   1   7  202.08   17.30
  -3   1  -7  219.38   18.80
   3  -1  -7  186.38   17.70
   3  -1  -7  162.88   20.60
  -3  -1   7  201.98   16.40
  -3   1  -7  208.98   22.90
   3  -1  -7  181.68   15.50
   3  -1  -7  191.18   17.40
  -3   1  -7  183.98   16.50
  -4   1   7  790.72   73.69
   4   1  -7  848.02   71.49
  -4  -1  -7  948.61   75.29
   4  -1   7  816.02   66.39
   4   1  -7  893.61   76.69
   4   1  -7  868.31   65.09
  -4   1   7  776.22   73.49
  -4  -1   7  960.90   66.99
   4  -1  -7  785.72   65.59
  -4   1  -7  908.11   79.09
  -4   1  -7  925.41   65.79
  -4  -1   7  811.42   75.39
  -4  -1   7  769.72   70.79
   4  -1  -7  871.51   75.99
   4   1   7  838.02   66.19
   0   2  -7   16.50    2.40
   0  -2  -7   18.20    3.30
   0  -2  -7   15.80    2.50
   0  -2  -7   17.40    2.10
   0  -2  -7   14.70    2.90
   0  -2   7   24.00    4.10
   0  -2   7   22.20    2.80
   0  -2   7   18.30    2.90
   0  -2  -7   17.40    2.50
   0  -2   7   17.20    3.60
   0   2   7   17.40    2.50
   0  -2   7   22.90    3.10
   1   2  -7 7699.23  578.14
   1  -2   7 7075.69  576.14
  -1  -2  -7 8329.77  577.84
  -1   2   7 6947.80  576.74
  -1  -2   7 8200.98  578.34
   1  -2  -7 7208.78  576.94
  -1   2  -7 7915.21  579.44
   1   2   7 7273.07  575.84
   1  -2  -7 8212.18  577.64
  -2  -2  -7   70.39    6.70
  -2   2   7   67.39   10.00
  -2  -2  -7   56.99    8.90
   2   2  -7   66.89   10.70
  -2   2   7   69.69    9.50
   2  -2   7   63.19    6.80
  -2  -2  -7   79.69   10.20
   2   2  -7   66.79    8.90
  -2   2   7   71.89    7.40
  -2   2   7   59.69    9.50
  -2  -2  -7   66.39    8.00
   2  -2   7   76.69    7.00
   2  -2   7   51.39   12.50
   2   2  -7   65.09    7.00
   2  -2  -7   57.09    8.30
  -2   2  -7   74.39    7.70
   2   2   7   81.69    8.80
   2  -2  -7   78.49    7.50
  -2  -2   7   77.79   10.70
  -2  -2   7   65.59    8.40
  -2  -2   7   70.99    6.60
  -2   2  -7   72.79   10.60
   2  -2  -7   71.89    9.70
  -2  -2   7   80.69    9.10
  -2   2  -7   58.09   11.10
  -2   2  -7   70.19    7.70
  -3   2   7 1849.52  151.68
   3   2  -7 2170.38  150.38
  -3   2   7 2083.19  153.08
  -3   2   7 1980.10  147.69
   3   2  -7 1913.81  154.88
   3  -2   7 2049.29  146.49
  -3  -2  -7 1982.60  151.88
   3   2  -7 1774.92  150.18
   3  -2   7 1953.10  146.79
   3   2  -7 2037.60  147.39
  -3  -2  -7 1905.01  149.49
  -3   2  -7 1987.40  147.49
  -3   2  -7 1702.23  148.39
   3   2   7 1827.02  146.29
  -3  -2   7 1970.50  148.49
   3  -2  -7 1842.02  151.78
  -3  -2   7 1627.34  149.09
   3   2   7 2072.89  148.49
  -3   2  -7 2031.00  153.98
   3  -2  -7 1822.92  145.79
  -3  -2   7 1924.31  146.29
   3  -2  -7 1914.41  148.39
  -4  -2  -7    6.50    5.90
   4   2  -7   13.80    4.50
   4  -2   7    6.60    6.00
  -4   2   7   26.30    8.40
   4  -2  -7   16.10    6.70
   4   2   7   10.40    3.30
   4  -2  -7    5.50    5.10
  -4   2  -7   22.20    7.80
   4  -2  -7   16.50    3.10
  -4  -2   7   13.90    7.50
   0   3  -7 5024.90  341.47
   0  -3   7 4499.45  340.67
   0  -3  -7 4024.50  341.07
   0   3  -7 4062.29  339.87
   0  -3  -7 4546.35  340.27
   0   3   7 4356.26  340.47
   0   3  -7 4709.73  340.67
   0  -3  -7 4824.82  340.17
   0   3   7 4281.27  341.17
   0  -3  -7 4264.07  341.67
   0   3   7 4600.94  342.37
   0  -3   7 4994.20  342.17
   1   3  -7   94.39   10.70
  -1   3   7   85.69    7.90
  -1  -3  -7   74.49    7.50
   1   3  -7   98.89    8.00
   1  -3   7   95.99    9.20
  -1   3   7   90.79    8.50
  -1   3   7   84.59   10.00
   1   3   7   78.99    7.20
  -1  -3   7   80.79    9.50
   1   3   7   78.59    7.10
   1  -3  -7   75.39    8.10
  -1  -3   7   69.79    7.50
   1  -3  -7   75.39    8.50
  -1   3  -7   64.49   10.70
   1   3   7   82.39   12.00
  -1   3  -7   70.99    8.40
   1  -3  -7   72.79    8.20
   1  -3  -7   68.99    9.10
  -1   3  -7   87.09    8.20
  -1  -3   7   76.49    7.40
   1  -3  -7   87.49    8.70
   2   3  -7 3260.27  247.98
   2  -3   7 3343.27  247.58
  -2   3   7 3138.89  249.68
  -2  -3  -7 3091.69  245.98
  -2   3   7 2990.00  245.68
  -2   3   7 3442.36  248.18
  -2   3   7 3262.27  249.08
  -2  -3  -7 3289.57  246.98
   2   3  -7 3133.09  252.17
  -2  -3  -7 3448.05  247.98
  -2   3   7 3076.19  248.48
  -2   3   7 3059.39  246.98
   2   3  -7 3235.88  245.98
   2  -3   7 3439.06  245.98
  -2  -3  -7 3107.99  248.08
   2  -3  -7 3327.97  248.58
  -2   3  -7 3105.69  247.18
  -2   3  -7 3552.54  245.78
   2   3   7 3382.16  247.98
  -2  -3   7 3251.57  245.48
  -2   3  -7 3192.08  251.07
  -2   3  -7 3150.18  247.08
   2  -3  -7 2985.00  250.57
  -2  -3   7 3226.38  248.38
   2   3   7 3229.18  249.18
   2  -3  -7 3171.08  248.88
   2   3   7 3103.29  245.28
  -2  -3   7 3540.65  250.97
   2  -3  -7 3743.53  246.58
  -2  -3   7 3322.17  246.88
  -2   3  -7 3228.28  250.67
   2  -3  -7 3226.38  246.88
   3   3  -7   16.80    7.50
  -3  -3   7   36.90    8.10
  -3  -3   7   29.40    6.30
  -3   3  -7   27.80    7.50
  -3   3  -7   32.90    7.40
   3  -3  -7   30.30    4.00
  -3  -3   7   30.00    3.70
   3   3   7   38.90    4.50
   3  -3  -7   28.80    6.60
   3  -3  -7   31.90    8.10
  -4  -3  -7 1065.39   79.59
  -4  -3  -7  998.50   84.79
   4   3  -7  989.70   85.29
  -4   3   7  978.60   85.69
   4   3  -7 1109.79   91.59
  -4   3   7 1047.80   87.69
   4  -3   7 1044.70   79.69
  -4  -3  -7  974.50   80.89
  -4   3  -7 1049.99   87.99
   4   3   7  936.21   79.19
  -4   3  -7  983.10   79.99
   4  -3  -7 1005.00   78.29
  -4  -3   7 1042.40   81.09
   4  -3  -7  973.20   84.59
   4  -3  -7 1116.69   81.89
   0  -4   7   19.40    2.90
   0  -4   7   17.00    2.40
   0   4   7   12.00    4.00
   0  -4  -7   12.80    3.10
   0  -4   7   10.10    3.20
   0  -4   7   21.40    4.60
   0  -4  -7   14.90    3.20
   0   4   7   15.60    3.20
   0   4  -7    4.80    6.00
   0  -4   7   17.70    4.30
   0  -4  -7   17.10    4.80
   0   4   7   14.10    4.00
   0   4   7   12.00    3.70
  -1   4   7  339.17   25.00
   1  -4   7  319.47   25.30
   1  -4   7  339.27   25.80
   1   4  -7  233.28   37.70
  -1  -4  -7  327.27   24.20
   1  -4   7  246.48   26.60
   1   4  -7  273.37   22.70
  -1  -4   7  300.87   23.70
   1  -4  -7  275.17   24.10
  -1  -4   7  258.77   23.20
   1  -4  -7  275.77   23.70
  -1   4  -7  305.97   24.10
  -1  -4   7  295.57   28.20
   1  -4  -7  282.97   24.80
  -1  -4   7  252.37   25.30
  -1   4  -7  271.77   25.00
  -1  -4   7  278.37   23.50
   2   4  -7  122.69   15.20
  -2   4   7  138.99   14.80
   2  -4   7  135.79   12.50
  -2   4   7  119.79   13.20
  -2   4   7  127.29   14.60
   2   4  -7  140.59   13.90
  -2   4   7  143.99   17.10
  -2  -4  -7  149.59   12.90
   2   4  -7  134.59   14.40
   2  -4   7  142.99   12.90
  -2   4   7  107.89   14.00
  -2  -4  -7  121.59   13.40
  -2   4   7  135.49   12.60
  -2  -4  -7  132.99   13.00
   2   4  -7  135.79   12.20
   2   4  -7  120.79   17.00
   2  -4   7  118.89   13.50
  -2  -4  -7  130.69   13.10
  -2  -4   7  169.88   26.40
   2  -4  -7  133.89   15.90
   2   4   7  129.49   15.20
  -2  -4   7  161.88   14.30
  -2   4  -7  116.09   13.00
  -2   4  -7  116.69   16.10
   2   4   7  136.49   11.70
  -2   4  -7  133.19   16.60
   2  -4  -7  133.19   13.50
   2  -4  -7  139.19   14.30
  -2  -4   7  144.59   13.30
   2   4   7  156.78   14.90
  -2  -4   7  140.29   15.00
  -2  -4   7  158.08   11.20
  -2   4  -7  149.49   12.30
  -2  -4   7  134.79   11.80
  -2   4  -7  127.69   14.70
   3   4  -7  149.19   14.60
   3   4  -7  196.98   23.10
  -3   4   7  152.88   15.70
   3   4  -7  168.78   19.20
  -3   4   7  160.68   21.30
  -3  -4  -7  182.68   15.30
  -3  -4  -7  167.88   17.30
  -3   4   7  156.88   18.40
   3  -4   7  176.58   15.40
  -3   4   7  167.48   14.40
  -3  -4  -7  142.69   17.40
  -3   4  -7  171.88   20.20
   3  -4  -7  163.38   17.90
  -3  -4   7  171.58   13.30
   3   4   7  170.98   19.00
   3   4   7  177.08   17.60
  -3   4  -7  147.59   16.80
  -3   4  -7  159.98   17.20
  -3  -4   7  137.39   16.40
  -3  -4   7  164.88   13.80
   3  -4  -7  176.08   16.40
   3   4   7  151.68   13.90
   4   4  -7  421.06   41.80
  -4   4   7  493.65   44.60
  -4  -4  -7  412.76   35.10
  -4   4   7  405.86   40.60
   4  -4   7  445.86   35.70
   4   4  -7  499.95   47.00
  -4  -4  -7  419.66   39.00
  -4  -4  -7  448.06   37.80
   4  -4  -7  426.56   37.00
   4  -4  -7  416.96   39.50
   4   4   7  394.76   34.10
   4  -4  -7  401.56   34.20
  -4   4  -7  398.56   36.80
  -4  -4   7  411.56   37.20
  -4   4  -7  473.35   43.30
   0  -5  -7  631.64   54.09
   0   5  -7  665.83   54.29
   0   5   7  707.53   55.39
   0  -5  -7  669.23   53.29
   0  -5  -7  649.74   55.79
   0  -5   7  696.63   54.69
   0   5  -7  656.73   54.19
   0  -5   7  658.03   57.49
   0  -5   7  699.53   52.99
   0   5  -7  617.84   52.79
   0   5   7  765.82   54.49
   0  -5   7  668.73   55.39
   0  -5   7  671.03   54.19
   0   5   7  714.13   58.09
   0   5   7  631.74   54.49
   0  -5   7  772.82   52.79
  -1  -5  -7  612.04   48.50
  -1  -5  -7  543.15   49.40
  -1   5   7  524.45   49.30
  -1  -5  -7  591.24   48.70
  -1   5   7  679.43   50.59
   1  -5   7  661.83   49.10
   1  -5   7  626.84   54.69
   1   5  -7  606.14   49.00
  -1  -5  -7  563.84   49.20
   1  -5   7  525.25   49.99
  -1   5   7  563.84   49.50
  -1  -5  -7  611.84   48.10
   1   5  -7  717.43   52.79
   1  -5   7  593.04   50.79
  -1   5   7  651.53   52.49
  -1   5   7  619.64   50.39
   1   5   7  665.03   50.19
  -1  -5   7  633.64   49.40
   1  -5  -7  681.33   51.49
  -1   5  -7  550.84   53.59
   1   5   7  641.04   48.80
  -1   5  -7  627.14   51.29
  -1  -5   7  585.74   50.99
   1   5   7  657.33   57.29
   1  -5  -7  600.04   49.60
   1  -5  -7  636.44   52.89
  -1   5  -7  559.04   49.10
   1  -5  -7  631.64   48.40
  -1  -5   7  686.23   53.09
  -1  -5   7  711.73   49.20
  -1   5  -7  723.83   51.39
  -2   5   7  618.14   50.09
   2   5  -7  614.94   44.90
  -2   5   7  626.94   47.80
  -2   5   7  501.85   46.10
  -2  -5  -7  602.84   45.90
   2   5  -7  640.14   48.10
  -2  -5  -7  530.45   45.30
  -2  -5  -7  560.04   45.20
  -2   5   7  648.44   46.20
  -2   5   7  485.45   46.20
   2  -5   7  585.44   45.10
   2   5  -7  574.74   50.49
  -2   5  -7  513.95   48.80
   2  -5  -7  480.15   48.80
   2  -5  -7  552.24   45.60
  -2  -5   7  532.15   47.60
   2  -5  -7  559.74   45.80
  -2   5  -7  590.44   45.10
  -2  -5   7  632.54   47.80
  -2  -5   7  472.05   44.40
  -2   5  -7  540.75   47.80
  -2   5  -7  524.75   45.80
   2   5   7  587.24   47.20
  -2  -5   7  534.45   43.60
  -2  -5   7  579.34   44.70
  -3  -5  -7  449.46   45.50
  -3   5   7  546.95   49.50
  -3  -5  -7  467.05   42.50
   3  -5   7  512.75   44.90
   3  -5   7  520.15   43.00
  -3  -5  -7  500.65   43.90
   3   5  -7  439.66   47.20
  -3   5   7  483.05   45.80
   3  -5   7  551.94   42.70
  -3   5   7  536.15   42.60
   3   5  -7  549.74   50.39
   3   5   7  530.65   46.60
   3   5   7  515.15   41.50
   3  -5  -7  609.64   44.40
  -3  -5   7  588.84   41.00
  -3   5  -7  506.55   45.10
   3  -5  -7  551.34   44.80
  -3  -5   7  486.75   45.40
  -3  -5   7  565.34   41.90
  -3   5  -7  559.94   48.50
   3  -5  -7  579.54   42.50
   3   5   7  612.84   47.60
  -3   5  -7  473.15   45.30
   4   5  -7  175.48   25.10
  -4  -5  -7  189.88   20.40
  -4  -5  -7  184.68   20.30
   4   5  -7  233.58   29.20
   4  -5   7  192.08   18.40
  -4   5   7  214.58   27.30
  -4  -5  -7  184.68   18.00
  -4   5   7  157.68   21.70
  -4   5  -7  239.28   25.60
  -4  -5   7  192.88   20.50
   4   5   7  213.88   17.00
   4  -5  -7  181.48   17.10
  -4   5  -7  216.38   21.30
   0  -6  -7   11.90    3.40
   0  -6   7   20.30    4.80
   0   6   7    7.80    4.30
   0   6  -7   13.10    3.20
   0  -6   7   16.20    5.00
   0  -6  -7    9.30    4.70
   0  -6   7    8.00    3.90
   0  -6   7   13.30    3.40
   0   6  -7   14.60    4.60
   0   6  -7   17.60    4.70
   0   6   7   19.50    6.90
   0   6   7   16.10    4.40
   0   6   7    8.30    2.90
   1  -6   7 3380.66  268.47
  -1   6   7 3633.04  268.17
  -1   6   7 3145.39  266.17
  -1   6   7 3222.68  268.07
   1   6  -7 3760.72  270.57
  -1   6   7 3702.93  270.17
  -1  -6  -7 3439.66  265.27
   1  -6   7 3295.37  272.77
   1   6  -7 3471.55  266.67
   1  -6   7 3611.94  273.27
  -1  -6  -7 3183.58  266.97
  -1  -6  -7 3416.86  264.97
  -1  -6   7 3463.25  265.57
   1  -6  -7 3840.52  269.67
   1  -6  -7 3673.93  271.17
  -1  -6   7 3613.44  266.17
  -1   6  -7 3020.40  266.37
  -1   6  -7 3722.33  267.67
  -1   6  -7 3704.93  269.67
  -1   6  -7 3458.45  272.37
   1  -6  -7 3579.34  266.57
   1   6   7 3604.64  266.37
  -1  -6   7 3529.55  270.87
   1   6   7 3622.24  274.87
   1  -6  -7 3558.94  264.97
  -1  -6   7 3459.85  266.87
   1   6   7 3866.61  268.17
  -1  -6   7 3382.36  269.07
   2  -6   7   60.09    7.80
   2   6  -7   55.99   11.40
   2  -6   7   66.09    7.70
  -2  -6  -7   61.99    7.30
  -2   6   7   52.89    8.60
  -2  -6  -7   67.69    8.40
   2  -6   7   54.49    8.70
  -2  -6  -7   64.89    9.90
  -2   6   7   52.59    6.90
  -2   6   7   63.59   13.30
   2   6  -7   71.99    7.50
   2   6  -7   76.29   11.40
  -2  -6  -7   66.79    8.80
  -2   6   7   74.59   12.80
   2   6  -7   66.79   11.60
   2  -6   7   62.99   13.20
  -2   6  -7   57.39   11.20
  -2  -6   7   49.10    9.40
  -2  -6   7   56.69    7.30
  -2  -6   7   48.80    9.80
   2  -6  -7   54.79    7.30
   2  -6  -7   70.39   10.60
   2   6   7   62.19   10.50
  -2   6  -7   71.19   12.20
  -2  -6   7   55.39    7.10
   2  -6  -7   55.49    8.10
  -3   6   7 1314.07  116.89
  -3  -6  -7 1245.98  117.49
   3   6  -7 1596.14  122.89
  -3  -6  -7 1494.45  114.89
   3  -6   7 1473.25  114.99
   3  -6   7 1652.03  114.79
  -3   6   7 1633.54  122.49
  -3  -6  -7 1411.06  114.89
  -3   6   7 1453.65  114.79
  -3   6  -7 1261.97  116.59
   3  -6  -7 1473.25  115.69
  -3   6  -7 1466.25  118.69
   3   6   7 1699.13  120.29
  -3   6  -7 1409.76  118.99
   3  -6  -7 1557.94  115.39
   3   6   7 1349.56  119.19
  -3  -6   7 1504.65  112.79
   3  -6  -7 1628.34  114.49
  -3  -6   7 1412.36  118.09
  -3  -6   7 1555.54  113.89
  -4  -6  -7   87.49   14.00
  -4   6   7   85.49   14.80
  -4  -6  -7   99.49   11.20
  -4   6   7  107.99   21.60
   4  -6   7   95.49   11.40
   4   6  -7  114.39   23.10
  -4  -6  -7   99.69   13.40
   4   6  -7   86.99   19.70
   4   6   7  113.59   15.40
  -4  -6   7   89.09   14.00
   4  -6  -7  118.19   13.50
  -4   6  -7  102.49   15.00
  -4   6  -7  104.29   16.60
   0  -7   7 3841.32  326.67
   0  -7   7 4094.39  331.27
   0   7  -7 4414.16  326.87
   0  -7   7 4536.55  325.97
   0   7   7 4301.67  329.27
   0  -7  -7 4345.57  325.87
   0  -7  -7 4474.65  328.27
   0  -7   7 4339.97  324.07
   0   7   7 4519.75  327.37
   0  -7   7 3784.42  325.07
   0  -7  -7 4449.75  323.87
  -1   7   7   36.60    8.70
   1   7  -7    9.90   17.20
   1   7  -7   47.50    6.80
   1   7  -7   34.40    8.50
  -1  -7  -7   43.50    6.90
  -1  -7  -7   41.50    7.80
  -1   7   7   42.20    6.40
  -1   7   7   30.30    7.80
  -1  -7  -7   40.60    7.80
  -1  -7  -7   44.60    5.30
  -1   7  -7   44.30   10.50
  -1  -7   7   49.60    7.20
  -1  -7   7   31.90    7.70
  -1  -7   7   36.20    8.70
   1  -7  -7   30.80    6.00
  -1   7  -7   40.00   10.10
   1  -7  -7   27.30    8.20
   1   7   7   28.10    7.60
   1   7   7   51.79    8.80
  -1  -7   7   34.80    5.40
  -1   7  -7   33.60    6.50
  -2   7   7 2815.92  196.78
   2  -7   7 2252.17  198.88
  -2   7   7 2287.37  191.28
   2   7  -7 2749.32  196.28
   2   7  -7 2614.64  190.38
  -2  -7  -7 2684.33  193.88
  -2   7   7 2413.66  191.08
  -2  -7  -7 2596.44  189.68
  -2  -7  -7 2569.74  191.38
   2  -7   7 2171.58  192.08
   2  -7   7 2666.93  190.58
  -2   7  -7 2454.35  194.78
  -2   7  -7 2642.24  195.98
   2  -7  -7 2524.55  190.68
  -2  -7   7 2333.67  193.58
  -2   7  -7 2162.58  190.68
  -2  -7   7 2395.56  189.78
   2  -7  -7 2517.15  189.58
  -2  -7   7 2492.65  194.58
  -3  -7  -7   26.60    5.90
   3  -7   7    8.00    5.00
  -3   7   7   16.50    4.50
  -3   7   7   12.80    8.30
   3   7  -7   15.90    8.70
   3  -7   7   14.40    4.50
  -3  -7   7   12.40    5.60
   3  -7  -7   22.90    4.90
   3   7   7   10.70    6.00
  -3   7  -7   32.90   10.80
   3   7   7   22.40    7.60
  -3  -7   7   16.40    7.30
  -3  -7   7   24.40    6.30
   3  -7  -7   12.40   10.00
  -3   7  -7   16.90    6.70
   3  -7  -7   29.60    7.00
   3  -7  -7   21.20    5.20
   0   8   7    3.70    4.20
   0  -8  -7    3.00    3.60
   0  -8  -7    8.80    3.20
   0   8   7    2.50    5.30
   0  -8  -7   16.10    7.20
   0   8  -7  -16.10   17.30
   0  -8   7    3.20    4.70
   0   8  -7    4.80    4.90
   0   8   7    7.30    5.50
   0  -8  -7    7.20    4.00
  -1  -8  -7 1067.89   88.69
   1   8  -7 1089.99   90.39
  -1   8   7  965.00   87.29
  -1  -8  -7 1225.88   90.89
  -1   8   7 1050.39   90.39
   1   8  -7 1122.09   89.29
   1  -8   7 1062.49   90.49
   1  -8   7  948.41   95.09
  -1  -8  -7 1212.08   86.89
  -1   8   7 1166.68   92.39
   1   8   7 1018.10   93.99
  -1  -8   7 1223.98   87.59
   1  -8  -7 1287.97   90.09
   1  -8  -7 1171.28   87.69
   1   8   7 1311.97   91.69
  -1   8  -7 1137.79   94.99
  -1  -8   7 1054.89   90.99
   1  -8  -7 1180.78   92.49
  -1   8  -7 1072.79   89.19
  -1  -8   7 1026.00   88.19
  -1  -8   7 1102.49   93.79
  -1   8  -7 1204.18   93.39
   2  -8   7   36.80    9.30
  -2   8   7   50.09    8.40
   2   8  -7   56.49   12.00
  -2  -8  -7   45.60    6.10
   2   8  -7   50.39    7.70
  -2  -8  -7   54.29    8.40
   2  -8   7   33.70   10.50
  -2   8   7   51.09    8.60
   2  -8  -7   41.60    5.60
   2  -8  -7   41.80    8.20
   2  -8  -7   46.50    7.50
  -2  -8   7   44.60    6.80
  -2  -8   7   39.50    9.60
   2   8   7   32.60    8.30
  -2   8  -7   61.89   14.50
  -2   8  -7   30.70    8.50
  -2  -8   7   31.00    7.50
  -3   8   7  297.17   26.20
  -3  -8  -7  308.87   26.60
  -3   8   7  286.37   30.90
   3   8  -7  302.77   32.00
   3  -8   7  259.37   26.20
  -3  -8   7  270.37   30.10
  -3   8  -7  326.37   33.20
  -3  -8   7  274.67   28.40
  -3   8  -7  248.58   28.80
   3  -8  -7  331.17   26.80
   3  -8  -7  269.87   25.90
   3  -8  -7  294.67   25.30
   0  -9  -7  537.75   46.10
   0   9   7  505.75   47.70
   0  -9   7  501.25   46.70
   0  -9   7  555.64   43.60
   0  -9  -7  569.64   43.00
   0   9   7  546.45   47.10
   0  -9   7  468.05   50.39
   0  -9  -7  508.85   46.30
   0  -9  -7  591.74   46.50
   0   9   7  494.25   49.30
   1  -9   7   67.69   16.80
   1  -9   7   83.49   13.10
  -1  -9  -7  111.99   13.50
   1   9  -7  112.69   14.00
  -1  -9  -7   96.79   14.00
   1  -9   7  100.49   11.40
  -1  -9  -7  119.29   10.60
   1   9  -7  104.19   14.20
  -1  -9  -7   98.19   14.00
  -1   9   7   93.89   12.90
  -1   9   7  107.99   16.00
  -1   9   7   81.09   11.00
   1   9   7  125.09   19.30
   1   9   7  110.79   15.00
   1  -9  -7  116.09   11.60
   1  -9  -7  106.09   13.30
  -1  -9   7   74.29   16.70
  -1  -9   7   87.39   13.90
  -1   9  -7  115.79   18.00
  -1   9  -7   95.49   13.30
  -1  -9   7  105.59   11.20
   1  -9  -7   97.49   15.80
  -2  -9  -7    7.30    6.60
  -2   9   7   12.00    9.80
  -2   9   7    6.90    3.80
   2  -9   7    6.00    6.10
   2  -9   7    1.70   12.80
   2   9  -7    9.10    6.30
  -2   9   7   10.00    3.90
  -2  -9  -7    8.20    3.80
  -2  -9   7    6.50    6.70
  -2  -9   7    9.00    6.10
   2   9   7   12.70    7.40
   2  -9  -7   -3.60    8.50
  -2   9  -7    6.70    5.10
  -2  -9   7   11.40    4.50
   2  -9  -7    4.40    4.30
  -3   9   7  342.67   35.10
  -3  -9  -7  351.96   37.40
  -3   9   7  405.66   34.30
   3  -9   7  338.87   34.10
  -3  -9  -7  413.66   34.70
  -3   9   7  450.55   42.60
   3   9  -7  393.36   39.60
   3  -9  -7  406.86   32.40
  -3  -9   7  380.26   37.00
   3  -9  -7  441.76   34.50
  -3   9  -7  457.25   42.60
  -3  -9   7  365.66   38.40
  -3   9  -7  344.77   36.40
   0 -10   7    8.80    4.30
   0 -10  -7    0.90    9.70
   0 -10  -7   14.50    5.90
   0 -10   7   11.80    6.20
   0 -10  -7   12.50    5.50
   0  10   7   21.20    8.20
   0  10  -7   11.50    8.10
   0  10  -7   21.10   25.90
   0  10   7   14.00    6.20
   0 -10   7    9.40    7.40
   0 -10  -7   18.90    4.80
   1  10  -7  729.93   55.59
   1 -10   7  541.25   60.09
   1 -10   7  543.95   53.79
  -1 -10  -7  658.13   54.29
  -1  10   7  638.34   56.29
  -1  10   7  566.74   50.69
  -1 -10  -7  647.24   54.09
  -1  10   7  575.04   53.39
  -1 -10  -7  635.24   49.80
   1  10  -7  713.03   53.19
   1 -10   7  633.84   56.39
   1 -10  -7  660.03   58.29
  -1  10  -7  526.05   58.39
   1 -10  -7  676.73   50.89
   1 -10  -7  718.83   53.99
  -1 -10   7  655.63   51.59
  -1 -10   7  559.14   54.89
  -1 -10   7  553.84   58.29
  -2  10   7   38.50   11.90
  -2 -10  -7   26.30    7.30
   2 -10   7   22.40    8.10
  -2 -10  -7   23.80    7.40
   2 -10   7   16.00   12.20
  -2  10   7   22.20    5.40
   2  10  -7   37.00    8.90
  -2  10   7   24.60    5.70
  -2  10  -7   29.50    7.90
   2  10   7   22.20    7.30
   2  10   7   36.80   10.80
  -2  10  -7   54.49   15.40
   2 -10  -7   27.00    8.30
  -2 -10   7   33.70   10.30
  -2 -10   7   21.10    8.30
  -2 -10   7   32.40    7.20
   0 -11  -7 1776.62  131.79
   0 -11   7 1630.54  132.49
   0 -11  -7 1887.31  135.99
   0  11  -7 1765.62  168.98
   0 -11   7 1534.95  142.89
   0 -11   7 1548.55  137.09
   0  11   7 1653.23  139.29
   0 -11  -7 1887.31  138.09
   0  11   7 1714.53  136.99
  -1 -11  -7    4.30    3.70
   1 -11   7    8.90    9.80
  -1  11   7    7.50    4.50
   1 -11   7    4.40    4.40
  -1 -11  -7    1.60    4.80
   1  11  -7   16.90    9.00
   1  11  -7   11.90    5.80
  -1  11   7    4.40    4.50
  -1  11   7   13.40    9.60
  -1 -11   7    8.50    8.80
   1 -11  -7   11.60    4.40
   1  11   7   11.00    9.30
  -1  11  -7   -2.70   13.30
   1 -11  -7   14.40    7.10
  -1  11  -7   19.90   15.80
   1  11   7    1.40    4.20
   1 -11  -7   -1.00    4.50
  -2  11   7 1189.38  105.09
   2 -11   7 1392.26  111.49
  -2  11   7 1442.26  112.59
  -2 -11  -7 1461.95  108.79
   2 -11   7 1152.68  118.69
  -2  11   7 1307.07  106.99
  -2 -11  -7 1413.96  109.29
   2 -11  -7 1441.06  107.19
  -2 -11   7 1229.68  110.89
   2 -11  -7 1482.85  105.79
   2 -11  -7 1344.77  115.49
  -2 -11   7 1273.37  112.49
  -2 -11   7 1298.67  104.89
   0  12   7    4.90    3.80
   0 -12  -7    5.70    5.40
   0 -12   7   10.00    9.60
   0  12   7   15.80   10.60
   0 -12  -7    8.80    5.80
   0  12  -7   24.60   13.40
   0  12  -7   -3.30   36.80
   0 -12   7   11.60    4.30
   0  12   7    2.50   10.00
   0  12  -7   29.60   13.60
  -1 -12  -7 1158.58   88.79
   1 -12   7 1025.70   94.89
   1 -12   7  989.60  101.09
  -1 -12  -7 1181.38   93.69
   1 -12   7 1060.89   90.09
  -1 -12  -7 1238.68   95.09
  -1 -12   7 1014.00   99.49
  -1  12  -7 1201.08  111.89
   1 -12  -7 1281.67   90.09
   1 -12  -7 1281.67   93.29
  -1 -12   7  998.80   95.19
  -1 -12   7 1235.88   90.79
   0   0  -8 2640.34  229.38
   0   0   8 2741.33  221.08
   0   0   8 3395.66  221.28
   1   0   8 2050.99  166.08
   1   0  -8 2222.88  166.88
   1   0   8 2252.47  170.38
   1   0  -8 2086.79  167.18
   1   0   8 2021.50  166.38
  -1   0   8 2091.39  166.68
  -1   0  -8 2197.38  168.68
  -1   0  -8 2336.87  167.08
  -1   0   8 2261.47  167.48
  -1   0   8 2495.75  168.48
  -1   0  -8 2242.88  166.18
   1   0  -8 2416.16  167.68
  -1   0  -8 1968.90  166.28
  -2   0  -8 3364.86  263.47
  -2   0  -8 3797.82  262.27
  -2   0   8 3585.74  262.37
   2   0   8 3976.90  268.07
   2   0  -8 3062.09  262.87
  -2   0   8 3568.04  262.97
  -2   0  -8 3602.54  266.07
  -2   0   8 3157.08  264.07
  -2   0  -8 3232.98  261.97
   2   0  -8 3120.49  263.37
  -2   0   8 4091.49  265.37
   2   0   8 3179.78  261.67
  -2   0  -8 3327.97  261.37
   2   0  -8 3421.46  262.37
  -2   0  -8 3598.54  261.77
   3   0  -8  762.52   59.09
   3   0   8  708.93   57.79
  -3   0  -8  780.32   57.09
  -3   0   8  754.02   58.19
  -3   0  -8  772.72   64.09
   3   0  -8  763.72   59.69
  -3   0  -8  822.72   57.79
   3   0   8  714.53   56.99
   3   0   8  748.73   57.99
  -3   0  -8  696.33   57.89
  -3   0   8  690.83   62.09
  -3   0   8  793.92   58.69
   3   0  -8  690.43   60.59
  -4   0   8 1544.15  134.29
   4   0   8 1697.03  130.99
   4   0  -8 1731.33  126.69
   4   0  -8 1507.65  136.79
  -4   0  -8 1951.30  138.39
  -4   0   8 1632.74  137.29
   0  -1  -8 1120.89   86.89
   0   1  -8 1105.19   87.59
   0   1  -8 1208.68   87.69
   0  -1   8 1023.90   87.39
   0  -1  -8 1166.68   87.59
   0   1  -8 1297.87   88.59
   0  -1  -8  972.00   93.69
   0   1   8 1127.19   87.59
   0   1   8 1154.18   87.09
   0  -1   8 1130.19   88.39
   0   1  -8  988.50   86.89
   0   1   8 1158.18   88.39
   0  -1  -8 1253.77   88.39
   0   1  -8 1311.37   87.79
   0  -1   8 1215.48   86.89
   0  -1   8 1162.38   87.59
  -1   1   8 4834.82  325.47
  -1  -1  -8 4264.67  323.67
  -1  -1  -8 4569.54  323.27
  -1  -1  -8 4461.25  324.87
   1   1  -8 4706.33  325.67
  -1   1   8 4560.24  324.37
   1  -1   8 4274.77  324.67
   1   1  -8 4407.86  323.77
  -1   1   8 4208.08  323.87
   1  -1   8 4134.49  323.77
   1  -1  -8 3907.01  323.67
   1  -1  -8 4239.98  323.87
  -1   1  -8 3909.01  323.37
   1   1   8 4135.19  329.77
   1   1   8 4234.48  327.17
  -1  -1   8 3959.50  323.47
  -1   1  -8 4219.58  322.97
   1   1   8 4002.80  323.17
   1  -1  -8 4516.55  324.27
  -1   1  -8 4594.74  323.97
   1  -1  -8 4054.39  324.87
  -2  -1  -8  674.33   54.89
   2  -1   8  570.44   53.19
  -2   1   8  660.43   53.89
  -2  -1  -8  636.04   51.69
   2  -1   8  665.73   58.49
  -2  -1  -8  710.13   52.59
   2   1  -8  667.53   52.29
   2  -1   8  717.53   51.59
  -2  -1  -8  676.03   51.59
  -2  -1  -8  641.84   53.09
   2  -1   8  743.53   51.79
  -2  -1  -8  698.83   51.09
   2   1  -8  741.03   53.89
  -2   1   8  607.74   52.69
   2  -1   8  655.03   51.99
  -2   1   8  606.44   54.39
   2   1  -8  620.34   53.89
  -2   1   8  637.84   52.29
  -2  -1   8  711.33   54.39
  -2  -1   8  715.93   53.49
  -2   1  -8  560.84   56.39
   2  -1  -8  697.83   52.69
   2  -1  -8  654.43   50.89
  -2   1  -8  762.22   52.19
  -2   1  -8  680.23   52.49
   2  -1  -8  677.63   53.59
  -2   1  -8  712.43   51.99
  -2   1  -8  658.93   51.59
  -2   1  -8  671.63   56.09
  -2  -1   8  723.43   52.19
   2  -1  -8  575.04   53.09
  -2  -1   8  710.13   54.59
   2   1   8  669.43   51.69
   3  -1   8  722.33   54.69
  -3   1   8  736.63   55.19
   3   1  -8  783.72   55.89
   3   1  -8  722.23   58.19
   3   1  -8  670.33   61.89
   3   1  -8  777.42   57.19
  -3   1   8  743.73   60.39
   3  -1  -8  684.13   55.79
   3   1   8  698.73   55.39
  -3   1  -8  672.53   60.59
   3   1   8  610.44   54.19
  -3   1  -8  686.23   54.39
  -3  -1   8  613.94   55.19
  -3   1  -8  795.52   55.69
   3  -1  -8  668.53   55.99
  -3  -1   8  652.13   55.39
  -4   1   8  364.16   39.00
   4   1  -8  405.66   37.10
   4   1  -8  407.06   30.70
  -4   1   8  353.56   43.20
   4   1  -8  423.26   41.60
   4  -1  -8  368.36   38.70
  -4   1  -8  394.46   53.29
  -4  -1   8  428.66   32.70
  -4   1  -8  436.46   31.50
  -4  -1   8  345.07   36.90
   4  -1  -8  385.46   30.80
   4   1   8  415.36   34.00
   0   2  -8    6.90    2.30
   0  -2  -8    6.70    2.20
   0  -2  -8    5.20    1.30
   0  -2   8    8.00    1.90
   0   2   8    5.70    1.80
   0  -2   8    7.30    1.30
   0   2  -8    8.80    2.60
   0  -2  -8    6.50    2.20
   0  -2   8    3.50    2.20
   0   2  -8    6.70    2.00
   0   2   8    5.00    2.30
   1  -2   8  430.76   30.40
   1   2  -8  445.66   32.00
  -1   2   8  375.96   30.90
   1  -2   8  408.46   31.30
  -1  -2  -8  410.36   30.60
   1  -2   8  412.86   30.20
   1   2  -8  378.36   32.70
  -1  -2  -8  385.56   30.30
  -1  -2  -8  430.56   32.70
  -1  -2  -8  388.66   30.50
   1   2  -8  395.06   30.50
  -1  -2   8  383.36   32.30
   1   2   8  361.96   29.90
   1  -2  -8  353.66   31.80
   1  -2  -8  357.86   31.40
  -1   2  -8  433.36   31.10
  -1   2  -8  331.27   33.50
   1   2   8  395.06   37.10
   1  -2  -8  409.36   31.20
   1   2   8  395.96   30.50
   1   2   8  411.46   32.20
   1  -2  -8  366.36   30.40
   1   2   8  350.06   29.80
  -1  -2   8  346.47   30.10
   1  -2  -8  342.47   32.50
  -1   2  -8  343.97   30.20
  -1   2  -8  366.96   30.60
  -1  -2   8  369.46   30.30
  -2   2   8  651.93   57.19
  -2   2   8  665.03   59.69
  -2   2   8  755.72   58.99
   2  -2   8  794.42   56.69
   2   2  -8  720.13   56.99
  -2  -2  -8  684.83   57.69
  -2  -2  -8  702.33   56.59
   2  -2   8  764.72   57.19
   2   2  -8  763.72   58.69
   2  -2   8  681.93   56.59
  -2  -2  -8  766.02   59.29
   2   2  -8  656.93   59.29
   2  -2  -8  744.83   60.29
  -2   2  -8  778.12   57.39
   2   2   8  777.02   58.39
  -2   2  -8  723.93   61.19
   2  -2  -8  828.82   57.59
   2  -2  -8  757.12   57.59
   2   2   8  740.53   56.39
  -2   2  -8  677.13   58.39
  -2  -2   8  796.02   59.09
   2  -2  -8  684.83   58.79
   3  -2   8  464.85   39.70
  -3  -2  -8  525.75   40.70
   3   2  -8  466.25   47.40
  -3  -2  -8  510.65   44.40
   3   2  -8  423.56   42.60
   3  -2   8  522.05   39.50
   3   2  -8  484.15   40.30
  -3   2   8  430.26   44.00
  -3   2   8  444.66   40.20
  -3   2   8  466.55   45.10
   3   2  -8  482.55   42.20
   3  -2  -8  486.05   44.30
   3  -2  -8  525.05   38.80
  -3  -2   8  423.16   42.40
   3   2   8  527.85   39.60
   3  -2  -8  571.64   40.90
  -3   2  -8  529.25   40.40
  -3  -2   8  551.74   39.60
   3   2   8  580.44   41.80
  -3   2  -8  472.55   41.30
  -3   2  -8  533.55   46.10
  -3  -2   8  575.34   42.10
   3  -2  -8  513.85   41.40
  -4   2   8   75.29   17.50
   4   2  -8  114.99   19.00
  -4  -2  -8  102.19   15.70
  -4   2   8   70.29   14.90
   4  -2   8   96.79   10.00
   4   2  -8   97.49   14.40
  -4  -2  -8   83.99    9.40
  -4  -2  -8   91.49   10.60
   4  -2  -8   87.99   12.70
   4  -2  -8  105.99    8.60
  -4  -2   8   66.89   14.70
  -4   2  -8  102.39    9.70
  -4   2  -8  109.49   16.90
   4  -2  -8  106.79   16.30
  -4  -2   8   93.19   10.30
   0   3  -8   33.10    3.90
   0   3   8   38.60    5.60
   0   3   8   48.10    5.80
   0  -3  -8   43.40    4.10
   0  -3  -8   37.30    4.60
   0  -3   8   38.20    4.30
   0  -3   8   35.70    4.60
   0   3   8   34.00    4.40
   0  -3   8   33.70    5.70
   0   3  -8   38.50    5.10
   0  -3  -8   40.10    4.50
   0  -3  -8   33.50    5.30
   1  -3   8 1691.23  143.09
   1   3  -8 1567.74  145.59
  -1  -3  -8 1818.82  142.29
  -1  -3  -8 1926.41  143.69
   1  -3   8 1779.12  141.69
   1   3  -8 1893.51  142.19
  -1   3   8 1810.12  144.19
  -1   3   8 1898.91  143.79
  -1  -3  -8 1933.01  141.79
   1  -3   8 1757.32  143.29
   1  -3   8 1761.62  143.29
  -1  -3  -8 1779.22  141.39
   1  -3   8 1973.40  142.09
   1   3  -8 1949.41  143.69
   1  -3  -8 1929.11  142.59
  -1   3  -8 2054.59  147.69
   1   3   8 1671.93  141.99
  -1   3  -8 1933.61  142.39
  -1  -3   8 1825.82  141.89
  -1  -3   8 1924.81  144.59
   1   3   8 2140.49  151.48
   1   3   8 1848.22  141.59
  -1   3  -8 1897.21  142.89
  -1  -3   8 1783.32  142.09
  -1   3  -8 2051.09  142.79
   1  -3  -8 1859.91  142.79
   1  -3  -8 2081.69  143.79
   1   3   8 1869.41  141.59
   2   3  -8  420.46   38.20
   2   3  -8  366.56   34.50
  -2   3   8  451.55   36.30
   2  -3   8  497.25   35.50
  -2   3   8  504.75   39.90
  -2  -3  -8  499.05   37.20
  -2  -3  -8  451.35   37.60
   2  -3  -8  417.26   35.70
  -2  -3   8  466.85   38.20
  -2   3  -8  379.66   34.90
  -2  -3   8  466.25   52.99
   2   3   8  449.36   41.00
  -3  -3  -8  300.37   31.50
   3   3  -8  340.77   33.00
  -3  -3  -8  400.36   33.30
   3   3  -8  384.86   29.90
  -3  -3  -8  391.76   29.90
   3   3  -8  375.66   32.70
  -3   3   8  381.26   35.70
   3  -3   8  379.86   29.80
   3   3  -8  382.16   38.10
  -3   3   8  348.57   33.40
  -3   3   8  339.87   30.00
  -3  -3   8  364.76   28.70
   3  -3  -8  327.97   28.40
   3   3   8  346.57   28.80
  -3  -3   8  355.06   31.70
   3  -3  -8  390.76   33.90
  -3   3  -8  320.87   30.90
   3  -3  -8  365.36   31.20
  -3   3  -8  349.57   30.40
   3   3   8  382.56   32.00
  -3   3  -8  359.46   35.10
   4   3  -8  577.74   53.69
  -4   3   8  540.25   51.19
  -4  -3  -8  497.55   44.20
   4  -3   8  541.85   43.00
  -4  -3  -8  562.74   42.80
  -4  -3  -8  552.04   47.90
   4   3  -8  507.65   48.30
  -4   3   8  513.85   48.70
   4  -3  -8  527.95   48.30
  -4   3  -8  501.95   42.90
   4   3   8  509.35   41.80
  -4   3  -8  557.14   50.79
   4  -3  -8  516.25   41.30
  -4  -3   8  479.25   43.40
   4  -3  -8  562.54   45.00
   0   4   8 2668.13  196.98
   0   4  -8 2745.93  197.68
   0  -4  -8 2599.44  196.38
   0  -4   8 2360.56  198.38
   0  -4  -8 2367.86  198.08
   0   4   8 2635.74  200.08
   0  -4  -8 2455.55  196.68
   0   4   8 2500.35  197.78
   0  -4   8 2933.41  198.58
   0  -4   8 2467.95  196.08
   0  -4   8 2534.05  197.08
   0  -4  -8 2644.04  196.38
   0  -4   8 2784.62  195.98
  -1  -4  -8 1160.08   99.99
  -1   4   8 1274.47  102.29
  -1  -4  -8 1316.07  100.19
   1  -4   8 1099.29  100.69
   1   4  -8 1292.87   99.59
   1  -4   8 1327.97   99.39
  -1  -4  -8 1320.77   99.39
  -1   4   8 1135.29   99.99
   1   4  -8 1274.47  101.09
  -1  -4  -8 1209.08   98.89
  -1   4   8 1226.98  100.49
   1  -4   8 1260.27   99.39
   1  -4   8 1254.57  101.39
  -1  -4  -8 1276.47   99.89
   1  -4  -8 1259.37  102.69
   1  -4  -8 1339.87  100.19
  -1   4  -8 1242.78   99.79
   1  -4  -8 1480.55  100.99
  -1  -4   8 1348.37   99.59
  -1  -4   8 1232.38  101.79
  -1   4  -8 1225.88  104.59
   1   4   8 1298.67   99.99
   1  -4  -8 1414.26  100.29
  -1   4  -8 1471.15  100.49
  -1  -4   8 1477.55   99.89
  -1   4  -8 1347.07  100.99
   1   4   8 1456.05  108.69
   1   4   8 1340.17   99.19
  -1  -4   8 1354.76   99.69
  -2   4   8 2516.65  204.38
   2  -4   8 2740.63  200.98
   2   4  -8 2359.86  204.48
   2   4  -8 2297.37  205.88
  -2   4   8 2359.06  201.98
   2  -4   8 2586.34  200.28
  -2   4   8 2472.15  200.38
   2   4  -8 2736.13  200.38
   2   4  -8 2752.02  202.08
  -2  -4  -8 2457.75  201.58
  -2  -4  -8 2647.04  200.88
  -2   4   8 2507.35  201.58
   2   4  -8 2705.23  202.98
  -2   4   8 2848.81  202.58
   2  -4   8 2410.66  201.88
   2  -4   8 2726.73  200.28
  -2  -4  -8 2629.14  200.68
  -2  -4  -8 2626.84  200.58
  -2   4  -8 2615.24  201.68
   2  -4  -8 2761.42  202.08
  -2  -4   8 2723.73  199.88
  -2  -4   8 2686.03  203.58
  -2   4  -8 2610.34  205.28
   2   4   8 3065.79  208.68
   2   4   8 2957.90  202.58
   2   4   8 2542.75  199.48
  -2   4  -8 2749.12  202.28
   2  -4  -8 2396.56  203.78
  -2   4  -8 2908.91  200.48
   2  -4  -8 2765.22  201.58
  -3   4   8  679.13   60.29
  -3   4   8  648.84   55.59
  -3   4   8  627.84   57.29
  -3  -4  -8  768.22   59.39
  -3   4   8  767.32   63.49
   3   4  -8  659.93   61.29
   3   4  -8  766.02   56.89
  -3  -4  -8  626.04   59.49
  -3  -4  -8  748.73   57.09
   3   4  -8  767.72   66.09
   3  -4   8  734.23   56.99
   3  -4  -8  780.42   60.39
  -3  -4   8  613.84   58.49
   3   4   8  734.53   55.79
  -3   4  -8  737.83   58.59
  -3  -4   8  761.32   55.89
  -3   4  -8  787.52   63.39
  -3   4  -8  675.53   58.79
   3   4   8  745.83   60.19
  -3  -4   8  718.43   59.59
   3  -4  -8  770.32   58.49
  -4  -4  -8 1037.40   88.99
  -4  -4  -8 1079.49   86.49
   4  -4   8 1122.29   86.89
   4   4  -8 1035.80   92.79
  -4  -4  -8 1121.09   90.49
  -4   4   8 1046.50   92.09
   4   4  -8 1099.79   97.79
  -4   4   8 1177.48   95.69
   4   4   8 1046.70   85.29
   4  -4  -8 1271.67   88.79
  -4   4  -8 1087.29   87.59
  -4  -4   8 1057.29   88.59
   4  -4  -8 1141.39   85.59
  -4   4  -8 1224.68   95.09
   4  -4  -8 1112.09   90.89
   0  -5   8 2479.95  169.38
   0  -5   8 2348.47  175.08
   0   5   8 1914.01  170.88
   0   5   8 2216.98  171.88
   0  -5  -8 2167.28  169.98
   0  -5  -8 2191.38  170.88
   0  -5   8 2303.47  169.68
   0   5  -8 1984.50  169.38
   0  -5  -8 2098.29  172.58
   0   5  -8 2224.88  170.88
   0  -5   8 2528.85  172.18
   0  -5   8 2006.70  172.08
   0   5   8 2335.77  170.98
   0   5   8 2347.07  175.38
   0   5  -8 2390.06  171.48
   1   5  -8 3589.84  262.97
   1   5  -8 3385.46  264.37
  -1   5   8 3604.14  266.17
  -1  -5  -8 3440.96  261.87
  -1  -5  -8 3232.28  263.67
  -1   5   8 3150.88  262.77
  -1  -5  -8 3668.83  262.87
  -1   5   8 3100.99  263.17
   1  -5   8 3299.77  264.77
  -1   5   8 3437.26  264.27
  -1  -5  -8 3236.68  262.97
   1  -5   8 3706.13  269.07
  -1   5   8 3491.95  263.97
   1  -5   8 3016.20  263.97
   1  -5   8 3647.74  262.67
  -1  -5  -8 3651.73  262.47
  -1   5  -8 3264.87  268.57
   1  -5  -8 3589.04  262.37
  -1  -5   8 3734.43  262.77
   1   5   8 3498.55  262.47
   1   5   8 3652.03  263.77
  -1   5  -8 3414.16  263.07
   1   5   8 3867.01  272.47
   1  -5  -8 3764.42  264.67
  -1  -5   8 3196.48  265.17
  -1  -5   8 3799.62  267.07
   1  -5  -8 3288.87  266.47
   1  -5  -8 3418.96  263.27
  -1  -5   8 3428.26  262.97
  -1  -5   8 3535.75  262.47
  -1   5  -8 3401.86  264.57
  -1   5  -8 3543.45  263.47
  -2   5   8  825.32   65.49
   2  -5   8  737.43   61.19
   2   5  -8  635.94   64.69
  -2   5   8  763.02   62.29
  -2  -5  -8  781.52   61.09
  -2  -5  -8  821.32   60.89
  -2  -5  -8  863.11   61.49
   2   5  -8  814.02   62.79
   2   5  -8  731.33   66.29
   2  -5   8  813.02   60.69
   2   5  -8  885.61   60.69
   2  -5   8  655.33   62.29
  -2   5   8  885.91   61.69
  -2   5  -8  656.23   61.09
  -2   5  -8  724.63   62.69
   2  -5  -8  762.52   61.39
   2  -5  -8  766.52   61.19
  -2   5  -8  791.42   60.49
   2   5   8  871.71   62.99
  -2  -5   8  721.73   58.89
  -2  -5   8  735.73   63.49
  -2  -5   8  674.03   60.19
  -2  -5   8  692.43   61.29
  -2  -5   8  845.22   63.19
  -3   5   8 1147.69   91.39
   3   5  -8 1193.78   84.39
  -3   5   8 1109.79   83.89
  -3  -5  -8 1128.39   84.69
   3   5  -8  928.61   89.49
  -3   5   8 1010.10   87.39
   3  -5   8 1128.09   84.69
  -3  -5  -8 1144.39   85.69
   3  -5  -8 1144.39   85.49
  -3   5  -8 1017.50   89.29
  -3  -5   8 1066.09   83.29
  -3   5  -8 1019.40   86.59
   3   5   8 1214.58   88.99
  -3  -5   8  947.51   86.99
  -3  -5   8 1113.79   82.19
   3  -5  -8 1074.59   86.19
   3   5   8  991.00   87.99
   3   5   8 1019.50   82.89
   3  -5  -8 1187.58   84.69
  -3   5  -8 1003.00   86.39
  -4  -5  -8  160.38   14.40
  -4   5   8  135.09   18.40
   4   5  -8  178.98   25.30
  -4   5   8  172.68   24.30
   4   5  -8  151.28   22.30
  -4  -5  -8  163.98   17.40
   4  -5   8  161.88   15.20
  -4   5  -8  131.59   16.50
   4   5   8  135.49   17.00
   4  -5  -8  129.19   16.70
   4  -5  -8  139.39   16.20
   4   5   8  115.39   12.70
  -4   5  -8  147.89   20.70
   0   6  -8  503.15   42.50
   0  -6   8  485.25   45.80
   0  -6  -8  495.15   43.80
   0   6  -8  493.45   42.30
   0   6   8  512.05   45.80
   0  -6   8  481.15   41.90
   0  -6  -8  508.85   40.80
   0  -6   8  587.64   41.30
   0  -6   8  484.95   43.40
   0  -6  -8  484.85   41.70
   0  -6   8  498.55   42.20
   0  -6   8  577.94   40.30
   1  -6   8  180.28   17.40
  -1  -6  -8  163.48   15.70
  -1  -6  -8  176.78   15.70
   1  -6   8  168.68   20.10
   1   6  -8  180.98   16.70
  -1   6   8  177.98   15.00
  -1   6   8  186.78   16.80
  -1  -6   8  133.79   16.60
  -1  -6   8  145.49   18.10
   1  -6  -8  152.88   15.00
   1  -6  -8  128.49   17.30
  -1   6  -8  132.09   19.90
  -1   6  -8  147.69   15.00
   1   6   8  149.88   15.80
   1  -6  -8  160.28   16.60
   1   6   8  149.49   21.00
  -1   6  -8  149.49   17.00
   1  -6  -8  148.79   13.30
  -1  -6   8  156.18   15.00
   1   6   8  144.39   15.20
   2  -6   8  603.14   56.49
  -2   6   8  778.12   61.19
  -2  -6  -8  674.03   55.69
  -2   6   8  800.32   58.79
   2   6  -8  657.93   57.89
  -2  -6  -8  772.92   58.79
  -2  -6  -8  661.23   54.99
   2   6  -8  673.73   60.89
  -2   6   8  745.73   56.59
  -2   6   8  614.84   56.29
  -2   6   8  620.64   54.79
   2  -6   8  701.83   55.49
   2  -6   8  688.33   61.79
  -2  -6  -8  703.03   55.99
   2   6  -8  728.53   55.39
  -2   6  -8  727.23   55.79
  -2   6  -8  711.93   58.89
  -2   6  -8  695.03   60.39
   2   6   8  794.92   58.29
   2   6   8  625.54   53.59
  -2  -6   8  741.53   58.99
  -2  -6   8  697.33   55.39
   2  -6  -8  664.83   55.09
  -2  -6   8  644.64   58.39
  -2  -6   8  687.03   55.49
   2  -6  -8  727.93   56.09
   3  -6   8  369.96   37.60
   3   6  -8  442.06   43.40
   3  -6   8  438.46   38.50
  -3  -6  -8  487.15   36.00
  -3   6   8  421.36   38.40
  -3   6   8  440.36   47.80
  -3  -6  -8  444.06   36.30
  -3   6   8  450.85   37.10
   3  -6  -8  466.55   36.70
  -3   6  -8  426.36   42.00
  -3   6  -8  390.16   40.50
  -3   6  -8  438.46   46.00
   3  -6  -8  451.85   36.60
  -3  -6   8  411.86   39.20
  -3  -6   8  366.06   36.60
   3   6   8  418.76   40.40
  -4   6   8  207.78   28.00
  -4   6   8  179.48   22.00
   4   6  -8  160.18   26.00
   4  -6   8  176.88   18.00
   4   6  -8  178.08   28.60
  -4  -6  -8  170.28   20.40
  -4  -6  -8  169.08   17.50
  -4  -6  -8  190.48   19.60
   4   6   8  187.38   21.20
  -4   6  -8  190.28   23.10
   4  -6  -8  198.38   19.40
  -4   6  -8  181.68   20.30
   0  -7   8   29.90    6.50
   0   7   8   28.80    7.40
   0  -7  -8   20.30    6.50
   0   7  -8   42.00    8.20
   0  -7  -8   36.80    5.40
   0  -7   8   30.40    4.40
   0  -7   8   24.70    6.80
   0  -7   8   35.60    5.50
   0   7  -8    3.90   15.20
   0  -7   8   23.60    7.80
  -1   7   8  146.59   14.60
  -1  -7  -8  135.39   15.70
  -1   7   8  161.38   18.70
   1   7  -8  123.69   17.40
  -1  -7  -8  137.89   15.20
   1  -7   8  177.88   15.40
   1  -7   8  130.29   19.50
   1   7  -8  158.18   15.50
   1  -7   8  142.69   16.90
  -1  -7  -8  182.78   14.00
  -1   7   8  160.58   17.70
  -1   7  -8  163.18   21.60
  -1   7  -8  159.08   18.50
  -1  -7   8  175.88   19.80
   1   7   8  164.08   21.00
   1  -7  -8  157.68   15.10
  -1  -7   8  160.48   14.40
  -1  -7   8  153.98   15.10
  -1  -7   8  139.99   17.10
   1   7   8  172.68   17.10
   1  -7  -8  157.58   17.20
   2  -7   8   28.20    7.60
   2   7  -8   10.20    5.60
   2  -7   8   36.20    9.90
   2   7   8   11.30    6.20
  -2  -7   8   13.60    5.70
  -2  -7   8   22.70    4.70
   2   7   8   16.10    7.50
  -2   7  -8    7.40    7.40
  -2  -7   8   11.20    5.30
  -3   7   8  326.67   27.00
  -3   7   8  319.37   30.40
  -3  -7  -8  326.07   28.50
  -3   7   8  366.46   35.40
   3  -7   8  319.27   28.10
   3   7  -8  352.86   35.20
  -3  -7  -8  296.37   31.00
  -3   7  -8  299.07   31.80
   3  -7  -8  345.07   27.70
  -3  -7   8  270.57   30.90
  -3  -7   8  324.57   29.70
  -3   7  -8  349.87   32.90
   3  -7  -8  289.27   27.30
  -3  -7   8  265.97   28.50
   0  -8   8 1595.04  137.19
   0   8   8 1602.84  134.19
   0  -8  -8 1639.44  128.69
   0   8   8 1717.83  132.79
   0  -8  -8 1855.31  134.09
   0  -8   8 1712.83  129.29
   0  -8  -8 1754.32  131.69
   0  -8   8 1488.05  132.09
   0   8  -8 1768.72  132.69
   1  -8   8  303.37   30.80
   1  -8   8  354.16   28.60
  -1  -8  -8  346.47   27.10
  -1  -8  -8  333.27   29.30
  -1  -8  -8  342.37   30.60
   1   8  -8  339.67   32.00
  -1  -8  -8  324.47   31.10
  -1   8   8  293.17   30.60
  -1   8   8  289.27   31.40
   1   8  -8  311.87   29.30
   1  -8   8  292.67   34.40
   1   8   8  405.96   36.30
  -2   8   8 1380.26  112.19
   2  -8   8 1184.98  108.99
   2   8  -8 1323.47  111.09
  -2  -8  -8 1464.65  110.09
  -2  -8  -8 1394.76  105.19
  -2   8   8 1259.87  108.09
  -2  -8  -8 1321.07  107.39
  -2   8   8 1234.28  107.19
   2   8  -8 1339.57  106.79
   2  -8   8 1157.18  115.09
  -2   8  -8 1373.66  111.49
   2  -8  -8 1573.54  107.29
   2   8   8 1467.45  116.49
   2  -8  -8 1479.95  105.19
  -2  -8   8 1359.26  106.79
  -2  -8   8 1253.37  109.99
  -2  -8   8 1402.06  106.39
  -2   8  -8 1570.04  113.39
  -2  -8   8 1474.45  112.49
   3  -8   8  468.95   43.20
  -3  -8  -8  500.05   44.60
  -3  -8  -8  484.05   46.50
  -3   8   8  564.74   50.79
   3   8  -8  508.85   49.40
  -3   8   8  518.25   43.20
  -3   8  -8  587.64   49.60
  -3   8  -8  451.65   46.20
  -3  -8   8  507.35   45.70
   3  -8  -8  535.75   43.10
   3  -8  -8  521.65   42.30
   3  -8  -8  594.74   43.70
  -3  -8   8  468.15   47.10
   0  -9  -8 1767.22  136.09
   0   9  -8 1943.01  138.69
   0  -9   8 1547.55  137.09
   0   9   8 1750.92  137.59
   0  -9   8 1606.64  142.69
   0  -9  -8 1836.52  133.59
   0  -9   8 1740.03  133.89
   0   9   8 1803.52  139.99
   0  -9  -8 1792.02  136.89
   0   9   8 1619.54  138.89
   0  -9  -8 1698.23  137.49
  -1  -9  -8 2058.19  159.08
  -1   9   8 1947.51  160.48
  -1  -9  -8 1878.31  157.48
   1  -9   8 1795.72  159.38
   1  -9   8 2104.39  156.58
   1   9  -8 2225.08  159.88
   1   9  -8 2048.99  158.78
  -1  -9  -8 2095.19  155.18
  -1  -9  -8 1980.10  158.38
  -1   9   8 1727.73  158.28
   1  -9   8 1707.93  164.78
   1  -9  -8 2273.57  158.38
   1   9   8 2358.66  160.48
   1   9   8 1843.82  162.48
  -1  -9   8 1934.11  160.58
   1  -9  -8 2360.76  162.38
  -1   9  -8 2128.49  157.98
   1  -9  -8 2224.08  156.28
  -1   9  -8 1929.81  165.58
  -1  -9   8 1825.82  156.78
  -1  -9   8 2215.38  156.28
  -1  -9   8 2011.00  164.48
  -2  -9  -8  446.56   44.80
   2   9  -8  489.25   42.30
  -2   9   8  432.86   38.90
  -2   9   8  400.36   37.60
   2  -9   8  360.66   46.10
  -2   9   8  509.05   44.10
  -2  -9  -8  490.55   41.30
   2  -9   8  406.66   40.80
   2   9  -8  405.56   40.20
   2  -9  -8  368.36   42.80
  -2  -9   8  472.05   43.00
  -2  -9   8  445.36   37.20
   2  -9  -8  471.35   39.20
   2  -9  -8  511.85   38.70
  -2  -9   8  400.86   40.90
  -3  -9  -8  653.23   54.89
  -3   9   8  643.84   54.99
  -3   9   8  699.63   61.89
  -3  -9  -8  634.84   57.99
   3  -9   8  589.54   54.79
  -3   9   8  599.14   55.89
   3   9  -8  670.23   60.19
  -3  -9   8  740.33   59.79
  -3  -9   8  660.73   59.69
  -3   9  -8  662.33   58.09
   3  -9  -8  736.83   53.09
   0 -10  -8  636.34   49.70
   0 -10   8  545.25   50.59
   0  10   8  612.84   51.09
   0  10   8  632.94   53.99
   0 -10   8  495.55   57.89
   0  10   8  532.75   51.09
   0 -10  -8  537.45   58.09
   0 -10  -8  624.24   65.59
   0 -10   8  514.35   51.39
  -1 -10  -8  311.57   29.10
  -1 -10  -8  306.37   24.50
  -1  10   8  256.27   27.30
   1 -10   8  253.87   28.80
   1 -10   8  301.57   31.70
  -1 -10  -8  278.27   27.30
  -1  10   8  254.97   24.90
   1 -10   8  263.97   34.20
   1  10  -8  343.37   29.90
  -1  10   8  280.67   30.10
  -1 -10   8  254.87   29.40
   1 -10  -8  296.47   27.40
  -1  10  -8  283.47   37.00
   1  10   8  278.07   33.10
   1 -10  -8  301.97   25.40
  -1 -10   8  233.78   32.40
  -1 -10   8  289.87   25.50
  -1  10  -8  346.67   33.50
  -2 -10  -8  676.43   53.49
  -2 -10  -8  667.03   54.79
   2 -10   8  639.54   51.09
  -2  10   8  600.64   52.09
  -2  10   8  710.43   57.79
  -2  10   8  571.94   50.69
   2 -10   8  573.64   54.59
   2 -10   8  552.64   61.69
  -2  10  -8  715.53   59.59
   2 -10  -8  573.64   58.39
   2 -10  -8  653.23   52.39
   2 -10  -8  636.64   50.89
  -2 -10   8  537.45   55.99
  -2 -10   8  558.14   50.29
   0 -11  -8   10.70    3.40
   0 -11  -8    5.80    5.30
   0  11   8    4.70    8.00
   0  11  -8    6.80    9.60
   0 -11  -8    3.30    4.60
   0 -11   8   -1.90    8.60
   0  11  -8    9.90    6.20
   0 -11   8    1.50    5.70
   0 -11   8    5.40    3.60
   0  11  -8   38.30   33.80
   0  11   8    0.00    4.70
   1  11  -8   45.30   33.60
  -1  11   8   63.09   13.90
   1 -11   8   54.59   14.90
   1 -11   8   46.30   13.50
  -1  11   8   60.59    9.70
  -1 -11  -8   55.79   11.60
  -1 -11  -8   68.79   11.30
   1  11  -8   65.79   13.50
   1 -11   8   59.39    9.20
  -1  11   8   48.00   10.80
  -1  11  -8   92.99   21.60
  -1 -11   8   60.39   12.70
  -1 -11   8   61.09    9.00
   1 -11  -8   72.29    9.00
  -1  11  -8   56.49   29.80
  -1 -11   8   39.30   13.90
   1 -11  -8   60.19   11.10
   1  11   8   62.99   14.70
   1 -11  -8   50.69   13.50
  -2  11   8   44.50    9.00
   2 -11   8   44.70    8.60
   2 -11   8   20.60   14.90
   2 -11   8   50.69   15.00
   2  11  -8   49.90   10.90
  -2 -11  -8   48.90   11.50
  -2  11   8   53.39   12.90
  -2 -11  -8   55.19   11.10
  -2  11   8   54.49   10.40
   2 -11  -8   40.20   13.10
  -2  11  -8   31.20    9.60
  -2 -11   8   26.90   10.60
   2  11   8   40.40   12.50
  -2  11  -8   45.40   13.20
  -2 -11   8   42.90    8.60
   2 -11  -8   55.69    8.60
   0 -12  -8  679.93   52.09
   0 -12   8  545.35   56.89
   0 -12   8  547.15   61.59
   0  12   8  753.52   63.49
   0 -12  -8  665.03   55.89
   0  12  -8  742.03  150.18
   0 -12   8  654.23   53.39
   0  12   8  669.93   58.09
  -1 -12  -8  146.79   17.90
  -1 -12  -8  136.19   13.50
   1 -12   8  117.59   18.70
  -1  12   8   98.99   15.60
   1 -12   8  107.09   14.00
  -1 -12  -8  120.99   16.60
  -1  12   8  146.79   28.30
   1 -12  -8  140.89   16.70
  -1 -12   8  118.19   24.40
   1  12   8  180.08   33.40
  -1 -12   8  143.39   14.70
   1 -12  -8  168.28   21.10
   1 -12  -8  149.29   14.20
  -1  12  -8  168.48   44.00
   0   0  -9    6.40    5.70
   0   0   9   18.90    2.00
   0   0   9   13.70    2.40
  -1   0  -9   74.99    6.90
   1   0  -9   86.59    8.30
  -1   0  -9   76.59    7.10
   1   0   9   73.99    9.40
  -1   0   9   82.89    7.60
   1   0   9   73.89    7.20
   1   0   9   74.39    6.90
  -1   0   9   83.39    8.60
   1   0  -9   85.79    7.90
  -1   0  -9   73.89    8.90
  -1   0  -9   82.29    8.00
   1   0  -9   70.69    7.70
   1   0   9   80.29    8.50
  -1   0   9   90.79    9.30
   2   0   9    8.20    2.20
  -2   0   9   10.10    2.60
  -2   0  -9   -2.20    5.40
  -2   0  -9    7.70    1.90
  -2   0   9    6.70    3.00
  -2   0  -9    5.50    2.00
   2   0  -9   10.50    3.00
  -2   0   9    9.90    4.20
  -2   0  -9    3.60    1.90
   2   0   9    7.80    4.60
   2   0   9    7.00    1.60
  -2   0  -9    9.30    2.20
  -2   0  -9    9.60    3.00
  -2   0  -9    5.80    1.80
   2   0   9   13.30    3.20
   2   0  -9    5.10    1.90
   2   0  -9    5.50    3.10
   2   0  -9    7.60    2.30
  -3   0  -9   71.99    7.20
   3   0  -9   71.79    8.50
   3   0  -9   68.39   10.10
   3   0  -9   76.59   13.50
  -3   0   9   72.19    8.00
   3   0  -9   70.39   10.30
  -3   0  -9   84.39   13.00
   3   0   9   65.49    7.30
   3   0   9   75.89    7.40
  -3   0  -9   74.19    9.40
  -3   0   9   73.29    7.30
  -3   0  -9   63.29    7.30
  -3   0  -9   68.19    6.60
  -3   0   9   65.79   11.50
  -4   0   9  416.76   44.80
   4   0  -9  386.26   41.50
  -4   0   9  391.76   41.80
   4   0   9  423.56   33.90
  -4   0  -9  472.35   42.10
   0   1  -9  562.44   45.40
   0  -1   9  595.54   45.30
   0  -1   9  574.74   45.30
   0   1  -9  631.44   46.30
   0   1   9  531.25   45.20
   0   1   9  569.54   44.70
   0   1  -9  570.34   44.40
   0  -1   9  622.94   44.60
   0  -1  -9  571.64   44.50
   0   1  -9  605.64   45.30
   0  -1  -9  603.64   46.10
  -1  -1  -9 2731.43  202.88
   1  -1   9 2461.85  201.58
  -1  -1  -9 2612.34  201.68
   1   1  -9 2427.86  204.68
  -1  -1  -9 2523.65  201.68
   1  -1   9 2614.84  202.88
   1  -1   9 2341.67  201.68
  -1   1   9 2571.74  202.98
   1   1  -9 2732.23  202.38
  -1  -1  -9 2648.03  203.08
   1  -1   9 2473.65  202.98
  -1   1   9 2420.26  202.28
  -1  -1   9 2880.41  203.78
   1  -1  -9 2687.53  202.38
   1   1   9 2835.92  209.78
  -1   1  -9 2782.02  202.08
  -1   1  -9 2695.73  205.08
  -1   1  -9 3033.80  202.78
  -1  -1   9 2748.63  202.18
  -1   1  -9 2762.62  201.58
   1  -1  -9 2975.80  203.08
   1  -1  -9 2738.13  203.68
   1   1   9 2558.14  201.58
   1  -1  -9 3004.20  201.18
   1   1   9 2596.24  201.78
  -2   1   9 1059.09   78.39
   2  -1   9 1026.40   77.49
   2  -1   9  878.61   78.89
   2  -1   9  947.81   84.39
  -2   1   9 1031.10   78.19
  -2  -1  -9  995.50   77.19
  -2   1   9  919.01   80.09
  -2   1   9 1092.59   80.09
  -2  -1  -9 1064.29   79.09
  -2  -1  -9 1148.19   80.29
  -2  -1  -9 1043.90   76.79
  -2  -1  -9 1041.50   80.69
   2   1  -9  959.50   79.59
   2   1  -9 1138.79   79.59
   2   1  -9 1015.60   77.99
   2  -1   9 1073.09   77.19
  -2  -1  -9  946.81   77.29
   2   1   9  939.81   77.19
   2   1   9  902.51   77.79
   2   1   9 1062.19   81.29
  -2   1  -9  962.80   81.49
  -2  -1   9 1052.69   77.89
  -2   1  -9  958.60   77.99
   2  -1  -9  930.31   76.39
  -2   1  -9  968.60   77.19
  -2  -1   9 1043.50   79.19
   2  -1  -9  961.10   79.09
   2  -1  -9  981.10   79.09
  -2   1  -9 1009.20   77.49
   2  -1  -9 1162.08   79.09
  -2  -1   9 1032.70   80.29
  -2  -1   9 1079.79   80.39
   2  -1  -9  868.01   78.99
  -2   1  -9 1083.49   77.79
   3  -1   9  830.32   62.99
   3  -1   9  773.92   63.59
   3   1  -9  846.92   64.79
  -3  -1  -9  810.02   68.89
   3   1  -9  735.33   66.69
  -3  -1  -9  900.61   64.19
  -3   1   9  748.03   68.39
   3   1  -9  823.22   66.09
  -3   1   9  809.92   64.09
  -3   1   9  775.22   64.09
   3  -1  -9  728.03   68.79
  -3  -1   9  841.32   64.89
   3  -1  -9  861.11   65.19
   3   1   9  904.11   64.89
   3  -1  -9  817.82   66.49
  -3  -1   9  743.63   67.29
   3  -1  -9  824.22   62.29
  -3   1  -9  701.83   64.39
   3  -1  -9  931.41   65.69
  -3   1  -9  887.11   63.49
   3   1   9  788.32   63.39
  -3   1  -9  870.51   70.09
  -3  -1   9  917.41   63.99
   4   1  -9  304.77   30.70
  -4  -1  -9  370.76   33.80
  -4   1   9  302.67   33.30
   4   1  -9  302.27   34.60
   4  -1   9  321.27   26.70
  -4  -1   9  345.47   27.30
   4   1   9  310.57   26.30
  -4  -1   9  276.77   32.00
   4  -1  -9  304.07   29.40
  -4   1  -9  363.86   25.80
   4  -1  -9  313.47   25.00
   4  -1  -9  302.87   33.80
   0  -2  -9 4035.40  288.57
   0  -2   9 3461.15  290.17
   0   2   9 3800.92  289.97
   0  -2   9 4016.70  289.17
   0  -2   9 3609.44  291.07
   0  -2  -9 4115.39  290.27
   0  -2   9 3885.71  288.27
   0  -2  -9 3414.66  290.07
   0   2  -9 4155.68  290.17
   1  -2   9 2847.22  225.68
   1  -2   9 3307.47  227.38
   1  -2   9 3081.59  224.78
  -1  -2  -9 3206.38  225.28
  -1  -2  -9 3126.09  224.58
  -1   2   9 2791.42  225.48
  -1  -2  -9 3306.57  226.58
   1   2  -9 2849.22  227.58
   1  -2   9 2950.70  224.58
  -1  -2  -9 2987.30  224.58
   1   2  -9 3066.09  225.28
   1   2   9 2930.41  227.08
  -1   2  -9 3261.77  225.78
   1  -2  -9 3033.90  225.78
  -1   2  -9 2772.22  228.48
   1  -2  -9 2775.02  225.18
   1  -2  -9 2832.32  224.78
  -1  -2   9 2850.71  224.98
   1   2   9 2683.13  224.38
  -1   2  -9 2833.02  225.18
   1   2   9 2886.81  232.48
  -1  -2   9 2875.21  226.88
   1   2   9 3152.28  225.28
   1  -2  -9 3051.39  227.48
  -2   2   9 2090.69  167.68
   2  -2   9 2319.07  165.18
  -2  -2  -9 2117.79  166.48
  -2  -2  -9 2015.00  167.88
  -2  -2  -9 2156.58  163.28
   2   2  -9 2412.66  166.78
   2   2  -9 2345.87  164.98
  -2  -2  -9 2204.68  165.48
   2  -2   9 2370.16  164.48
   2   2  -9 2188.18  167.78
  -2   2   9 2337.67  166.88
  -2   2   9 2179.48  165.38
  -2  -2  -9 1995.50  163.48
   2  -2   9 2019.00  164.28
  -2   2  -9 2111.09  168.98
   2  -2  -9 1886.11  165.38
  -2   2  -9 2251.17  164.88
   2   2   9 2088.29  165.98
   2   2   9 2485.25  164.18
   2   2   9 2108.29  164.08
  -2  -2   9 2302.07  168.18
   2  -2  -9 2148.58  165.28
   2  -2  -9 2009.00  167.68
   2   2   9 2083.09  164.08
  -2  -2   9 2071.19  166.28
   2  -2  -9 2377.06  165.48
  -2   2  -9 1832.32  165.88
  -2  -2   9 2178.48  164.38
   3   2  -9  710.93   67.49
  -3   2   9  770.22   65.79
   3   2  -9  757.32   63.89
  -3  -2  -9  830.52   64.79
   3   2  -9  793.52   62.99
   3  -2   9  863.61   59.89
   3  -2   9  830.92   60.49
   3   2  -9  807.42   60.89
   3  -2  -9  745.53   58.89
   3  -2  -9  783.12   65.49
  -3  -2   9  749.23   61.59
  -3  -2   9  722.03   60.19
  -3   2  -9  732.83   65.79
   3  -2  -9  856.11   61.69
  -3   2  -9  669.43   61.39
  -3   2  -9  813.32   60.49
  -3  -2   9  667.83   63.29
   3  -2  -9  757.92   61.49
   3   2   9  750.92   59.79
   3   2   9  814.32   62.09
   4   2  -9 1016.30   86.79
   4   2  -9 1049.09   93.09
  -4  -2  -9 1117.99   81.89
  -4  -2  -9 1082.99   87.59
   4  -2   9 1056.39   81.69
  -4  -2  -9 1050.29   83.39
  -4   2   9  930.11   87.69
  -4   2   9 1075.49   89.99
   4  -2  -9 1001.60   87.79
   4  -2  -9 1034.70   79.99
   4   2   9 1000.20   80.89
  -4   2  -9 1065.79   89.89
  -4  -2   9 1073.19   82.49
   4  -2  -9 1080.79   84.19
  -4   2  -9 1095.19   81.19
   0   3  -9 1101.69   86.89
   0  -3  -9 1112.39   86.59
   0  -3  -9 1118.29   86.69
   0   3   9 1054.79   86.89
   0   3   9 1300.27   88.29
   0  -3   9 1053.59   86.79
   0  -3   9 1105.29   88.79
   0  -3   9 1198.18   85.89
   0  -3  -9 1187.58   86.19
   0  -3  -9  987.40   87.59
   0  -3   9 1239.98   88.59
  -1  -3  -9 2402.66  175.08
  -1  -3  -9 2571.74  177.78
   1  -3   9 2563.64  177.58
   1  -3   9 2237.68  176.78
  -1   3   9 2274.07  176.28
  -1  -3  -9 2461.65  175.38
  -1  -3  -9 2359.96  175.78
   1   3  -9 2372.36  175.78
   1  -3   9 2223.68  176.78
   1   3  -9 2141.39  179.88
   1  -3   9 2388.16  175.28
  -1   3   9 2324.47  177.88
   1   3  -9 2666.53  177.68
   1   3   9 2176.08  175.18
   1  -3  -9 2593.24  177.28
  -1  -3   9 2193.08  175.38
  -1  -3   9 2183.08  175.78
   1  -3  -9 2084.49  176.98
   1   3   9 2111.99  174.88
  -1   3  -9 2272.07  176.08
   1  -3  -9 2338.67  175.98
  -1   3  -9 2138.59  175.68
   1   3   9 2100.69  175.58
   1  -3  -9 2335.77  178.28
  -1  -3   9 2190.98  177.78
  -1   3  -9 2600.24  176.58
   1   3   9 2363.06  184.38
  -1   3  -9 2187.18  180.38
   2  -3   9 1433.96  115.39
   2   3  -9 1265.17  118.39
  -2   3   9 1586.54  117.69
  -2   3   9 1435.96  119.19
   2   3  -9 1583.64  118.39
   2  -3   9 1589.34  116.19
   2   3  -9 1604.54  115.99
   2  -3   9 1671.43  115.59
  -2  -3  -9 1539.25  116.39
  -2  -3  -9 1387.86  117.89
  -2  -3  -9 1466.15  116.59
   2   3   9 1461.45  114.89
  -2  -3   9 1420.36  117.79
  -2   3  -9 1728.33  115.79
  -2   3  -9 1389.66  116.39
   2  -3  -9 1550.24  118.49
  -2   3  -9 1580.14  120.79
  -2  -3   9 1573.94  115.39
  -2   3  -9 1550.44  116.49
   2  -3  -9 1419.06  116.19
  -3  -3  -9 1605.04  115.69
  -3   3   9 1459.85  113.09
   3   3  -9 1501.45  116.99
  -3   3   9 1464.95  116.69
  -3  -3  -9 1650.83  112.69
   3   3  -9 1662.13  112.89
  -3   3   9 1573.14  118.79
   3  -3   9 1498.05  112.19
   3   3  -9 1421.46  120.89
  -3   3  -9 1462.65  118.39
   3  -3  -9 1387.66  115.79
  -3   3  -9 1324.97  113.69
   3  -3  -9 1527.75  112.89
   3   3   9 1364.26  111.29
  -3  -3   9 1444.06  111.39
  -3   3  -9 1416.46  112.69
   3  -3  -9 1390.56  113.49
  -3  -3   9 1277.37  113.69
   3  -3  -9 1328.57  110.89
   3   3   9 1443.06  114.69
  -4  -3  -9  624.04   53.19
   4   3  -9  662.33   61.19
  -4   3   9  600.64   56.99
  -4  -3  -9  632.14   48.80
  -4   3   9  579.44   54.69
  -4  -3  -9  593.24   51.09
   4  -3   9  606.64   48.90
   4   3  -9  592.24   54.39
  -4   3  -9  638.24   56.49
   4  -3  -9  575.24   47.10
   4   3   9  569.94   47.80
  -4  -3   9  603.34   50.29
   4  -3  -9  640.74   50.99
   4  -3  -9  610.64   54.49
   0  -4  -9  889.61   69.79
   0   4   9  858.61   71.09
   0   4   9  872.91   72.79
   0   4  -9  947.41   71.09
   0  -4   9  871.01   69.59
   0  -4  -9  901.61   71.99
   0  -4  -9  869.31   70.09
   0   4  -9  888.21   70.29
   0   4   9  896.01   70.29
   0  -4   9  821.92   71.89
   0  -4   9  903.21   71.59
   0  -4  -9 1008.50   69.89
   0  -4   9 1029.00   72.09
   1   4  -9  682.93   48.20
   1  -4   9  582.84   49.20
  -1  -4  -9  659.03   48.40
  -1  -4  -9  667.83   47.90
   1   4  -9  661.23   49.70
  -1   4   9  644.64   49.20
   1  -4   9  668.63   46.60
   1  -4   9  670.33   47.70
  -1   4   9  631.14   50.69
   1  -4   9  684.63   51.59
   1  -4   9  657.53   47.90
  -1  -4  -9  635.34   47.30
   1  -4   9  618.94   49.90
  -1  -4  -9  609.24   48.80
  -1  -4   9  677.23   51.29
   1   4   9  509.35   47.20
   1  -4  -9  679.23   49.99
   1   4   9  517.65   47.90
   1   4   9  603.94   55.79
   1  -4  -9  591.24   48.50
   1  -4  -9  545.45   48.50
  -1  -4   9  575.74   47.90
  -1  -4   9  521.35   47.50
   1  -4  -9  504.45   50.09
   1  -4  -9  541.95   48.10
  -1   4  -9  538.75   48.60
  -2  -4  -9  283.17   23.40
  -2   4   9  258.77   26.70
  -2   4   9  233.18   24.60
   2  -4   9  263.37   22.90
   2  -4   9  301.27   23.10
  -2  -4  -9  266.47   22.80
  -2  -4  -9  242.08   23.90
  -2   4   9  297.97   25.40
   2  -4   9  256.97   23.90
  -2  -4  -9  258.97   23.20
  -2   4   9  256.17   23.90
   2  -4   9  246.08   24.30
   2   4  -9  251.77   24.20
   2   4  -9  281.77   23.10
   2   4   9  294.67   22.40
   2  -4  -9  305.87   25.10
  -2   4  -9  305.57   24.90
   2  -4  -9  305.37   24.30
  -2  -4   9  288.67   25.90
   2  -4  -9  269.17   26.00
  -2   4  -9  264.67   23.80
  -2   4  -9  283.17   28.20
  -2  -4   9  297.37   22.60
   3   4  -9   95.89   13.80
  -3  -4  -9   84.99   11.30
   3   4  -9   93.99   16.80
  -3   4   9   97.19   15.90
   3   4  -9   97.49   10.00
   3  -4   9   97.99   10.00
  -3  -4  -9   88.19    9.90
  -3   4   9   75.09    9.90
   3  -4   9  109.09   10.10
  -3   4   9   74.79   12.60
   4   4   9  137.89   15.10
   4  -4  -9  115.09   11.40
  -4  -4   9  116.99   14.30
  -4   4  -9  101.99   13.20
   4  -4  -9  143.89   15.40
   4   4   9  115.79   11.30
  -4   4  -9  136.69   19.80
   4  -4  -9  131.39   16.70
   0  -5  -9  674.03   52.89
   0  -5   9  751.72   51.59
   0  -5  -9  649.74   51.99
   0   5  -9  571.44   51.39
   0   5   9  648.64   56.79
   0   5   9  653.63   52.89
   0  -5  -9  618.64   54.39
   0   5  -9  664.43   52.89
   0   5   9  714.73   54.29
   0  -5   9  668.03   51.79
   0  -5   9  713.13   57.39
   0  -5   9  628.94   54.69
   0  -5   9  629.04   52.89
   0  -5  -9  674.13   52.19
   0  -5   9  672.33   53.89
   0   5  -9  682.93   53.29
   1  -5   9  807.92   76.19
  -1  -5  -9  981.70   75.19
   1  -5   9 1010.30   74.69
  -1  -5  -9  811.72   75.19
  -1   5   9  891.51   75.49
  -1   5   9  940.71   77.69
  -1  -5  -9  985.40   74.59
  -1   5   9  869.61   74.69
  -1   5   9  852.61   74.99
  -1  -5  -9  918.91   73.99
   1  -5   9 1019.60   73.39
  -1  -5   9 1047.90   74.69
  -1  -5   9 1087.29   79.09
   1  -5  -9  925.81   78.39
  -1  -5   9  892.61   77.19
  -1   5  -9  986.80   75.09
  -1  -5   9  987.40   74.99
   1  -5  -9 1064.49   74.79
   1   5   9 1001.40   75.69
   1  -5  -9  986.70   75.29
  -1   5  -9  913.51   80.99
  -1  -5   9 1051.89   74.79
   1   5   9  969.80   74.49
  -1   5  -9 1076.09   75.69
  -1   5  -9  986.10   76.29
  -2  -5  -9  278.87   25.90
  -2   5   9  258.47   26.90
  -2  -5  -9  277.37   26.10
   2  -5   9  294.27   25.70
  -2   5   9  267.87   25.90
   2  -5   9  352.16   26.20
  -2  -5  -9  332.87   26.50
   2   5  -9  273.37   27.60
  -2   5   9  283.27   30.00
   2   5  -9  307.47   25.80
  -2   5   9  322.37   28.30
   2  -5   9  313.87   27.20
   2  -5  -9  320.87   27.00
  -2  -5   9  317.37   26.30
  -2   5  -9  322.87   27.90
   2   5   9  304.47   24.20
   2  -5  -9  325.27   26.80
  -2   5  -9  320.57   28.30
  -2   5  -9  307.57   30.70
  -2  -5   9  352.56   28.40
   2   5   9  314.57   33.70
  -2  -5   9  325.77   24.30
  -2   5  -9  275.77   26.50
  -2  -5   9  304.37   29.10
  -2  -5   9  326.77   25.50
  -3  -5  -9  239.18   27.10
  -3  -5  -9  271.37   24.70
   3  -5   9  331.07   25.00
  -3   5   9  281.37   31.10
  -3   5   9  243.28   26.90
   3   5  -9  248.98   29.60
  -3  -5  -9  280.17   25.10
   3  -5   9  276.67   24.90
   3   5  -9  284.27   31.90
   3   5  -9  279.27   24.60
   3   5   9  302.07   23.60
  -3   5  -9  265.47   26.40
  -3   5  -9  292.37   30.00
   3   5   9  306.77   29.00
  -3   5  -9  304.87   27.00
  -3  -5   9  293.57   27.90
  -3  -5   9  284.37   27.70
   3  -5  -9  310.37   26.60
   3  -5  -9  326.27   26.20
   4   5  -9   91.29   17.60
  -4   5   9   86.39   14.60
  -4   5   9   82.29   20.30
  -4  -5  -9   93.99   10.50
   4   5  -9   82.39   18.20
  -4  -5  -9  100.19   14.50
  -4  -5  -9   86.19   13.10
   4  -5   9   92.69   11.00
   4  -5  -9   83.49   13.10
   4  -5  -9   85.89    9.60
   4  -5  -9  110.39   13.00
  -4   5  -9   89.69   12.70
  -4   5  -9  113.49   17.30
  -4  -5   9   77.89   12.70
   4   5   9  110.69   14.00
   4   5   9   98.49    9.40
   0  -6   9 2624.94  189.78
   0  -6   9 2251.47  193.28
   0   6   9 2477.35  195.88
   0  -6  -9 2409.86  193.98
   0  -6   9 2465.15  191.98
   0  -6   9 2643.34  190.58
   0  -6   9 2457.85  196.28
   0   6   9 2597.54  193.18
   0  -6  -9 2384.96  191.58
   0  -6  -9 2436.26  190.58
   0  -6   9 2884.61  195.78
   0   6  -9 2440.76  191.88
  -1  -6  -9 1365.86  100.69
  -1  -6  -9 1169.78  102.99
   1  -6   9 1220.48  107.59
  -1   6   9 1268.17  103.29
   1  -6   9 1477.25  101.69
  -1  -6  -9 1419.76  100.89
   1  -6   9 1184.98  103.89
  -1   6   9 1347.17  105.19
  -1  -6  -9 1304.47  102.39
   1   6  -9 1387.76  102.29
  -1   6   9 1205.18  101.29
   1   6   9 1366.76  102.99
  -1  -6   9 1470.35  101.99
   1  -6  -9 1450.45  103.89
  -1   6  -9 1321.97  103.99
  -1   6  -9 1259.17  103.19
  -1   6  -9 1307.67  102.69
  -1  -6   9 1340.17  102.39
   1  -6  -9 1331.17  100.59
  -1  -6   9 1250.47  104.79
   1  -6  -9 1344.97  102.29
   1  -6  -9 1288.97  105.89
  -1  -6   9 1324.97  106.39
  -1   6  -9 1178.98  108.39
   2  -6   9 1600.34  107.29
   2   6  -9 1276.37  109.39
  -2  -6  -9 1431.76  107.59
   2   6  -9 1170.68  111.59
  -2   6   9 1307.27  108.19
   2  -6   9 1226.48  111.29
   2  -6   9 1421.06  107.09
   2   6  -9 1546.45  107.29
   2  -6   9 1320.77  109.09
  -2   6   9 1303.77  106.59
  -2  -6  -9 1364.56  106.69
  -2   6   9 1353.76  107.69
  -2   6   9 1451.25  111.99
  -2  -6  -9 1412.86  107.29
  -2  -6   9 1307.97  110.59
  -2  -6   9 1525.55  110.79
   2   6   9 1313.37  105.39
  -2   6  -9 1428.86  107.39
  -2   6  -9 1422.56  110.09
   2  -6  -9 1440.66  107.79
  -2  -6   9 1441.46  107.09
  -2   6  -9 1341.07  112.19
  -2  -6   9 1387.46  107.29
   2  -6  -9 1374.66  106.79
   3   6  -9  396.06   44.40
   3   6  -9  491.25   45.80
  -3   6   9  449.36   40.20
  -3   6   9  475.25   47.60
  -3  -6  -9  514.55   36.80
   3  -6   9  400.86   39.40
  -3  -6  -9  485.85   38.00
  -3  -6  -9  474.45   41.40
   3  -6   9  498.45   38.30
  -3  -6   9  365.46   38.60
  -3  -6   9  377.26   40.10
  -3  -6   9  440.66   38.20
   3   6   9  514.25   42.50
  -3   6  -9  402.46   42.60
   3  -6  -9  419.86   37.80
   3  -6  -9  486.25   38.40
   4   6  -9  350.06   43.30
   4   6  -9  443.76   47.40
   4  -6   9  406.66   36.80
  -4   6   9  400.96   40.20
  -4  -6  -9  384.16   39.30
  -4  -6  -9  402.06   36.50
  -4   6   9  471.25   45.50
   4   6   9  455.55   41.50
  -4   6  -9  466.75   39.10
   4  -6  -9  497.75   39.10
  -4   6  -9  495.55   43.40
   0  -7  -9  928.31   73.39
   0  -7  -9  863.41   70.69
   0  -7   9  954.90   68.89
   0   7   9  889.11   74.89
   0  -7   9  772.72   70.39
   0  -7  -9  922.01   69.49
   0   7   9  898.91   72.39
   0  -7   9 1030.10   70.29
   0  -7   9  799.12   72.49
   0  -7   9  824.32   75.39
   0   7  -9  885.51   71.59
  -1  -7  -9 1337.87  103.09
   1  -7   9 1231.28  104.79
  -1   7   9 1186.78  104.59
  -1   7   9 1366.96  105.89
   1  -7   9 1225.78  109.49
   1   7  -9 1321.97  102.69
   1  -7   9 1417.06  102.09
  -1  -7  -9 1398.86  100.79
  -1   7   9 1165.28  101.29
  -1  -7   9 1294.67  107.39
   1  -7  -9 1464.65  104.89
  -1  -7   9 1278.67  105.59
  -1   7  -9 1335.07  105.09
   1  -7  -9 1299.97  101.99
   1   7   9 1380.36  111.09
   1   7   9 1385.76  103.69
  -1   7  -9 1256.47  110.19
   2  -7   9  859.51   85.79
  -2   7   9 1005.80   79.89
   2   7  -9  978.20   84.89
  -2  -7  -9 1135.39   82.69
   2   7  -9 1111.99   79.69
  -2   7   9 1022.00   80.49
   2  -7   9 1045.00   79.49
  -2  -7  -9  995.70   80.09
   2  -7   9 1143.79   79.49
  -2  -7  -9 1018.80   78.29
  -2   7   9 1088.49   84.89
  -2   7  -9  878.11   83.49
   2   7   9 1144.99   82.69
   2  -7  -9 1051.79   79.79
  -2  -7   9  970.80   82.99
  -2  -7   9  943.21   79.09
  -2   7  -9  979.80   82.89
  -2  -7   9  987.70   79.19
  -2   7  -9  956.70   79.59
   2  -7  -9  964.90   78.29
  -2  -7   9  876.81   82.49
  -3   7   9 1243.18   96.19
   3   7  -9 1207.08   97.89
  -3   7   9 1106.09   87.89
  -3   7   9 1069.69   91.09
   3  -7   9 1286.87   88.99
  -3  -7  -9 1104.09   89.19
  -3  -7  -9 1159.58   92.99
   3  -7   9 1093.99   89.19
   3  -7   9  960.70   87.79
  -3   7  -9 1064.59   92.89
   3  -7  -9 1145.79   88.69
  -3   7  -9 1119.39   92.39
  -3  -7   9 1175.58   90.69
   3  -7  -9 1219.98   89.29
  -3  -7   9 1027.80   90.49
  -3  -7   9 1057.59   92.89
   0   8   9  918.61   75.09
   0  -8   9  879.71   75.89
   0  -8  -9  875.11   73.59
   0  -8  -9  960.60   76.09
   0  -8  -9 1005.40   71.99
   0   8  -9  964.40   75.29
   0   8   9  857.31   76.79
   0  -8   9  871.31   79.29
   1   8  -9  811.52   69.99
  -1  -8  -9  907.41   65.59
   1  -8   9  901.01   66.79
  -1  -8  -9  792.62   68.29
   1   8  -9  768.62   67.59
  -1   8   9  748.33   69.29
   1  -8   9  726.93   73.99
  -1  -8  -9  758.12   67.09
   1  -8   9  715.93   69.09
  -1   8   9  796.52   70.19
   1   8   9  948.31   69.39
  -1   8  -9  976.50   71.69
  -1  -8   9  951.20   66.49
  -1   8  -9  865.21   77.19
  -1  -8   9  814.92   70.49
   1   8   9  857.31   74.59
  -1  -8   9  845.82   73.59
  -1  -8   9  827.52   67.19
   1  -8  -9  926.11   66.69
   2  -8   9  482.35   48.20
   2  -8   9  628.54   46.10
  -2   8   9  597.94   51.39
   2  -8   9  525.45   54.39
  -2  -8  -9  570.04   44.50
  -2   8   9  566.14   47.70
   2   8  -9  543.15   50.49
  -2   8   9  524.45   46.30
  -2  -8  -9  570.54   46.60
   2  -8  -9  473.05   50.19
  -2   8  -9  514.05   49.99
  -2   8  -9  633.74   51.49
  -2  -8   9  489.75   49.20
   2  -8  -9  568.14   44.10
  -2  -8   9  585.04   50.89
  -2  -8   9  586.54   45.80
   2  -8  -9  603.94   46.10
   3  -8   9  161.18   18.40
  -3  -8  -9  163.78   21.40
   3   8  -9  179.88   24.30
  -3  -8  -9  165.18   18.20
  -3   8   9  174.38   18.10
   3  -8   9  195.88   18.50
  -3   8   9  183.78   24.40
  -3   8  -9  202.78   23.00
  -3  -8   9  178.88   22.20
  -3  -8   9  226.28   22.10
   3  -8  -9  223.98   18.10
   0  -9   9   69.89   12.50
   0   9   9   66.49   12.30
   0  -9  -9   90.69    9.50
   0  -9  -9   75.59   13.80
   0  -9  -9   66.09   10.90
   0   9   9   60.69   12.20
   0  -9  -9   86.89   12.00
   0  -9   9   55.69   14.20
   0  -9   9   89.09   10.30
  -1   9   9   48.70    8.10
  -1   9   9   58.89   12.70
   1  -9   9   63.89    8.70
  -1  -9  -9   59.99   11.70
   1   9  -9   76.69   13.30
   1  -9   9   42.90   11.00
  -1  -9  -9   64.79    9.70
   1   9  -9   33.90   26.30
   1   9  -9   72.39   11.00
  -1  -9  -9   64.49   11.00
  -1   9   9   71.29   11.30
   1  -9  -9   74.69   12.30
  -1  -9   9   48.30   11.40
  -1   9  -9   83.69   14.80
   1  -9  -9   65.09    8.50
  -1  -9   9   74.19   15.50
   1   9   9   59.49   12.30
   1   9   9   43.50   11.50
  -1   9  -9   48.90   11.90
  -1  -9   9   63.59    8.50
  -1  -9   9   49.90    9.90
   1  -9  -9   70.29   10.30
   2  -9   9   22.90    5.70
   2   9  -9   22.90    9.30
  -2   9   9   15.80    4.60
  -2  -9  -9   20.70    5.60
   2  -9   9   13.40   10.20
   2  -9   9   18.10    7.20
  -2  -9  -9   15.30    3.40
   2   9  -9   27.30    6.40
  -2   9   9   16.90    7.50
  -2  -9  -9   22.20    7.40
  -2   9  -9   25.20   11.50
  -2  -9   9    6.80    7.10
   2  -9  -9    1.60    7.50
  -2  -9   9   10.00    6.70
   2   9   9   12.70    6.70
  -2   9  -9    7.40    5.60
  -2  -9   9   20.10    6.90
   2  -9  -9   14.00    5.50
   2  -9  -9   14.50    5.20
   3  -9   9   61.79    9.50
   3  -9   9   54.69    9.80
  -3   9   9   65.29   15.10
  -3  -9  -9   57.29    9.00
  -3   9   9   43.30   11.00
  -3   9   9   69.39   11.00
  -3  -9  -9   57.69   12.30
   3   9  -9   54.29   18.00
  -3  -9   9   54.49   10.50
   3  -9  -9   31.70   12.90
   3   9   9   36.90   12.10
   3   9   9   53.19   12.00
  -3  -9   9   48.60   13.70
  -3   9  -9   68.69   16.10
  -3   9  -9   63.79   13.20
  -3  -9   9   58.79   11.60
   0 -10   9  725.93   67.09
   0 -10  -9  781.82   63.79
   0 -10  -9  843.02   60.49
   0  10   9  701.73   65.39
   0  10   9  735.23   64.39
  -1 -10  -9  545.05   49.20
   1  10  -9  652.23   50.69
  -1  10   9  497.75   50.99
   1 -10   9  569.94   47.40
   1 -10   9  481.45   55.29
  -1 -10  -9  571.04   49.90
   1 -10   9  477.95   50.79
  -1  10   9  523.85   46.60
   1  10  -9  619.94   51.09
   1  10   9  644.64   52.59
   1 -10  -9  637.04   47.40
  -1 -10   9  545.85   55.59
   1 -10  -9  648.74   53.79
   1 -10  -9  647.94   49.90
  -1 -10   9  519.95   51.39
  -1 -10   9  625.34   47.70
  -1  10  -9  573.84   62.59
   2 -10   9  632.34   57.69
  -2  10   9  628.74   52.79
  -2 -10  -9  706.53   54.79
  -2  10   9  727.33   59.69
  -2  10   9  657.73   54.69
   2 -10   9  557.84   62.79
   2 -10  -9  638.54   60.19
  -2 -10   9  536.05   57.79
   2 -10  -9  659.33   54.19
  -2  10  -9  707.03   60.69
   2 -10  -9  627.14   52.59
   0 -11  -9  616.34   48.30
   0  11  -9  552.64   88.99
   0  11   9  533.75   52.49
   0 -11  -9  637.04   52.29
   0 -11   9  605.04   49.60
   0  11   9  676.93   57.49
   0 -11   9  515.35   53.39
   0 -11  -9  619.54   52.79
  -1  11   9  900.31   81.59
   1 -11   9  819.72   75.99
   1  11  -9 1081.39   82.09
  -1 -11  -9  904.11   74.89
  -1 -11  -9  874.31   78.49
  -1 -11  -9  883.61   78.89
   1  11  -9 1092.59   79.09
  -1 -11   9  864.91   81.19
  -1 -11   9  946.01   86.29
  -1  11  -9 1058.99   99.99
  -1 -11   9 1078.79   77.09
   1 -11  -9 1065.09   76.29
  -2 -11  -9  668.03   54.69
   2 -11   9  498.65   61.49
   2 -11   9  688.63   51.89
  -2  11   9  604.54   52.39
  -2 -11  -9  687.13   53.89
  -2  11   9  572.64   50.49
  -2  11   9  657.53   57.79
   2 -11   9  599.04   56.59
   2 -11  -9  582.74   50.49
   2 -11  -9  555.34   51.99
  -2  11  -9  711.93   60.49
   2 -11  -9  701.03   60.29
  -2 -11   9  527.85   50.49
   0 -12   9  500.45   40.30
   0 -12  -9  505.75   38.70
   0 -12   9  361.16   47.20
   0  12  -9  566.04   94.99
   0 -12  -9  510.45   42.60
   0  12   9  444.76   43.50
   0 -12   9  416.66   44.60
  -1 -12  -9  326.37   26.50
  -1 -12  -9  312.77   30.80
  -1 -12  -9  332.47   31.30
   1 -12   9  271.37   33.00
   1 -12   9  268.47   38.50
  -1 -12   9  351.06   34.90
  -1 -12   9  292.97   37.50
   0   0 -10  795.52   57.39
   0   0  10  709.23   56.39
   0   0 -10  790.72   58.09
   0   0  10  694.33   58.09
   0   0  10  721.93   57.19
   0   0 -10  748.93   56.39
   1   0  10 5088.49  407.46
   1   0 -10 5171.68  408.06
  -1   0 -10 6113.99  408.46
   1   0 -10 4663.23  408.76
   1   0 -10 5891.81  408.76
   1   0  10 5362.86  408.56
   1   0  10 5501.45  410.36
  -1   0  10 5336.87  407.76
  -1   0 -10 5576.34  407.56
  -2   0  10  166.18   14.70
  -2   0  10  165.68   17.20
  -2   0 -10  156.78   14.30
   2   0  10  148.89   14.10
   2   0  10  156.98   13.70
  -2   0 -10  153.48   15.70
  -2   0 -10  153.28   17.00
   2   0 -10  164.08   15.90
  -2   0 -10  187.18   15.60
   2   0  10  167.48   15.30
  -2   0 -10  178.48   14.00
  -2   0  10  177.68   15.80
  -2   0  10  184.48   17.40
   2   0  10  171.68   19.90
  -2   0 -10  196.08   15.20
  -3   0 -10 3299.77  230.68
  -3   0 -10 3190.68  235.28
  -3   0 -10 2975.40  228.38
   3   0 -10 3190.18  231.68
  -3   0  10 3003.00  229.68
  -3   0  10 2715.13  233.58
   3   0  10 3101.49  229.58
   3   0 -10 2866.11  232.28
  -3   0  10 3009.70  230.18
  -3   0 -10 3256.47  229.48
   3   0 -10 2827.72  231.48
   3   0  10 2895.81  229.18
  -4   0  10    7.80    3.00
   4   0  10    2.60    2.90
  -4   0  10   19.90   10.40
   4   0 -10   15.30    8.90
   0   1  10 4599.84  345.47
   0   1  10 4908.11  346.57
   0  -1  10 4838.22  345.57
   0   1 -10 4076.29  345.27
   0  -1 -10 4498.75  355.26
   1  -1  10  124.19   10.80
  -1   1  10  133.29   12.40
   1  -1  10  139.49   11.50
  -1  -1 -10  106.49   11.00
  -1  -1 -10  146.09   11.10
  -1  -1 -10  128.39   11.90
  -1   1  10  116.29   11.40
   1  -1  10  138.49   12.40
   1  -1  10  112.99   10.80
   1   1 -10  132.99   12.80
  -1  -1 -10  127.49   10.70
   1   1 -10  128.09   11.70
  -1  -1 -10  142.69   12.50
  -1   1 -10  134.59   11.70
   1  -1 -10  138.69   10.10
  -1   1 -10  133.19   10.90
   1   1  10  123.19   11.40
  -1   1 -10  136.69   14.00
   1   1  10  125.69   15.20
   1   1  10  107.99   10.70
  -1  -1  10  125.39   11.20
   1  -1 -10  135.59   12.20
   1   1  10  126.19   10.70
   1  -1 -10  125.39   11.30
  -1  -1  10  129.89   12.60
  -1   1 -10  122.69   11.40
  -1   1 -10  125.79   11.20
   1  -1 -10  124.79   12.20
  -2   1  10 2085.09  179.18
   2  -1  10 2094.09  184.28
   2   1 -10 2547.05  178.78
   2  -1  10 2124.49  175.88
   2   1 -10 2292.27  176.98
  -2   1  10 2552.84  179.48
  -2   1  10 2248.28  177.38
  -2  -1 -10 2254.27  175.78
  -2  -1 -10 2194.38  177.58
   2   1 -10 2046.10  178.38
  -2   1  10 2217.18  177.08
  -2  -1 -10 2182.08  178.88
  -2  -1 -10 2018.20  175.98
   2  -1  10 2144.79  176.28
   2  -1 -10 2192.98  181.08
   2  -1 -10 2493.45  178.28
  -2  -1  10 2607.14  176.98
  -2   1 -10 2384.76  177.08
  -2   1 -10 2614.34  176.58
   2   1  10 2381.36  176.18
  -2   1 -10 2549.65  181.28
   2  -1 -10 2606.04  179.38
   2   1  10 2375.66  176.98
  -2  -1  10 2689.63  178.58
  -3   1  10   36.20    5.80
  -3  -1 -10   60.99   10.30
   3  -1  10   42.90    5.00
   3   1 -10   45.50    6.70
   3   1 -10   65.99   12.60
   3  -1  10   45.10    5.00
   3   1 -10   51.49    8.30
   3  -1  10   42.00    5.70
  -3  -1 -10   53.19    9.00
  -3  -1 -10   46.80    6.20
  -3   1  10   47.90    6.10
   3   1  10   42.90    4.40
   3   1  10   42.80    5.80
   3  -1 -10   44.80   10.90
  -3  -1  10   53.99    7.00
   3  -1 -10   46.50    7.80
  -3  -1  10   38.40    9.50
  -3  -1  10   52.69    5.50
  -3   1 -10   47.40   10.80
   3   1  10   55.19    6.50
  -3   1 -10   36.30    6.50
  -3   1 -10   45.80    5.80
   3  -1 -10   51.89    8.80
   3  -1 -10   41.80    6.50
  -4   1  10  581.64   51.19
   4   1 -10  433.06   49.99
  -4  -1 -10  521.75   47.30
   4   1 -10  492.05   45.90
  -4   1  10  438.96   48.40
   4  -1  10  502.65   41.80
  -4   1 -10  613.04   50.99
   4  -1 -10  469.45   48.50
  -4  -1  10  555.84   42.50
   4   1  10  532.25   41.60
   4  -1 -10  514.15   44.40
  -4   1 -10  580.54   40.70
   0  -2  10  150.78   14.50
   0  -2 -10  146.99   12.80
   0  -2  10  127.79   12.60
   0   2 -10  156.28   13.00
   0  -2  10  151.18   12.00
   0   2 -10  173.18   15.20
   0  -2 -10  145.09   12.10
   0  -2  10  145.29   12.80
   1   2 -10  157.88   15.30
  -1   2 -10  178.88   15.90
   1   2  10  183.78   15.60
  -1   2 -10  191.68   16.30
  -1   2 -10  192.18   19.50
  -1  -2  10  171.38   16.30
   1   2  10  181.98   15.50
   1  -2 -10  198.88   16.40
   1  -2 -10  177.98   17.40
  -1  -2  10  197.48   18.10
   1  -2 -10  219.68   16.10
   1   2  10  194.08   18.50
  -1  -2  10  189.28   16.00
   1   2  10  225.18   22.80
  -1   2 -10  223.28   16.90
  -2   2  10  571.44   45.50
   2   2 -10  563.04   43.90
  -2  -2 -10  589.34   44.80
  -2  -2 -10  546.85   42.30
   2  -2  10  584.94   43.20
   2   2 -10  508.15   45.90
  -2   2  10  491.35   43.80
  -2  -2 -10  530.95   44.90
  -2  -2 -10  531.15   44.10
   2  -2  10  538.65   43.20
   2   2 -10  559.34   45.30
  -2  -2  10  573.14   43.40
   2   2  10  575.54   43.00
  -2  -2  10  629.44   49.10
   2   2  10  506.85   42.80
  -2   2 -10  548.25   48.00
   2  -2 -10  545.35   47.10
   2  -2 -10  558.54   44.20
  -2  -2  10  565.94   45.60
  -2   2 -10  539.35   44.00
  -2   2 -10  572.74   43.70
   2   2  10  522.45   44.90
  -3  -2 -10  167.48   17.80
  -3   2  10  148.79   14.80
   3   2 -10  153.38   17.70
   3   2 -10  159.58   16.90
   3   2 -10  180.68   22.10
  -3  -2 -10  189.68   15.70
   3  -2  10  183.18   14.30
  -3   2  10  168.78   20.30
   3   2 -10  165.18   15.40
   3  -2  10  167.78   14.90
  -3   2 -10  164.28   20.00
  -3   2 -10  136.79   15.50
  -3  -2  10  134.49   17.30
  -3  -2  10  170.68   14.20
  -3   2 -10  173.48   15.10
  -3  -2  10  166.68   16.50
   3  -2 -10  158.28   13.20
   3  -2 -10  142.99   15.50
   3   2  10  156.38   14.30
   3  -2 -10  165.58   19.40
   3   2  10  181.28   16.50
  -4  -2 -10  311.97   25.70
  -4   2  10  314.17   33.30
  -4   2  10  297.87   30.50
   4   2 -10  338.37   35.60
  -4  -2  10  251.97   24.10
   4  -2 -10  237.78   25.70
   4   2  10  245.98   22.70
   4  -2 -10  243.38   21.50
  -4   2 -10  279.67   31.40
  -4   2 -10  270.87   22.80
   4  -2 -10  276.47   29.60
   0  -3  10 1308.87  111.99
   0  -3 -10 1322.87  112.69
   0  -3  10 1441.06  112.49
   0  -3 -10 1461.15  111.39
   0   3  10 1352.36  112.79
   0  -3  10 1329.57  111.09
   0  -3  10 1429.16  113.59
   0  -3  10 1556.74  110.59
   0   3 -10 1603.44  112.89
   0   3 -10 1481.05  111.79
   0   3  10 1349.36  111.49
   0  -3 -10 1554.04  111.69
   0  -3 -10 1622.24  110.99
   0  -3 -10 1631.44  113.29
   1  -3  10    4.50    1.70
  -1  -3 -10    3.90    1.30
   1  -3  10    7.40    2.20
   1  -3  10    8.80    3.10
   1   3 -10    9.50    2.60
  -1   3  10    5.00    3.90
   1   3 -10    5.10    1.30
  -1  -3 -10    8.50    3.10
   1  -3  10   -0.60    3.30
   1  -3  10    7.80    2.80
  -1   3  10    7.80    2.60
   1  -3 -10    6.10    3.30
  -1  -3  10    6.30    1.90
  -1   3 -10    3.30    2.20
   1   3  10   -0.40    4.20
  -1   3 -10    1.80    3.20
   1  -3 -10    3.50    2.00
  -1   3 -10    6.40    3.30
  -1  -3  10    5.30    2.00
   1   3  10    3.90    1.50
   1  -3 -10    2.40    2.40
  -1   3 -10    3.20    1.60
  -1   3 -10    4.50    2.50
  -1  -3  10    2.40    2.80
   1   3  10    1.90    2.00
  -2   3  10  897.91   74.49
   2  -3  10 1057.79   74.79
   2   3 -10  902.61   77.09
   2  -3  10  983.90   73.59
  -2  -3 -10 1051.39   74.49
   2   3 -10  900.21   74.69
  -2  -3 -10 1025.60   76.29
   2   3 -10 1068.69   74.29
   2   3 -10 1069.09   76.19
  -2  -3 -10  976.20   76.69
  -2   3  10  934.11   77.39
   2   3  10  868.71   72.89
   2   3  10 1065.29   83.89
  -2  -3  10  914.01   73.39
  -2   3 -10  939.21   74.29
   2  -3 -10 1053.29   74.99
  -2   3 -10  806.82   74.19
   2  -3 -10  893.51   76.19
   2  -3 -10  897.21   74.29
   2   3  10  841.52   72.59
   2   3  10  862.61   72.79
  -2  -3  10  904.91   76.39
  -2   3 -10  903.81   78.59
  -2   3 -10 1064.39   74.19
  -3  -3 -10  301.47   24.90
  -3   3  10  314.87   30.80
   3  -3  10  319.17   25.00
  -3  -3 -10  333.17   27.30
  -3   3  10  295.67   28.90
   3   3 -10  301.97   28.90
   3   3 -10  322.07   25.40
   3   3 -10  279.47   32.30
  -3   3  10  279.07   25.10
   3  -3 -10  280.07   29.20
   3  -3 -10  267.37   23.30
  -3  -3  10  254.07   27.60
   3  -3 -10  286.37   25.90
   3  -3 -10  304.17   28.70
   3   3  10  293.67   27.20
  -3  -3  10  287.67   26.90
  -3   3 -10  281.27   25.00
   3   3  10  283.97   24.00
  -3   3 -10  284.77   30.00
   4  -3  10  339.27   29.30
   4   3 -10  317.47   33.70
  -4   3  10  302.37   33.90
   4   3 -10  352.16   39.30
  -4   3  10  328.57   37.10
  -4  -3 -10  319.87   31.90
  -4  -3 -10  297.97   30.90
  -4  -3 -10  325.07   28.90
   4   3  10  350.76   28.30
  -4   3 -10  382.26   36.90
   4   3  10  381.86   31.20
   4  -3 -10  362.76   27.50
   4  -3 -10  349.17   35.00
  -4   3 -10  360.66   29.20
   4  -3 -10  388.46   31.90
  -4  -3  10  362.76   30.80
   0   4 -10   29.70    4.90
   0   4 -10   23.60    4.40
   0  -4 -10   27.70    3.70
   0  -4 -10   26.00    4.20
   0   4  10   20.40    5.00
   0   4  10   24.90    5.80
   0  -4  10   22.20    4.40
   0  -4  10   27.70    4.00
   0  -4 -10   26.00    4.20
   0  -4  10   33.80    5.30
   0   4 -10   20.90    3.40
   0  -4  10   23.90    5.30
   0  -4 -10   22.90    5.20
  -1   4  10 3464.25  261.37
  -1  -4 -10 3555.94  259.67
   1  -4  10 3494.15  262.77
   1  -4  10 3479.25  260.07
   1  -4  10 3653.43  259.97
   1  -4  10 2898.61  261.37
   1   4 -10 3646.94  260.77
  -1  -4 -10 3653.53  260.67
  -1  -4 -10 3771.12  260.17
  -1   4  10 3354.56  262.87
   1   4 -10 3722.23  262.27
   1  -4  10 3228.18  261.67
  -1   4 -10 3269.97  266.27
   1   4  10 3229.48  259.77
  -1  -4  10 3305.77  260.17
   1  -4 -10 3960.50  261.77
  -1   4 -10 3065.59  260.27
  -1  -4  10 3168.18  262.97
   1  -4 -10 3220.58  263.27
   1   4  10 3317.37  260.67
   1  -4 -10 3488.55  260.77
  -1   4 -10 3694.13  261.27
   1  -4 -10 3515.35  261.37
  -1   4 -10 3427.06  261.17
  -1  -4  10 3415.66  260.47
   2   4 -10  178.58   15.60
  -2  -4 -10  178.68   15.90
  -2   4  10  159.78   19.10
  -2   4  10  168.28   17.70
   2  -4  10  171.78   15.40
  -2   4  10  144.39   17.00
  -2  -4 -10  177.78   15.00
   2  -4  10  177.38   16.40
   2   4 -10  155.28   17.00
  -2  -4 -10  146.49   16.00
   2   4 -10  144.39   18.20
   2  -4  10  181.68   15.30
  -2  -4 -10  175.08   15.60
   2   4  10  168.68   14.90
  -2  -4  10  178.28   14.90
  -2  -4  10  164.38   17.90
   2   4  10  184.68   23.80
   2  -4 -10  206.48   17.90
   2   4  10  175.68   14.70
  -2   4 -10  167.38   16.00
  -2   4 -10  177.08   20.40
  -2   4 -10  179.88   16.70
   2  -4 -10  181.78   16.30
  -3   4  10 2168.38  165.28
  -3  -4 -10 2281.37  160.58
   3   4 -10 2423.06  159.58
   3   4 -10 2046.80  168.58
   3   4 -10 1995.80  164.08
   3  -4  10 2199.88  158.98
  -3   4  10 1957.70  162.18
  -3  -4 -10 2334.07  159.28
   3   4  10 1995.20  157.68
  -3  -4  10 1971.70  162.08
  -3  -4  10 2073.69  157.88
  -3   4 -10 1873.61  160.48
   3   4  10 1941.41  162.48
   3  -4 -10 2064.39  160.28
   3  -4 -10 2186.08  162.38
  -3   4 -10 2090.99  159.78
  -3   4 -10 1893.51  164.08
   3  -4 -10 1944.01  161.18
  -3  -4  10 1986.30  161.78
  -4   4  10   22.70   11.30
   4   4 -10   31.20   12.20
  -4  -4 -10   20.10    5.30
  -4   4  10   21.20    8.00
   4   4 -10   22.60    6.70
  -4  -4 -10   29.10    5.80
  -4  -4  10   20.30    5.40
   4  -4 -10   36.60    7.60
  -4  -4  10   19.10    8.50
   4   4  10   27.10    4.70
   4  -4 -10   37.60    8.60
   4   4  10   32.90    8.40
  -4   4 -10   30.50    8.50
  -4   4 -10   27.40    6.10
   0  -5  10 4378.46  377.96
   0   5 -10 5090.89  376.36
   0  -5  10 4736.43  376.46
   0  -5  10 5048.19  377.66
   0  -5  10 4905.41  375.16
   0  -5  10 5260.67  380.86
   0  -5 -10 5042.00  378.46
   0  -5 -10 5266.87  375.56
   0  -5 -10 4789.82  375.96
   0  -5 -10 5120.89  375.56
   0   5  10 5036.90  376.56
   0   5 -10 5011.00  376.76
  -1  -5 -10  371.16   30.30
   1  -5  10  337.27   32.10
  -1   5  10  327.77   30.20
  -1   5  10  339.77   29.80
  -1   5  10  370.56   33.00
   1  -5  10  379.56   29.50
   1  -5  10  389.06   34.70
   1  -5  10  413.96   28.40
   1   5 -10  394.96   30.30
  -1  -5 -10  358.96   29.20
  -1  -5 -10  340.47   30.80
  -1  -5 -10  416.36   30.20
  -1   5 -10  374.16   30.50
  -1   5 -10  322.67   29.70
  -1  -5  10  409.76   34.20
  -1   5 -10  306.07   35.90
  -1   5 -10  367.96   31.30
   1   5  10  341.87   30.40
  -1  -5  10  370.56   29.70
  -1  -5  10  344.17   29.80
  -1  -5  10  390.26   30.00
   1  -5 -10  375.46   30.90
   1   5  10  347.57   29.50
  -1  -5  10  323.07   32.50
   1  -5 -10  375.96   30.50
   1   5  10  368.36   37.30
   2  -5  10 2457.65  187.38
  -2   5  10 2202.18  188.68
   2   5 -10 2627.34  187.68
   2  -5  10 2323.57  188.68
  -2  -5 -10 2359.06  188.08
   2  -5  10 2580.44  187.18
  -2   5  10 2420.96  191.88
  -2  -5 -10 2664.83  187.98
  -2  -5 -10 2560.54  187.88
  -2   5  10 2796.42  189.78
   2   5  10 2146.99  197.28
  -2   5 -10 2299.97  192.78
   2  -5 -10 2602.94  188.48
  -2  -5  10 2509.05  187.98
  -2  -5  10 2556.14  187.18
  -2   5 -10 2627.74  187.58
   2   5  10 2461.25  185.88
  -2   5 -10 2089.39  187.98
   2  -5 -10 2688.63  188.68
  -2   5 -10 2481.85  189.18
  -2  -5  10 2158.28  189.98
   3   5 -10   25.30   10.50
   3  -5  10   23.00    5.50
  -3   5 -10   50.89   11.60
   3   5  10   34.20    4.80
  -3   5 -10   33.80    7.90
  -3   5 -10   30.20    6.80
  -3  -5  10   26.70    8.20
   3  -5 -10   33.50    7.80
  -3  -5  10   51.29   10.80
  -3  -5  10   34.90    7.60
   3  -5 -10   39.30    8.00
   3  -5 -10   30.50    7.30
   3   5  10   32.30    8.70
  -4   5  10  659.03   60.29
  -4  -5 -10  725.43   56.89
   4   5 -10  574.14   60.99
  -4  -5 -10  609.74   58.59
   4  -5  10  690.53   55.89
   4   5 -10  658.13   66.29
  -4   5  10  716.73   64.59
  -4  -5 -10  680.13   55.39
   4  -5 -10  743.43   58.69
  -4  -5  10  618.54   57.59
   4   5  10  751.82   60.09
  -4   5 -10  739.43   57.09
  -4   5 -10  773.92   63.19
   4  -5 -10  680.43   54.09
   4   5  10  711.73   54.19
   0  -6 -10  291.07   26.90
   0  -6  10  295.97   26.80
   0   6 -10  320.67   27.20
   0   6  10  317.07   28.20
   0  -6  10  332.77   31.50
   0  -6 -10  305.47   26.00
   0   6  10  297.57   30.50
   0  -6  10  291.37   28.80
   0  -6  10  338.47   25.90
   0  -6 -10  267.67   28.10
   0  -6  10  331.47   25.10
   1  -6  10  636.74   43.30
  -1  -6 -10  513.85   45.10
  -1  -6 -10  519.85   43.80
   1  -6  10  479.35   49.99
   1   6 -10  560.54   45.30
  -1   6  10  495.95   45.90
  -1  -6 -10  546.05   43.90
  -1   6  10  474.15   44.30
  -1   6  10  515.25   47.80
   1  -6 -10  591.54   45.60
   1  -6 -10  592.54   49.20
   1  -6 -10  633.44   44.20
  -1   6 -10  563.34   45.50
  -1  -6  10  625.24   44.90
   1   6  10  577.64   46.00
  -1  -6  10  516.15   47.70
  -1   6 -10  628.84   47.40
  -1   6 -10  502.65   52.09
  -1  -6  10  624.14   49.90
   2   6 -10  171.98   16.10
  -2   6  10  153.18   20.10
  -2   6  10  182.98   19.60
  -2  -6 -10  141.29   15.30
   2  -6  10  172.88   16.00
   2  -6  10  184.18   16.20
  -2  -6 -10  155.38   16.20
  -2  -6 -10  171.18   16.20
  -2   6  10  151.38   17.00
   2  -6 -10  185.48   17.10
  -2   6 -10  180.48   21.30
  -2   6 -10  173.18   15.80
  -2  -6  10  147.59   18.80
  -2   6 -10  189.38   19.00
  -2  -6  10  186.18   18.70
   2  -6 -10  169.78   15.90
  -2  -6  10  177.38   16.30
  -2  -6  10  176.98   15.70
   3  -6  10  502.05   41.60
  -3   6  10  502.45   47.70
  -3  -6 -10  477.55   41.30
   3   6 -10  413.56   42.10
  -3   6  10  435.76   43.30
  -3  -6 -10  504.65   44.90
   3  -6  10  549.25   41.20
   3  -6 -10  532.05   42.30
  -3  -6  10  512.75   44.70
  -3  -6  10  477.85   44.70
  -3   6 -10  531.25   44.00
  -3  -6  10  509.55   41.70
   3  -6 -10  546.65   42.30
   3   6  10  429.46   45.80
  -3   6 -10  555.54   47.50
   4   6 -10  292.77   35.70
  -4   6  10  322.37   34.00
   4   6 -10  268.67   32.50
   4  -6  10  306.67   24.80
  -4   6  10  258.17   27.50
  -4  -6 -10  253.57   27.30
  -4  -6 -10  292.97   24.10
   4  -6 -10  223.78   24.60
  -4   6 -10  213.88   28.20
   4  -6 -10  235.08   24.50
   0   7  10  155.68   19.50
   0  -7  10  149.59   19.90
   0  -7  10  184.78   15.50
   0  -7 -10  173.48   15.30
   0  -7  10  132.19   17.30
   0  -7  10  171.48   14.30
   0  -7  10  154.28   15.80
   0   7 -10  173.38   17.20
   0  -7 -10  164.58   16.40
   0   7  10  159.38   17.40
  -1  -7 -10   -2.40    5.70
   1   7 -10    2.60    2.90
   1   7 -10    0.20   19.80
   1  -7  10   -0.20    4.70
   1  -7  10    2.30    2.50
  -1   7  10    3.20    2.30
  -1   7  10    1.60    4.90
  -1   7  10    0.20    3.50
  -1  -7 -10    1.80    2.50
  -1  -7  10   -3.20    4.30
   1  -7 -10    9.90    4.20
  -1   7 -10    5.40    5.40
  -1   7 -10    2.30    7.70
   1  -7 -10    6.80    3.80
  -1  -7  10    7.30    3.90
   1   7  10    3.40    5.20
   1   7  10    1.40    4.30
  -1  -7  10    0.80    3.60
  -1  -7  10    6.00    3.50
  -2   7  10  259.27   25.00
  -2  -7 -10  319.07   27.60
  -2  -7 -10  272.97   25.00
   2   7 -10  260.67   25.50
  -2   7  10  260.67   29.10
  -2   7  10  265.17   24.70
   2  -7  10  305.07   24.50
   2   7 -10  216.98   28.30
  -2  -7 -10  260.07   23.00
  -2  -7 -10  274.37   22.30
   2  -7  10  276.87   24.50
  -2   7 -10  253.37   29.00
  -2   7 -10  269.07   24.40
  -2  -7  10  296.97   24.50
  -2   7 -10  293.87   28.00
   2  -7 -10  272.37   23.30
   2  -7 -10  253.77   28.40
  -2  -7  10  272.17   27.30
  -2  -7  10  316.67   25.00
   2  -7 -10  314.17   25.30
  -2  -7  10  266.17   27.80
  -3  -7 -10  269.67   27.10
  -3   7  10  206.68   28.20
  -3   7  10  219.48   24.70
   3  -7  10  235.58   23.00
  -3  -7 -10  227.58   23.00
  -3   7  10  220.48   21.70
   3  -7  10  287.97   23.40
   3   7 -10  206.08   29.10
   3  -7 -10  282.07   22.90
  -3   7 -10  284.47   28.60
  -3  -7  10  282.67   26.30
  -3  -7  10  286.17   25.50
   0  -8  10    8.60    5.40
   0   8 -10   10.00    5.30
   0   8  10    9.90    5.80
   0   8 -10   19.80   23.10
   0  -8  10   12.70    3.30
   0  -8 -10   12.70    7.30
   0  -8  10   18.40    6.80
   0  -8 -10    9.40    3.70
   0   8  10   10.50    4.60
   0  -8 -10   13.80    4.20
   1  -8  10 1406.86  125.79
   1  -8  10 1396.86  130.49
   1   8 -10 1527.25  123.89
  -1  -8 -10 1529.75  123.59
  -1   8  10 1422.06  125.69
  -1   8  10 1488.25  121.99
   1  -8  10 1658.63  122.59
  -1  -8 -10 1490.45  124.69
   1   8 -10 1702.53  126.99
  -1  -8 -10 1784.32  121.69
  -1   8  10 1616.44  126.69
  -1  -8  10 1617.54  129.69
   1  -8 -10 1764.32  122.79
   1   8  10 1647.74  131.59
  -1  -8  10 1551.74  123.39
  -1  -8  10 1554.74  126.99
  -1   8 -10 1600.34  134.49
   1   8  10 1777.82  125.29
  -2  -8 -10  191.48   14.60
   2   8 -10  199.48   17.70
  -2  -8 -10  178.08   17.50
  -2   8  10  176.68   18.30
   2  -8  10  184.78   18.50
   2   8 -10  176.38   22.60
  -2   8  10  200.88   22.70
   2  -8  10  170.28   23.50
   2  -8  10  154.18   20.00
  -2   8  10  171.78   17.30
  -2  -8  10  166.58   16.40
   2  -8 -10  137.39   14.60
   2   8  10  169.08   20.40
  -2   8 -10  158.08   21.60
   2  -8 -10  145.99   20.90
  -2  -8  10  148.09   19.60
   2  -8 -10  153.08   16.40
  -3  -8 -10 1100.69   85.69
  -3  -8 -10  935.01   81.09
   3  -8  10  932.31   81.19
  -3   8  10 1004.00   87.49
  -3   8  10  968.10   80.99
   3  -8 -10 1027.60   80.09
  -3  -8  10 1031.10   83.79
  -3   8 -10 1082.09   85.59
  -3  -8  10 1067.79   83.99
   3  -8 -10 1197.08   81.59
  -3  -8  10  893.21   85.29
   3  -8 -10 1067.19   82.19
  -3   8 -10  917.21   84.79
   0   9  10 2469.35  209.18
   0  -9 -10 2736.53  203.78
   0   9 -10 2968.00  208.58
   0  -9 -10 2851.31  207.08
   0  -9  10 2375.26  212.28
   0  -9  10 2779.02  204.48
   0   9  10 2554.04  207.48
   0  -9 -10 2902.81  209.18
   0  -9  10 2435.76  208.68
   1  -9  10   93.69   15.90
  -1   9  10  109.89   16.60
   1  -9  10   93.89   18.80
  -1   9  10  116.19   12.20
   1   9 -10  120.69   14.80
   1   9 -10  150.68   18.30
  -1  -9 -10  119.69   13.90
  -1   9  10  116.39   15.40
  -1  -9 -10  137.09   12.00
   1  -9  10  124.09   12.90
  -1  -9 -10  118.89   15.00
  -1  -9  10   90.99   17.90
  -1  -9  10   92.79   12.90
   1   9  10  129.89   15.90
   1  -9 -10  129.59   16.00
   1  -9 -10  129.59   13.00
  -1  -9  10   95.39   15.90
   1   9  10  111.99   17.80
  -1  -9  10  144.79   13.40
   2  -9  10 1308.77  125.09
  -2  -9 -10 1731.13  119.09
  -2  -9 -10 1549.64  116.29
  -2   9  10 1516.45  117.69
   2  -9  10 1342.87  120.19
  -2  -9 -10 1398.16  112.59
  -2   9  10 1481.95  115.79
   2   9 -10 1360.26  115.69
   2   9 -10 1711.53  121.29
   2  -9 -10 1541.75  121.89
  -2   9 -10 1606.64  121.29
  -2  -9  10 1458.65  115.19
  -2  -9  10 1308.67  119.89
   2  -9 -10 1517.25  115.79
  -2  -9  10 1240.58  119.19
   2  -9 -10 1526.75  115.09
   3  -9  10   -5.60    7.40
  -3  -9 -10    9.90    6.80
  -3   9  10   16.60    5.60
   3  -9  10   -6.90    6.30
   3   9 -10   -4.30    7.70
   3   9 -10   11.90   10.40
  -3  -9 -10    6.80    4.10
  -3   9  10    8.70   10.60
  -3  -9  10    5.00    8.40
  -3   9 -10   15.50    7.20
   3   9  10   13.40    8.70
  -3   9 -10   17.50    8.90
   3  -9 -10    5.00   12.40
  -3  -9  10   10.70    8.30
   3  -9 -10   19.70    6.00
   0  10 -10    1.50   32.60
   0 -10  10   -4.40    9.60
   0  10  10   -0.70    6.50
   0 -10 -10    9.50    3.80
   0 -10  10   -4.00    7.60
   0 -10 -10    9.60    4.90
   0  10  10   13.30    6.30
   0 -10 -10    5.80    4.50
   0  10 -10   25.10    8.80
   0 -10  10    7.10    3.80
  -1 -10 -10  874.11   76.49
  -1 -10 -10  956.30   77.89
   1 -10  10  929.61   75.09
   1 -10  10  806.42   79.09
  -1 -10 -10  951.80   73.99
  -1  10  10  904.21   74.09
   1  10 -10  966.10   78.49
  -1  10  10  883.51   79.09
   1  10  10 1064.29   79.49
  -1 -10  10  937.81   84.79
   1  10  10  857.61   80.89
  -1 -10  10  890.31   80.19
   1 -10 -10 1111.19   75.29
  -1  10 -10  966.90  103.19
  -1 -10  10 1058.19   75.39
  -2  10  10   22.90    5.60
   2 -10  10    7.70   11.90
   2  10 -10   29.10   10.30
  -2 -10 -10   22.10    4.80
  -2 -10 -10   31.90    7.90
  -2  10  10   31.10   11.30
   2 -10  10   27.60    9.20
  -2 -10  10   23.80    8.00
  -2  10 -10   23.60    7.70
   2  10  10   18.30    6.10
   0  11 -10   -8.50   57.79
   0 -11 -10    8.00    3.40
   0 -11 -10    6.70    5.00
   0  11  10    6.00    8.10
   0 -11 -10   10.30    5.40
   0  11 -10   14.30    8.90
   0 -11  10   -4.40    8.80
   0 -11  10   10.00    4.60
   0 -11  10   -0.10    6.40
   0  11  10    5.30    6.50
  -1 -11 -10   11.40    4.60
  -1  11  10   24.70    9.90
   1  11 -10    3.30   40.60
   1 -11  10   13.00    7.60
   1  11 -10   30.30    9.40
  -1  11  10    5.00    5.10
   1  11 -10   15.60    8.20
   1 -11  10   16.30    4.90
  -1  11 -10   21.70   21.30
   1 -11 -10   17.40    6.60
   1  11  10    8.90    4.80
  -1 -11  10   13.40    8.30
  -1  11 -10   28.70   12.10
  -1 -11  10   13.70    9.20
   0  12  10   15.70    6.00
   0 -12  10   17.50    5.50
   0  12 -10   45.80   18.70
   0 -12  10   -5.80   11.40
   0 -12 -10   15.40    6.10
   0  12  10   35.00   10.80
   0 -12  10   15.60    8.50
   0  12 -10   13.70   46.40
   0 -12 -10   14.40    6.20
   0   0  11   12.30    3.60
   1   0  11   17.10    3.10
   1   0  11   15.10    2.70
  -1   0  11   22.20    4.50
   1   0  11   14.40    2.70
   1   0 -11   20.60    3.90
  -1   0  11   18.80    3.20
  -1   0 -11   23.40    5.00
   1   0 -11   24.20    3.80
  -1   0 -11   20.40    2.60
  -1   0 -11   22.20    3.30
   2   0  11  422.06   37.80
  -2   0 -11  437.96   38.30
  -2   0 -11  491.15   36.70
   2   0 -11  485.15   37.90
  -2   0 -11  528.05   38.60
  -2   0  11  478.25   37.50
  -2   0  11  527.45   40.40
   2   0  11  433.36   42.80
   2   0 -11  434.26   38.50
  -2   0 -11  483.15   40.70
  -2   0 -11  410.06   36.90
   2   0  11  443.36   36.70
  -2   0  11  464.55   38.30
   2   0  11  425.96   36.40
   2   0 -11  546.85   39.40
  -2   0  11  506.45   40.50
   3   0 -11  832.62   62.89
  -3   0 -11  824.12   60.79
  -3   0  11  825.72   62.89
   3   0 -11  839.92   64.09
  -3   0  11  810.32   62.09
  -3   0 -11  665.33   61.69
  -3   0  11  734.13   66.09
  -3   0 -11  728.53   66.29
   3   0  11  786.12   61.59
   3   0  11  875.11   62.19
   3   0 -11  777.22   64.59
  -4   0  11   -5.90   10.10
   4   0  11   11.50    3.20
   4   0 -11   19.80    9.10
  -4   0 -11   13.80    7.50
   0  -1 -11   48.70    5.20
   0  -1 -11   41.70    5.60
   0  -1 -11   44.90    4.00
   0   1 -11   41.80    4.70
   0  -1 -11   28.70    9.10
   0   1 -11   42.10    4.90
   0   1  11   43.10    5.80
   0  -1  11   41.10    4.00
   0   1  11   46.10    4.20
   0   1  11   36.50    4.60
   0  -1  11   43.20    5.00
   0   1 -11   44.00    3.80
   0  -1  11   37.10    5.80
   0   1 -11   41.50    5.50
   1   1 -11 1317.57  111.49
  -1  -1 -11 1429.26  112.99
   1   1 -11 1246.58  112.59
  -1  -1 -11 1415.16  112.29
   1  -1  11 1248.48  112.09
  -1   1  11 1263.07  112.09
   1   1 -11 1565.84  112.99
  -1  -1 -11 1287.17  110.89
   1  -1  11 1282.97  110.69
  -1  -1 -11 1315.67  110.69
   1   1  11 1577.84  116.39
   1   1  11 1526.95  110.89
  -1  -1  11 1603.24  111.69
   1   1  11 1525.85  111.29
   1  -1 -11 1605.84  111.69
   1   1  11 1560.14  111.39
  -1   1 -11 1330.07  111.09
   1  -1 -11 1603.54  110.29
  -1   1 -11 1674.63  110.79
  -1  -1  11 1583.84  113.09
  -1   1 -11 1630.44  115.29
  -1   1 -11 1574.14  111.39
  -2   1  11  257.27   24.00
   2   1 -11  258.37   23.50
  -2  -1 -11  271.67   22.40
   2  -1  11  330.77   23.40
  -2   1  11  296.67   26.00
   2   1 -11  298.17   25.00
  -2  -1 -11  274.27   25.50
   2   1 -11  248.68   24.60
   2  -1  11  249.58   22.70
  -2   1  11  259.77   26.00
  -2  -1 -11  243.18   23.70
   2  -1  11  232.78   29.60
  -2  -1 -11  281.87   23.80
   2   1  11  309.17   27.60
  -2   1 -11  281.07   23.30
   2  -1 -11  302.87   24.80
   2   1  11  285.07   23.30
  -2  -1  11  306.77   23.30
  -2  -1  11  294.17   24.70
   2  -1 -11  306.07   23.90
   2   1  11  294.87   22.80
  -2   1 -11  316.97   23.10
  -2   1 -11  261.67   26.60
   2  -1 -11  270.07   27.20
  -3   1  11 1335.47  112.89
   3  -1  11 1369.06  112.19
  -3  -1 -11 1458.75  116.79
   3   1 -11 1387.36  114.69
  -3   1  11 1474.95  114.89
  -3  -1 -11 1447.96  114.19
   3   1 -11 1310.37  115.29
   3  -1  11 1427.16  111.69
  -3   1  11 1351.36  117.29
  -3  -1 -11 1546.45  112.99
  -3   1 -11 1348.97  113.39
  -3  -1  11 1533.25  112.59
  -3  -1  11 1578.54  114.09
   3  -1 -11 1322.77  118.19
  -3   1 -11 1470.65  118.39
   3  -1 -11 1639.94  114.69
   3  -1 -11 1517.25  115.39
   3   1  11 1465.65  112.09
  -3   1 -11 1645.64  112.09
   3   1  11 1615.54  113.89
   3  -1 -11 1578.64  113.89
  -3  -1  11 1438.06  116.99
  -4   1  11  121.59   20.50
   4  -1  11  172.78   14.70
  -4   1  11  148.29   23.00
  -4  -1 -11  148.99   19.00
   4   1 -11  153.68   18.20
   4  -1 -11  154.48   22.70
  -4  -1  11  129.29   20.80
  -4   1 -11  174.88   13.20
   4  -1 -11  144.09   16.70
   4   1  11  148.39   14.60
  -4  -1  11  147.19   15.10
   0   2  11 6640.44  556.74
   0  -2 -11 8052.09  558.14
   0  -2  11 7766.22  557.74
   0  -2  11 7138.09  558.54
   1   2 -11  326.77   28.60
  -1  -2 -11  369.26   25.80
  -1  -2 -11  362.76   25.70
   1  -2  11  339.37   25.60
  -1  -2 -11  367.96   27.60
   1  -2  11  367.66   27.80
   1  -2  11  317.17   26.60
  -1   2  11  336.47   26.60
   1   2 -11  346.47   26.50
  -1  -2  11  279.27   27.40
   1  -2 -11  333.67   25.10
   1  -2 -11  330.67   27.10
  -1  -2  11  284.37   25.90
  -1  -2  11  281.97   26.40
   1   2  11  277.17   25.50
   1   2  11  289.67   25.40
   1   2  11  345.37   26.70
  -1   2 -11  306.57   26.20
   1   2  11  265.87   30.90
  -2  -2 -11 3725.23  264.17
   2   2 -11 3301.67  265.47
  -2  -2 -11 3450.35  261.57
   2   2 -11 3369.36  264.27
   2   2 -11 3753.92  265.07
   2  -2  11 3319.47  262.37
  -2  -2 -11 3557.34  263.57
  -2   2  11 3837.32  265.17
   2  -2  11 3500.25  262.27
  -2  -2 -11 3483.85  264.27
  -2  -2 -11 3814.62  265.47
   2  -2  11 3570.34  263.77
  -2   2  11 3334.77  265.97
  -2   2 -11 3918.81  263.37
   2  -2 -11 3648.73  263.87
   2  -2 -11 3254.37  263.17
   2   2  11 3281.07  262.07
   2  -2 -11 3446.26  266.87
  -2   2 -11 3079.19  266.77
  -2  -2  11 3338.87  262.57
  -2   2 -11 3543.05  262.87
  -2   2 -11 3000.00  262.97
   2   2  11 3217.78  262.17
   2   2  11 3764.52  267.97
  -2  -2  11 3269.07  264.47
   2  -2 -11 3533.25  263.27
   3  -2  11  301.07   22.80
   3   2 -11  303.77   23.50
  -3   2  11  280.37   22.90
  -3  -2 -11  310.77   25.90
   3   2 -11  239.08   29.30
   3   2 -11  274.37   26.10
  -3   2  11  274.37   28.20
  -3   2 -11  274.07   21.90
  -3  -2  11  260.67   24.10
  -3  -2  11  234.98   25.60
   3   2  11  265.97   24.20
   3  -2 -11  289.97   24.20
  -3   2 -11  259.07   22.40
   3  -2 -11  247.88   27.40
   3  -2 -11  229.38   23.00
  -3  -2  11  255.87   21.80
  -3   2 -11  251.67   27.20
  -3   2 -11  227.68   23.30
   3   2  11  243.58   21.90
   4   2 -11  771.62   69.99
   4  -2  11  834.22   65.49
   4   2 -11  687.13   74.09
  -4   2  11  760.02   72.09
  -4  -2 -11  841.62   69.89
  -4  -2 -11  730.43   67.29
  -4   2  11  812.62   73.39
  -4  -2  11  900.71   66.89
  -4   2 -11  921.61   74.49
  -4  -2  11  695.73   69.79
  -4   2 -11  940.31   64.89
   4   2  11  853.21   64.89
   4  -2 -11  910.71   73.49
   4  -2 -11  840.12   72.09
   4   2  11  940.81   67.09
   0  -3  11  758.22   66.39
   0   3 -11  968.70   67.49
   0  -3  11  838.62   65.99
   0   3  11  764.42   65.89
   0   3 -11  833.72   66.09
   0  -3  11  915.81   64.99
   0  -3 -11  967.60   67.89
   0   3  11  788.92   67.19
   0   3  11  926.31   67.39
   0  -3  11  792.52   65.69
   0  -3 -11  816.52   65.89
   0  -3 -11  820.32   67.49
   0  -3 -11  918.41   65.99
   0  -3  11  818.72   68.09
   0  -3 -11  850.81   65.79
   1  -3  11 3397.16  250.87
   1  -3  11 3347.57  253.17
   1   3 -11 3553.54  251.77
  -1  -3 -11 3388.36  250.77
   1  -3  11 3084.79  252.27
   1  -3  11 3194.98  250.97
  -1  -3 -11 3485.85  250.87
  -1   3  11 3325.57  253.57
   1   3 -11 3115.09  255.97
   1   3 -11 3725.33  253.37
  -1  -3 -11 3427.86  254.17
   1   3  11 3037.00  250.87
   1  -3 -11 3335.17  251.67
   1  -3 -11 3775.72  253.17
   1  -3 -11 3721.53  253.87
  -1   3 -11 3362.46  252.47
  -1  -3  11 3137.59  251.17
   1  -3 -11 3207.08  251.37
  -1   3 -11 3492.55  252.27
  -1   3 -11 3258.57  257.07
  -1  -3  11 3083.59  251.37
   1   3  11 3118.79  250.67
  -1  -3  11 3268.57  251.87
  -1  -3  11 3154.28  253.77
   1   3  11 3436.76  251.77
   1  -3 -11 3013.20  253.27
   1   3  11 3270.17  260.07
   2   3 -11  128.49   14.10
  -2   3  11  120.59   13.40
   2  -3  11  143.39   13.90
   2   3 -11  129.39   15.80
  -2   3  11  140.89   15.80
  -2  -3 -11  127.59   14.80
   2   3 -11  116.79   16.90
  -2  -3 -11  154.28   14.30
  -2   3  11  122.69   16.20
   2   3 -11  136.89   13.40
   2   3  11  160.38   12.70
   2  -3 -11  159.88   14.10
  -2  -3  11  165.78   13.10
   2   3  11  156.88   12.70
   2  -3 -11  138.69   14.80
  -2   3 -11  142.99   13.70
  -2   3 -11  162.18   18.30
   2   3  11  148.39   13.50
   2   3  11  144.69   20.80
   2   3  11  149.49   12.30
  -2   3 -11  151.58   14.00
   2  -3 -11  162.88   16.20
  -3   3  11 1902.81  139.29
  -3   3  11 1768.92  134.79
  -3  -3 -11 2020.40  136.69
   3   3 -11 1484.05  141.59
   3   3 -11 1841.92  138.99
  -3   3  11 2071.89  141.39
   3  -3  11 2011.00  134.19
  -3  -3  11 1553.24  135.49
   3   3  11 1700.83  137.19
   3  -3 -11 1956.90  135.49
   3   3  11 1661.83  132.89
   3  -3 -11 1634.14  134.89
  -3   3 -11 1499.45  135.09
  -3  -3  11 1652.03  137.39
  -3   3 -11 1821.42  132.99
   3  -3 -11 1664.13  137.79
  -3   3 -11 1773.82  134.09
  -3  -3  11 1706.43  133.19
   3  -3 -11 1570.54  132.19
  -3   3 -11 1629.64  139.39
  -4   3  11  117.09   16.40
  -4   3  11  119.49   20.20
   4   3  11   98.59    9.80
   4  -3 -11   89.39    8.70
   4  -3 -11   76.99   13.20
  -4  -3  11   86.09   11.70
   4   3  11  100.09   12.40
  -4   3 -11  102.09   16.90
  -4   3 -11  100.09   10.50
   4  -3 -11  105.39   17.50
   0  -4 -11  443.26   40.00
   0   4  11  501.55   40.30
   0   4  11  460.65   40.90
   0  -4 -11  511.75   37.90
   0  -4  11  453.05   41.00
   0  -4 -11  507.15   38.70
   0  -4  11  451.85   38.60
   0  -4  11  554.14   37.60
   0   4  11  473.65   38.80
   0   4 -11  510.85   39.70
   0  -4 -11  499.25   38.40
   0   4 -11  434.66   37.80
   0  -4  11  463.85   40.00
   1   4 -11   92.39   11.90
  -1  -4 -11   74.99    7.70
   1   4 -11   50.49   17.00
   1  -4 -11   97.39   10.10
   1   4  11   78.59    8.70
  -1  -4  11   81.79    8.20
  -1  -4  11   99.29   10.60
  -1   4 -11   75.99    8.10
  -1  -4  11   77.09   10.50
  -1   4 -11   66.39   13.20
   1  -4 -11   88.89   11.50
  -1  -4  11   83.19    8.60
   1   4  11   78.59    8.00
  -1   4 -11   91.79    9.10
   1  -4 -11   76.59    8.80
   1  -4 -11   79.89    8.80
   2   4 -11  226.48   26.10
   2  -4  11  255.17   24.00
  -2  -4 -11  255.47   23.20
  -2  -4 -11  250.67   24.30
  -2  -4 -11  269.27   22.20
   2   4 -11  256.27   23.30
  -2   4  11  219.78   26.10
   2  -4  11  289.07   23.10
  -2   4  11  265.77   25.20
   2  -4  11  244.18   22.60
  -2  -4 -11  288.57   24.10
   2  -4 -11  287.27   25.30
   2  -4 -11  291.17   23.90
  -2   4 -11  312.87   23.20
  -2   4 -11  291.87   24.20
   2   4  11  269.67   22.40
   2  -4 -11  319.97   25.70
  -2   4 -11  294.37   28.60
  -2  -4  11  271.07   26.00
   2   4  11  266.87   21.70
   2   4  11  212.78   30.00
  -2  -4  11  282.17   22.50
   2   4  11  288.17   22.30
   3  -4  11  351.36   29.10
  -3   4  11  333.97   35.20
   3   4 -11  307.17   36.00
  -3  -4 -11  341.97   29.80
   3   4 -11  331.97   29.70
  -3  -4 -11  346.47   30.10
   3  -4  11  341.07   29.60
   3   4 -11  317.47   33.90
   3  -4 -11  374.86   31.10
  -3  -4  11  311.57   31.60
  -3  -4  11  419.36   34.90
  -3   4 -11  359.26   30.50
   3  -4 -11  413.06   33.50
  -3  -4  11  369.56   28.70
  -3   4 -11  398.56   28.70
  -3   4 -11  310.07   31.10
  -3   4 -11  360.96   35.60
   3   4  11  357.36   28.60
   3   4  11  360.16   33.70
  -4  -4 -11   96.19   13.80
   4  -4  11  105.49   10.60
  -4   4  11   82.19   19.80
   4   4 -11  101.29   17.20
  -4  -4 -11   86.09   12.30
   4   4 -11   99.49   23.00
  -4   4  11   92.79   15.30
   4  -4 -11   74.39    8.50
  -4   4 -11   73.99   10.20
   4   4  11   71.89    8.50
   4  -4 -11   76.39   12.10
   4  -4 -11   75.69   14.30
  -4   4 -11   78.69   15.50
   4   4  11   90.09   16.20
   0   5  11   40.90    8.30
   0  -5 -11   29.70    5.20
   0   5  11   28.00    6.40
   0  -5  11   26.60    3.90
   0  -5 -11   34.60    5.10
   0  -5  11   34.70    4.90
   0  -5  11   25.30    5.10
   0   5 -11   28.70    5.40
   0  -5 -11   27.90    4.30
   0  -5 -11   29.90    7.40
   0  -5  11   35.70    8.00
   1   5 -11  498.85   42.80
  -1  -5 -11  588.44   43.40
   1  -5  11  548.15   42.50
  -1  -5 -11  522.15   43.10
   1  -5  11  537.35   41.20
  -1   5  11  510.95   42.90
  -1  -5 -11  494.95   42.00
   1  -5  11  505.15   42.20
  -1   5  11  505.15   45.50
  -1   5  11  477.25   43.20
  -1  -5 -11  450.65   43.50
   1  -5 -11  492.85   45.60
  -1   5 -11  477.25   42.50
  -1  -5  11  531.25   46.10
   1  -5 -11  577.34   43.40
  -1   5 -11  580.54   43.60
   1   5  11  602.04   52.19
  -1   5 -11  565.84   44.20
  -1  -5  11  616.64   43.30
   1  -5 -11  583.04   43.80
  -1  -5  11  616.64   47.30
  -1   5 -11  469.35   49.50
   1   5  11  563.94   43.70
   2   5 -11  467.15   45.30
   2  -5  11  543.45   43.40
   2  -5  11  447.66   45.00
   2  -5  11  519.25   44.80
  -2  -5 -11  526.35   44.10
  -2   5  11  541.65   48.00
  -2  -5 -11  590.64   44.30
  -2  -5 -11  600.94   43.90
   2  -5  11  598.94   43.50
  -2   5  11  481.15   44.70
  -2   5  11  633.14   46.10
   2   5  11  503.15   42.00
  -2   5 -11  557.34   45.20
   2   5  11  435.56   51.69
  -2   5 -11  545.35   43.40
   2  -5 -11  554.64   44.50
  -2   5 -11  497.65   48.80
  -2  -5  11  545.15   43.10
   2  -5 -11  559.64   44.50
  -2  -5  11  605.94   44.90
   2   5  11  560.04   43.40
  -2   5 -11  489.95   44.20
  -2  -5  11  631.34   46.00
   2  -5 -11  573.54   46.90
  -2  -5  11  489.55   46.60
   3   5 -11  382.76   30.40
  -3   5  11  324.47   32.50
  -3  -5 -11  404.16   29.60
  -3  -5 -11  352.36   30.20
   3   5 -11  359.26   38.30
   3   5  11  317.77   28.50
  -3   5 -11  343.77   39.80
  -3   5 -11  334.87   31.10
   3  -5 -11  326.07   30.90
   3  -5 -11  352.56   31.50
  -3  -5  11  377.46   34.30
  -4   5  11  199.18   24.30
  -4  -5 -11  229.98   21.30
  -4   5  11  240.18   29.90
  -4  -5 -11  185.28   22.80
   4  -5  11  235.08   20.80
   4   5 -11  208.38   26.50
   4   5 -11  161.98   31.30
  -4   5 -11  260.17   26.80
   4  -5 -11  225.28   22.80
   4  -5 -11  201.38   18.70
  -4  -5  11  195.58   22.20
  -4   5 -11  229.98   21.70
   4   5  11  232.78   23.80
   4   5  11  227.28   18.80
   0  -6  11 2483.25  216.28
   0  -6  11 2794.82  219.08
   0   6 -11 2896.11  214.68
   0  -6 -11 2806.42  214.48
   0  -6 -11 3034.60  213.68
   0   6  11 2833.82  215.68
   0  -6  11 2695.23  214.68
   0   6  11 2867.11  219.48
   0  -6  11 3017.20  212.68
   0  -6  11 2854.21  213.28
   0  -6 -11 2587.64  216.48
   1   6 -11   21.40    4.80
   1  -6  11   22.30    6.50
  -1  -6 -11   19.10    4.80
   1  -6  11   23.60    4.40
   1   6 -11    1.90   17.50
  -1  -6 -11   19.70    4.80
  -1  -6 -11   25.80    4.20
  -1   6  11   21.00    5.30
  -1   6  11   24.20    7.40
   1  -6  11   17.60    5.30
  -1  -6 -11   22.80    4.10
  -1   6  11   20.30    4.10
   1   6  11   11.50    4.70
  -1  -6  11   15.90    3.80
   1   6  11   28.80    9.40
  -1   6 -11   13.90    5.50
  -1  -6  11   13.00    5.70
  -2   6  11 1757.82  139.89
   2  -6  11 1799.12  135.09
   2   6 -11 1902.01  135.79
  -2   6  11 1735.33  136.49
  -2  -6 -11 1848.72  135.89
   2  -6  11 1623.34  137.49
  -2  -6 -11 1855.21  135.29
  -2  -6 -11 1746.53  135.19
   2   6  11 1513.45  145.69
   2  -6 -11 1780.52  136.19
  -2  -6  11 1878.91  135.99
  -2   6 -11 1666.53  141.09
   2   6  11 1952.10  135.89
  -2  -6  11 1741.23  138.09
  -2  -6  11 1753.52  135.09
  -2   6 -11 1780.52  137.29
  -2  -6  11 1511.55  137.99
  -2   6 -11 1714.53  135.39
   2  -6 -11 1756.52  135.19
   2  -6 -11 1790.42  139.39
  -3   6  11  202.78   19.90
   3   6 -11  190.88   25.10
  -3   6  11  205.28   23.80
   3   6 -11  169.18   18.20
   3   6 -11  157.58   22.00
   3  -6  11  194.88   16.60
  -3   6 -11  159.18   18.20
  -3   6 -11  146.59   21.00
   3  -6 -11  140.39   16.40
   3  -6 -11  154.08   17.20
  -3  -6  11  151.48   19.60
   0  -7 -11  857.81   64.99
   0  -7  11  903.81   65.19
   0  -7  11  904.21   64.19
   0  -7  11  765.22   70.99
   0   7 -11  867.81   66.99
   0  -7  11  753.42   68.49
   0   7  11  793.32   67.19
   0  -7 -11  775.02   67.99
   0   7  11  818.22   70.69
   0  -7 -11  791.82   65.79
  -1   7  11 2939.91  236.28
  -1  -7 -11 3027.40  231.98
   1  -7  11 2662.43  236.08
   1  -7  11 3536.45  233.58
  -1   7  11 3137.69  236.98
   1  -7  11 2825.92  240.58
  -1  -7 -11 3207.68  231.78
  -1  -7 -11 2950.40  234.18
  -1   7  11 2744.33  232.48
   1   7 -11 3005.00  234.08
   1  -7 -11 3164.48  233.58
   1   7  11 3261.77  243.38
  -1  -7  11 3190.78  239.38
   1   7  11 3101.49  234.68
   1  -7 -11 3496.75  235.58
  -1  -7  11 3121.29  233.08
  -1  -7  11 3002.90  234.08
  -1   7 -11 3182.28  235.88
  -1   7 -11 2921.41  244.78
  -1  -7  11 2795.12  237.08
   2  -7  11  116.49   11.70
  -2   7  11  124.59   17.10
   2   7 -11   81.99   16.70
  -2   7  11  106.39   12.10
   2   7 -11  120.99   11.90
  -2  -7 -11  103.89   10.40
  -2   7  11  108.09   11.80
  -2  -7 -11  115.09   12.30
  -2   7  11  111.69   16.50
   2  -7  11   87.79   13.10
   2  -7 -11   89.19   15.20
  -2  -7  11  104.19   11.70
  -2   7 -11  107.39   14.50
  -2   7 -11   88.89   15.70
   2  -7 -11  100.49   12.10
  -2  -7  11   86.29   14.30
  -2  -7  11   83.79   14.00
  -2  -7  11   97.39   11.70
   2   7  11  109.89   13.70
   2  -7 -11   97.49   10.30
  -3   7  11 1119.99   98.99
  -3  -7 -11 1138.29   99.89
  -3   7  11 1231.48   96.49
  -3   7  11 1246.88  103.29
   3  -7  11 1263.87   97.69
  -3  -7 -11 1318.97  104.49
  -3  -7  11 1375.16  105.59
   3  -7 -11 1265.07   96.99
   3  -7 -11 1360.16   97.89
  -3   7 -11 1222.08   99.59
  -3  -7  11 1101.09  101.19
  -3   7 -11 1240.98  102.59
  -3  -7  11 1201.28   98.29
   0  -8 -11 1101.69   87.19
   0  -8 -11 1127.19   85.49
   0  -8  11 1059.09   93.39
   0   8  11 1095.89   88.79
   0   8 -11 1169.68   88.69
   0  -8  11 1149.58   85.79
   0   8  11 1013.60   90.69
   0  -8  11  993.70   89.79
   0  -8 -11 1173.78   89.99
   1  -8  11   14.50    7.50
   1   8 -11   18.90    6.10
   1  -8  11   10.30    6.10
  -1   8  11   14.50    3.60
   1  -8  11   15.20    4.50
   1   8 -11  -21.10   26.10
  -1  -8 -11   16.20    3.90
  -1   8  11   10.40    5.20
  -1  -8 -11    6.80    7.20
  -1  -8 -11   14.40    4.30
   1  -8  11   24.30    5.90
  -1   8  11   31.60    9.20
  -1  -8  11   12.90    4.10
  -1   8 -11    1.00    9.30
  -1   8 -11   16.10    6.80
  -1  -8  11    9.30    5.70
   1   8  11    6.70    5.40
  -1  -8  11    7.00    4.90
   1  -8 -11    8.50    4.30
   1   8  11   15.30    7.20
   1  -8 -11   10.50    4.30
  -2  -8 -11  636.94   53.49
   2   8 -11  657.53   52.79
  -2  -8 -11  694.63   57.49
  -2   8  11  647.54   53.89
   2  -8  11  615.74   53.19
   2   8 -11  598.54   57.39
  -2   8  11  629.94   52.59
  -2   8  11  656.93   57.19
   2  -8 -11  633.34   52.19
  -2  -8  11  613.74   55.79
  -2  -8  11  662.13   52.89
  -2   8 -11  662.23   60.29
   2  -8 -11  662.03   57.39
   2  -8 -11  594.64   50.19
   3  -8  11  174.08   17.00
  -3   8  11  158.88   18.60
  -3  -8 -11  157.98   17.30
  -3  -8 -11  162.08   20.70
  -3   8  11  151.08   23.30
   3  -8  11  144.79   16.90
  -3   8  11  158.08   16.60
  -3  -8  11  152.88   20.70
  -3   8 -11  183.88   22.20
  -3  -8  11  194.58   20.50
  -3   8 -11  210.48   22.20
   0  -9  11   -3.10    4.20
   0  -9 -11    1.70    3.30
   0   9 -11    7.40    5.60
   0  -9 -11    7.80    8.10
   0   9  11    1.60    4.40
   0   9 -11   -5.50   30.10
   0  -9  11    1.10    3.30
   0  -9 -11    5.10    3.20
   0  -9  11   -8.10    6.30
   0   9  11    0.50    5.30
  -1  -9 -11   65.89   16.50
  -1   9  11   59.99   13.40
   1   9 -11   98.69   15.40
  -1   9  11   66.69    9.10
   1  -9  11   83.89   10.10
   1   9 -11   77.99   11.90
  -1  -9 -11   95.39    9.50
  -1   9  11   60.79   11.90
  -1   9 -11   79.09   21.40
   1   9  11   89.29   12.80
  -1   9 -11  105.59   15.90
  -1  -9  11   81.69   15.70
   1  -9 -11   97.99   13.00
  -2   9  11  243.68   25.10
  -2   9  11  252.97   28.60
  -2  -9 -11  242.28   24.00
  -2   9  11  231.88   23.60
  -2  -9 -11  287.27   27.00
   2   9 -11  271.17   29.90
  -2  -9 -11  257.97   21.00
   2  -9  11  291.07   24.00
   2  -9  11  239.58   23.30
   2   9 -11  239.68   24.40
   2  -9 -11  252.57   23.50
   2  -9 -11  263.27   28.50
  -2  -9  11  218.88   26.80
  -2  -9  11  257.07   23.50
  -2   9 -11  255.67   28.30
   0 -10 -11  762.22   55.79
   0 -10  11  786.92   56.99
   0 -10  11  618.44   60.69
   0  10  11  640.74   59.29
   0  10 -11  545.75   95.79
   0 -10 -11  731.63   58.79
   0 -10 -11  767.52   59.29
   0 -10  11  601.94   63.69
  -1  10  11   34.30    9.90
   1 -10  11   29.90    9.80
   1  10 -11   -3.00   34.40
   1 -10  11   33.90    9.50
  -1  10  11   24.70    6.80
  -1 -10 -11   41.90    9.70
   1  10  11   12.60    9.80
   1 -10 -11   20.30    6.00
  -1 -10  11   26.90    7.50
  -2 -10 -11  868.41   73.69
   2 -10  11  745.13   76.99
  -2 -10 -11 1028.20   76.89
   2 -10  11  959.60   73.79
  -2  10  11  852.21   72.39
  -2  10  11  859.51   77.89
   2 -10  11 1028.20   73.49
  -2 -10 -11  888.81   70.39
  -2  10  11  892.21   75.19
  -2 -10  11  887.01   73.19
  -2 -10  11  753.22   77.09
   2 -10 -11 1034.60   80.29
   2 -10 -11  947.71   74.09
   2 -10 -11  889.01   72.39
  -2  10 -11 1013.20   79.69
   0  11  11   80.99   15.70
   0  11  11  128.39   17.20
   0 -11  11  105.29   12.50
   0 -11 -11  116.99   15.40
   0 -11 -11  113.89   15.10
   0 -11  11   78.49   19.30
   0 -11 -11  110.09   11.50
   0  11 -11   63.39   43.30
  -1 -11 -11 1564.34  125.39
  -1 -11 -11 1473.55  124.49
  -1 -11 -11 1616.94  121.19
  -1  11  11 1365.26  126.29
   1 -11  11 1482.65  122.59
   1  11 -11 1700.83  127.79
   1 -11 -11 1692.73  125.09
   1 -11 -11 1701.33  122.39
  -1  11 -11 1828.62  156.18
  -1 -11  11 1373.36  130.59
   0   0  12 5727.53  392.46
   0   0  12 4761.92  392.36
   0   0  12 4678.63  391.16
   0   0 -12 5189.48  390.26
   0   0 -12 4987.80  391.36
   0   0 -12 5704.13  392.56
   0   0  12 5303.47  390.46
  -1   0 -12 2119.49  151.08
   1   0 -12 2002.80  150.48
   1   0  12 1940.21  151.38
   1   0  12 1790.92  151.88
  -1   0 -12 2141.79  153.28
  -1   0 -12 1954.80  149.88
   1   0 -12 2174.98  151.58
   1   0  12 1955.70  150.18
   1   0  12 1718.13  149.69
  -1   0  12 1953.00  151.48
   1   0  12 1968.10  149.59
  -1   0  12 1954.30  150.48
  -1   0 -12 1997.70  149.39
   1   0 -12 2009.00  151.88
   2   0  12 1338.67  118.09
   2   0  12 1423.46  111.09
  -2   0  12 1449.26  112.89
  -2   0 -12 1481.85  110.99
   2   0 -12 1427.66  112.09
  -2   0  12 1663.53  115.39
  -2   0 -12 1459.65  114.79
   2   0 -12 1404.46  112.99
  -2   0 -12 1358.56  112.69
  -2   0 -12 1577.24  112.19
   2   0  12 1331.67  110.69
   2   0 -12 1584.14  113.39
   3   0 -12 1282.97  105.89
   3   0 -12 1378.06  105.59
   3   0  12 1314.67  102.69
   3   0 -12 1447.36  104.59
  -3   0 -12 1259.47  107.49
  -3   0  12 1344.17  104.29
   3   0  12 1415.56  103.59
  -3   0  12 1253.77  107.89
  -3   0 -12 1405.06  102.19
   3   0  12 1313.47  102.99
   4   0 -12  399.36   46.10
   4   0  12  491.75   38.90
   4   0 -12  504.85   43.70
  -4   0  12  520.35   39.70
  -4   0  12  473.35   47.40
   0  -1 -12 2354.16  170.98
   0   1 -12 2376.76  172.08
   0   1 -12 2421.66  172.08
   0  -1  12 2187.88  171.98
   0   1  12 2191.78  171.98
   0  -1  12 2321.77  170.98
   0   1 -12 2448.26  173.18
   0  -1 -12 2321.37  172.08
   0  -1  12 1992.40  171.78
   0   1  12 2181.28  171.28
   0   1  12 1972.60  172.78
   0  -1 -12 2447.76  173.18
   0  -1  12 2193.48  173.48
   0   1 -12 2342.57  170.78
   1   1 -12 1440.26  106.49
  -1  -1 -12 1585.54  106.09
   1  -1  12 1294.77  104.79
  -1  -1 -12 1361.16  108.99
   1  -1  12 1397.06  105.99
  -1   1  12 1384.26  105.89
   1  -1  12 1426.86  104.09
  -1  -1 -12 1423.26  104.09
   1  -1  12 1360.76  104.39
  -1   1  12 1401.56  105.09
  -1  -1 -12 1488.35  104.49
   1   1 -12 1459.25  105.09
  -1  -1  12 1277.17  106.09
   1  -1 -12 1370.16  104.99
  -1   1 -12 1388.16  105.39
   1  -1 -12 1456.05  106.09
  -1   1 -12 1328.27  104.59
   1   1  12 1283.47  104.39
  -1   1 -12 1315.77  108.29
  -1  -1  12 1292.67  105.39
   1   1  12 1198.68  108.09
   1  -1 -12 1303.27  104.59
  -1   1 -12 1375.76  104.99
   1  -1 -12 1284.77  103.29
  -1   1 -12 1401.86  103.89
   1   1  12 1321.97  103.99
  -2  -1 -12 1144.39   89.59
   2  -1  12 1149.98   88.29
   2   1 -12 1164.78   89.19
  -2  -1 -12 1264.87   89.69
   2   1 -12 1100.79   90.69
   2   1 -12 1302.07   91.19
  -2   1  12 1161.38   89.29
  -2  -1 -12 1170.38   90.99
  -2  -1 -12 1225.58   87.99
   2  -1  12 1047.00   87.89
   2  -1  12  970.10   99.59
  -2   1  12 1157.68   89.89
  -2   1 -12 1276.47   89.29
  -2  -1  12 1122.09   90.19
   2   1  12 1138.19   93.09
   2   1  12 1078.89   88.69
   2  -1 -12 1194.88   89.39
   2  -1 -12 1192.18   90.09
   2   1  12 1152.78   88.19
   2   1  12 1303.37   97.29
  -2  -1  12 1252.57   92.09
   2  -1 -12  979.60   92.49
  -2   1 -12 1187.78   92.89
   2   1  12 1014.90   87.59
  -2  -1  12 1167.38   88.89
  -2   1 -12 1023.60   88.89
  -2   1 -12 1181.88   88.39
  -3   1  12 1070.89   82.89
   3  -1  12 1176.38   81.49
  -3  -1 -12 1077.69   85.69
   3   1 -12 1028.40   85.19
  -3   1  12  997.20   86.99
   3  -1  12 1055.69   81.79
   3   1 -12 1156.18   83.29
  -3   1  12 1027.50   82.29
   3  -1  12 1090.49   81.09
  -3  -1  12 1037.40   86.79
  -3  -1  12 1066.29   83.49
  -3   1 -12  992.30   86.99
   3   1  12 1023.50   81.49
  -3   1 -12 1093.09   81.39
  -3   1 -12  913.71   82.49
   3  -1 -12 1183.78   84.69
  -3  -1  12 1025.30   81.89
   3  -1 -12 1032.70   84.39
   3  -1 -12  959.30   87.99
   3  -1 -12 1074.29   83.19
   3   1  12 1127.59   83.49
  -4   1  12  207.18   27.30
   4   1 -12  185.98   27.20
   4  -1  12  248.88   19.70
   4   1 -12  215.98   23.60
  -4  -1  12  210.98   20.10
   4  -1 -12  200.88   26.20
  -4   1 -12  237.88   26.00
  -4   1 -12  225.78   18.00
  -4  -1  12  194.78   26.00
   4   1  12  224.08   19.00
   0  -2 -12   46.50    4.20
   0  -2  12   40.80    4.90
   0  -2  12   35.00    6.30
   0  -2  12   34.90    4.90
   0   2  12   56.89    8.50
   0   2  12   38.40    4.80
   0  -2  12   40.10    4.10
   0   2 -12   45.30    6.10
   0   2 -12   42.40    5.30
   0  -2 -12   45.20    5.30
   1  -2  12  196.98   15.80
   1  -2  12  207.18   17.10
   1   2 -12  208.18   18.00
   1   2 -12  198.88   15.60
  -1   2 -12  170.78   15.80
  -1  -2  12  162.68   17.10
  -1  -2  12  157.68   15.00
   1   2  12  183.58   15.80
   1  -2 -12  158.58   16.50
   1  -2 -12  189.88   14.10
   1   2  12  157.18   14.40
   1  -2 -12  152.78   15.20
  -1   2 -12  162.38   15.10
   1  -2 -12  177.68   14.90
  -1   2 -12  149.19   18.30
  -1  -2  12  155.38   15.50
   1  -2 -12  178.38   16.10
  -2   2  12   76.19   11.80
  -2   2  12   80.29    9.30
   2   2 -12   97.19   11.80
   2  -2  12   88.29    8.60
  -2  -2 -12   78.89    8.20
   2  -2  12   99.59   10.40
   2   2 -12   93.29    9.70
  -2  -2 -12   83.09    9.50
   2   2 -12   88.99   11.20
  -2  -2 -12   90.19    8.30
  -2  -2 -12  100.59   10.30
   2  -2  12   83.59    8.90
  -2   2  12  117.99   14.10
  -2  -2 -12  104.39   10.50
  -2   2 -12   82.79    9.20
  -2   2 -12  100.39    9.50
   2   2  12  104.99   10.00
  -2   2 -12   88.99   12.90
   2  -2 -12   89.99   12.20
   2   2  12   89.49    8.70
   2  -2 -12   96.79   10.20
  -2  -2  12  103.79   11.90
   2  -2 -12   97.29    9.50
   2  -2 -12   99.69   10.40
   2  -2 -12   85.09    9.80
  -2   2 -12   97.49    9.50
  -2  -2  12  104.09    9.10
   2   2  12   77.89   14.40
   2   2  12   88.79   11.30
  -3  -2 -12   98.59   11.30
   3  -2  12  108.99   10.10
   3  -2  12  105.29   10.70
   3   2 -12  102.29   13.80
  -3   2  12   88.89   15.70
  -3   2  12   98.39   10.50
  -3  -2 -12  124.69   13.10
   3   2 -12  114.99   11.70
   3   2 -12   80.69   14.80
  -3   2 -12   92.29   11.70
  -3  -2  12  112.69   12.50
  -3   2 -12  117.39   11.00
   3   2  12  118.09   12.70
   3  -2 -12  117.99   15.30
   3  -2 -12  119.19   13.00
  -3  -2  12  108.29   10.00
  -3   2 -12  101.09   14.80
   3  -2 -12  101.39   11.70
  -3  -2  12  100.29   15.00
   3   2  12  105.59   10.30
  -4  -2 -12   76.79   13.10
  -4   2  12   77.99   17.80
   4   2 -12   75.49   19.40
   4   2 -12   98.19   14.30
   4  -2  12   84.59    9.50
  -4  -2 -12   60.39   12.10
  -4   2  12   67.09   15.00
   4  -2 -12   75.99   12.10
  -4   2 -12   93.79   17.00
  -4  -2  12   62.19   15.40
  -4  -2  12   84.29   10.80
   4   2  12   84.79   10.20
   4   2  12   78.79    8.70
  -4   2 -12   86.09    8.50
   4  -2 -12   95.69   16.90
   0  -3  12 2238.18  173.08
   0   3 -12 2206.18  172.98
   0  -3 -12 2622.04  174.98
   0  -3 -12 2321.07  172.88
   0  -3  12 2209.68  172.78
   0   3  12 2075.99  172.88
   0  -3  12 2069.69  174.68
   0  -3 -12 2254.07  174.68
   0  -3 -12 2386.16  172.18
   0  -3 -12 2382.56  172.98
   1  -3  12  578.14   43.60
   1  -3  12  647.84   45.00
   1   3 -12  575.94   47.50
   1   3 -12  634.34   43.10
   1  -3 -12  566.54   43.90
  -1  -3  12  515.25   45.30
  -1   3 -12  580.74   43.60
  -1  -3  12  476.85   42.60
   1   3  12  483.05   49.50
   1   3  12  508.95   41.70
  -1   3 -12  479.65   42.60
   1   3  12  556.14   43.00
  -1   3 -12  459.45   47.30
   1  -3 -12  589.64   41.70
   1   3  12  463.45   43.40
   1  -3 -12  506.35   42.30
   1  -3 -12  482.45   42.60
  -2   3  12  709.43   56.99
  -2  -3 -12  813.02   56.59
   2  -3  12  818.52   57.69
   2   3 -12  706.03   59.69
  -2   3  12  763.82   60.29
  -2  -3 -12  796.52   54.89
  -2   3 -12  702.63   56.49
   2  -3 -12  695.43   59.09
  -2   3 -12  777.02   56.69
   2   3  12  605.04   56.09
   2  -3 -12  734.63   57.09
   2   3  12  677.93   55.29
  -2   3 -12  620.54   56.29
   2  -3 -12  684.03   56.59
   2  -3 -12  816.12   57.99
  -2  -3  12  660.83   58.89
  -2  -3  12  664.83   55.69
  -2   3 -12  599.14   60.29
  -3  -3 -12  371.76   30.60
   3   3 -12  285.37   35.30
   3   3 -12  380.76   33.90
   3   3 -12  413.06   30.60
   3  -3  12  386.26   28.60
   3  -3  12  415.06   29.60
  -3   3  12  394.06   36.20
  -3  -3  12  339.07   28.40
   3   3  12  336.67   28.40
   3  -3 -12  333.87   30.20
   3   3  12  311.37   31.80
  -3   3 -12  365.36   28.40
  -3   3 -12  366.56   29.60
   3  -3 -12  314.97   27.40
   3  -3 -12  346.47   33.30
  -3  -3  12  309.27   30.90
  -3   3 -12  297.67   33.60
   3  -3 -12  367.06   30.70
  -3  -3  12  368.96   33.60
  -3   3 -12  293.57   29.80
  -4   3  12   93.09   20.10
  -4   3 -12   84.29    9.50
   4  -3 -12   92.19   16.60
   4  -3 -12   82.49   12.90
   4   3  12   95.19   11.90
  -4   3 -12   69.19   15.60
  -4  -3  12   70.79   10.80
   4   3  12   85.19    8.90
   0  -4 -12 2396.16  173.98
   0  -4  12 2068.59  176.38
   0  -4  12 2251.07  173.78
   0   4  12 2387.56  175.58
   0  -4  12 2375.46  172.88
   0  -4 -12 2578.94  176.78
   0   4 -12 2281.27  174.48
   0   4  12 2101.39  176.18
   0  -4  12 2130.39  174.18
   0  -4 -12 2359.16  174.18
   0   4  12 1997.40  174.18
   0  -4 -12 2128.39  175.88
   0  -4 -12 2547.95  173.58
   0   4 -12 2415.16  175.48
   1  -4  12 1769.72  135.09
  -1  -4 -12 1685.53  134.59
   1   4 -12 1704.23  135.49
  -1  -4 -12 1884.91  135.89
   1  -4  12 1726.43  137.99
   1  -4  12 1747.73  134.69
  -1   4  12 1722.23  137.99
   1   4  12 1744.53  135.79
   1  -4 -12 1866.71  135.89
   1   4  12 1688.83  135.09
   1  -4 -12 1758.52  135.79
  -1  -4  12 1885.51  135.99
  -1   4 -12 1711.73  135.39
  -1   4 -12 1867.21  136.29
  -1  -4  12 1674.33  135.29
  -1   4 -12 1717.03  143.19
  -1   4 -12 1930.51  136.29
   1  -4 -12 1651.33  138.09
   1   4  12 1808.92  144.79
  -1  -4  12 1986.30  133.79
  -1  -4  12 1664.03  138.49
   2  -4  12 1341.47  115.19
  -2   4  12 1653.73  116.69
   2   4 -12 1439.66  116.09
   2  -4  12 1389.56  113.69
  -2  -4 -12 1451.05  113.19
  -2   4  12 1310.37  117.69
   2   4 -12 1460.05  114.59
  -2  -4 -12 1513.55  114.59
   2  -4  12 1353.96  113.79
   2   4  12 1242.18  124.09
  -2  -4  12 1360.76  113.39
  -2   4 -12 1673.03  115.49
  -2  -4  12 1548.45  113.99
   2   4  12 1498.25  113.19
   2   4  12 1605.74  113.49
   2  -4 -12 1681.03  116.79
  -2   4 -12 1492.65  115.19
   2   4  12 1561.94  113.79
  -2   4 -12 1420.96  119.99
  -2  -4  12 1470.25  117.79
   2  -4 -12 1703.73  115.39
  -3   4  12 1106.69   96.39
   3   4 -12 1201.28   91.19
  -3  -4 -12 1179.88   90.99
  -3  -4 -12 1224.38   91.09
   3   4 -12 1018.20   95.19
   3  -4  12 1243.78   90.09
   3  -4  12 1131.59   90.39
  -3   4  12 1046.50   93.79
  -3  -4  12 1125.79   93.59
   3   4  12 1157.88   89.39
   3  -4 -12 1298.67   94.49
  -3   4 -12 1203.08   98.09
  -3   4 -12 1195.58   91.19
  -3   4 -12 1152.98   96.79
   3  -4 -12 1169.58   91.79
  -3   4 -12 1260.87   93.39
   3   4  12 1043.10   94.59
   4   4 -12  339.57   37.90
  -4   4  12  376.76   41.00
  -4   4  12  358.26   36.90
   4  -4  12  387.36   32.70
   4   4 -12  322.37   41.60
  -4  -4 -12  343.47   36.30
  -4  -4 -12  396.36   33.80
   4   4  12  376.36   31.10
   4  -4 -12  432.16   36.80
  -4  -4  12  404.86   35.00
  -4   4 -12  404.26   32.70
  -4   4 -12  408.06   39.20
   4  -4 -12  437.56   35.00
   4   4  12  330.57   37.60
   0  -5 -12 1441.46  108.49
   0  -5 -12 1470.75  108.99
   0   5  12 1495.75  110.69
   0  -5  12 1434.96  112.49
   0  -5  12 1243.58  111.39
   0   5 -12 1489.15  109.39
   0   5  12 1387.36  112.79
   0  -5 -12 1375.06  111.09
   0  -5  12 1368.66  109.29
   1  -5  12 1457.45  103.09
  -1  -5 -12 1255.47  104.49
   1  -5  12 1267.57  106.29
  -1   5  12 1434.66  106.79
  -1  -5 -12 1435.96  102.69
   1  -5  12 1454.05  101.79
  -1  -5 -12 1434.06  103.89
   1  -5  12 1495.35  102.99
   1   5 -12 1448.85  103.89
   1  -5 -12 1317.67  103.59
  -1  -5  12 1124.79  105.89
  -1   5 -12 1157.58  111.69
   1  -5 -12 1256.57  104.09
  -1  -5  12 1420.76  107.09
   1  -5 -12 1206.58  106.79
  -1   5 -12 1303.67  104.39
   1  -5 -12 1461.75  103.89
  -1  -5  12 1418.96  103.79
  -1   5 -12 1294.77  103.89
   1   5  12 1261.77  103.89
   1   5  12 1321.07  112.39
  -1  -5  12 1232.98  103.29
   2  -5  12 1041.00   73.49
  -2   5  12 1011.00   78.29
   2  -5  12  841.42   75.49
   2   5 -12  935.71   75.69
   2  -5  12  974.20   75.39
  -2   5  12  957.50   75.29
   2   5 -12 1085.79   74.19
   2  -5 -12  972.80   74.59
  -2   5 -12  852.91   78.99
  -2   5 -12  792.92   73.69
  -2   5 -12  892.51   73.19
  -2   5 -12  946.71   74.69
  -2  -5  12  868.41   72.69
  -2  -5  12 1092.49   75.19
   2  -5 -12 1100.29   76.79
  -2  -5  12  792.52   75.89
   2   5  12  816.12   83.69
   2  -5 -12  922.01   74.09
   2   5  12  893.91   72.89
  -3   5  12 1043.20   84.69
   3   5 -12 1102.69   78.79
  -3   5  12  953.60   80.89
  -3  -5 -12 1096.59   79.79
   3  -5  12 1017.60   78.09
   3   5  12  855.51   76.99
   3  -5 -12 1023.40   80.09
  -3   5 -12  921.71   83.69
  -3  -5  12 1116.19   83.59
   3  -5 -12  944.51   79.09
  -3  -5  12  843.52   80.79
   4  -5  12  430.76   37.00
  -4   5  12  406.56   40.80
  -4   5  12  505.05   46.30
   4   5 -12  407.66   47.10
   4   5 -12  386.36   43.50
  -4  -5 -12  434.66   36.60
  -4   5 -12  446.26   43.70
  -4   5 -12  428.36   37.50
   4  -5 -12  493.35   40.40
   4   5  12  424.96   35.20
   4   5  12  397.36   40.00
   4  -5 -12  475.95   38.60
   0   6 -12  474.75   38.70
   0  -6 -12  424.06   42.90
   0   6  12  474.85   39.90
   0  -6  12  509.95   37.70
   0  -6  12  424.66   42.10
   0  -6 -12  440.26   38.20
   0  -6  12  484.85   36.80
   0  -6 -12  466.65   37.70
   0   6  12  439.86   42.60
   1  -6  12  335.77   24.70
  -1  -6 -12  297.07   25.70
  -1  -6 -12  300.17   26.80
  -1   6  12  312.17   27.90
  -1   6  12  289.97   26.10
  -1  -6 -12  362.36   26.30
   1  -6  12  342.97   26.60
   1   6 -12  323.87   27.00
   1  -6  12  331.07   26.10
  -1  -6 -12  249.28   29.20
  -1   6  12  307.17   29.60
  -1  -6  12  293.87   30.40
   1  -6 -12  326.47   27.60
  -1  -6  12  271.77   29.40
  -1  -6  12  291.37   26.60
   1   6  12  307.07   27.50
  -1   6 -12  242.28   34.60
  -1  -6  12  354.36   27.10
   1   6  12  327.27   34.10
  -1   6 -12  323.67   28.20
   1  -6 -12  325.17   25.80
   1  -6 -12  309.67   27.00
   2  -6  12  332.87   34.00
  -2   6  12  399.86   37.10
   2  -6  12  416.86   32.20
   2   6 -12  343.87   34.40
   2  -6  12  420.96   32.40
  -2  -6 -12  404.46   32.90
  -2  -6 -12  403.46   33.40
   2   6 -12  400.06   32.50
  -2   6  12  344.97   33.00
  -2   6  12  440.56   35.00
   2  -6 -12  411.06   35.70
  -2   6 -12  388.46   34.00
   2   6  12  342.27   41.90
  -2  -6  12  432.76   33.30
   2   6  12  383.46   33.30
  -2  -6  12  378.66   34.40
  -2   6 -12  320.27   37.10
  -2  -6  12  357.46   35.60
   2  -6 -12  380.46   33.10
  -2   6 -12  357.26   31.70
   2  -6 -12  397.16   32.20
  -2  -6  12  366.96   31.60
  -3   6  12  230.68   24.90
   3   6 -12  213.58   27.90
   3  -6  12  259.67   22.80
  -3   6  12  236.08   28.50
   3  -6  12  248.88   22.90
  -3  -6 -12  268.07   23.10
  -3   6 -12  262.97   24.40
  -3   6 -12  222.28   27.30
   3  -6 -12  247.98   23.20
  -3  -6  12  277.37   31.50
   3  -6 -12  259.07   23.70
   0   7  12   11.30    6.10
   0   7  12   13.00    5.50
   0  -7  12   11.40    4.70
   0  -7 -12    8.80    3.20
   0  -7 -12   17.60    6.90
   0  -7  12   12.50    2.70
   0  -7 -12   18.00    5.10
   0  -7  12    5.30    5.10
   0   7 -12   22.90    6.50
   0   7 -12   -4.40   23.20
   1  -7  12  153.88   17.50
  -1   7  12  171.78   18.20
  -1  -7 -12  129.79   15.50
  -1   7  12  166.78   17.10
  -1   7  12  164.88   13.60
   1  -7  12  160.48   19.90
   1  -7 -12  124.19   14.40
   1  -7 -12  141.79   15.30
   1   7  12  111.69   18.90
  -1  -7  12  119.09   13.40
   1   7  12  118.19   14.60
  -1   7 -12  133.99   16.20
   1  -7 -12  127.89   12.50
  -1  -7  12  123.59   17.80
  -1  -7  12  142.69   14.00
   2   7 -12  250.37   21.80
  -2   7  12  218.78   21.60
  -2  -7 -12  235.68   21.80
  -2  -7 -12  223.58   20.10
  -2   7  12  216.48   25.30
   2  -7  12  242.28   21.10
  -2   7  12  233.98   21.70
  -2  -7  12  213.28   23.50
  -2  -7  12  247.38   22.40
  -2   7 -12  199.68   25.70
   2   7  12  210.08   28.90
   2  -7 -12  239.18   21.90
  -2   7 -12  239.98   24.10
   2  -7 -12  258.17   25.50
  -2  -7  12  189.38   23.60
   2  -7 -12  228.48   20.30
  -2  -7  12  266.27   22.40
  -3  -7 -12   80.09   11.00
  -3   7  12   93.29   10.20
  -3  -7 -12  110.79   15.50
   3   7 -12   66.79   16.30
  -3   7  12   96.79   17.70
  -3  -7  12   66.79   13.70
   3  -7 -12   86.69   11.50
  -3  -7  12  112.39   16.40
  -3   7 -12   87.69   13.30
   3  -7 -12   86.09   10.80
  -3   7 -12   63.29   14.70
   0   8  12  717.63   61.19
   0  -8 -12  781.12   62.59
   0   8 -12  772.92   61.19
   0  -8  12  789.32   58.89
   0  -8  12  629.14   61.79
   0  -8  12  677.73   64.79
   0  -8 -12  757.42   59.79
   0  -8 -12  766.12   58.29
   0   8  12  700.03   63.69
  -1   8  12 1115.29   98.59
  -1  -8 -12 1327.07   93.89
   1   8 -12 1160.18   96.19
  -1   8  12 1087.49   93.89
  -1   8  12 1231.98   98.99
  -1  -8 -12 1169.08   95.99
  -1   8 -12 1205.58  112.59
  -1   8 -12 1354.16   98.49
  -1  -8  12 1072.99   95.09
  -1  -8  12 1330.17   95.19
  -1  -8  12 1253.97  102.09
   1   8  12 1215.38   96.59
   1   8  12 1252.47  104.39
   1  -8 -12 1295.47   95.19
  -1  -8  12 1160.78   99.69
   2   8 -12  708.23   61.79
   2  -8  12  714.63   61.19
  -2   8  12  710.43   62.69
   2  -8  12  785.42   61.19
   2   8 -12  683.53   66.59
  -2  -8 -12  894.71   59.39
  -2  -8 -12  700.23   62.69
  -2   8  12  672.23   61.49
  -2   8  12  719.83   65.99
  -2  -8 -12  802.32   64.89
   2  -8 -12  879.91   63.69
  -2  -8  12  829.02   66.49
  -2  -8  12  737.93   66.39
  -2   8 -12  772.42   67.99
   2  -8 -12  873.91   60.09
   2   8  12  670.43   69.79
  -3   8  12  305.77   34.50
   3  -8  12  320.97   28.50
  -3   8  12  315.77   28.20
  -3   8  12  306.17   30.00
  -3  -8 -12  307.77   28.80
  -3   8 -12  289.27   32.70
  -3  -8  12  308.37   34.90
   3  -8 -12  320.27   27.30
  -3   8 -12  324.57   31.50
   3  -8 -12  331.67   28.40
   0   9 -12  986.50   75.79
   0  -9 -12  945.11   74.09
   0  -9  12  811.02   76.59
   0   9  12  795.42   76.49
   0  -9 -12  956.60   72.79
   0  -9  12  855.81   80.19
   0  -9 -12  986.20   77.99
   0  -9  12  987.70   72.99
   0   9  12  868.71   74.89
  -1   9  12  589.04   59.39
   1   9 -12  697.83   58.59
  -1  -9 -12  761.42   55.39
   1  -9  12  809.22   57.49
  -1  -9 -12  623.74   57.09
  -1   9  12  589.94   54.99
  -1   9  12  630.84   59.79
   1  -9 -12  809.72   60.09
  -1  -9  12  730.73   65.99
  -1   9 -12  821.62   61.59
   1   9  12  662.93   60.49
  -1  -9  12  656.73   61.49
   1   9  12  664.13   63.79
  -1   9 -12  772.32   80.99
   1  -9 -12  722.83   56.29
   2  -9  12  877.91   64.89
  -2   9  12  794.82   69.19
   2  -9  12  806.82   64.49
  -2  -9 -12  886.41   67.79
  -2   9  12  751.82   64.29
  -2   9  12  791.82   66.99
  -2  -9 -12  768.82   64.99
   2   9 -12  743.33   65.19
  -2  -9 -12  896.31   61.99
  -2  -9  12  674.93   68.29
   2  -9 -12  870.31   70.09
  -2  -9  12  783.52   64.59
  -2   9 -12  772.02   68.39
   2  -9 -12  718.83   63.59
   0 -10 -12  778.42   62.69
   0 -10  12  812.62   60.79
   0  10  12  698.23   62.99
   0  10  12  635.54   64.39
   0 -10 -12  796.12   59.79
   0 -10 -12  813.12   63.09
   0 -10  12  667.63   65.19
   0  10 -12  864.21   65.49
   0 -10  12  657.53   67.99
  -1 -10 -12  220.68   24.90
   1 -10  12  287.57   24.30
  -1 -10 -12  265.77   22.30
   1  10 -12  250.07   26.10
  -1 -10 -12  258.97   24.80
  -1  10  12  212.38   26.80
   1  10  12  268.07   29.40
  -1  10 -12  336.47   53.39
  -1 -10  12  258.77   28.50
  -1 -10  12  227.18   29.40
  -2  10  12  336.97   35.10
  -2 -10 -12  353.16   32.50
  -2  10  12  286.27   32.70
   2 -10  12  351.56   30.10
  -2  10  12  300.77   28.90
   2 -10  12  352.76   29.80
  -2 -10 -12  337.17   30.60
   2 -10 -12  304.67   29.10
   2 -10 -12  378.36   36.10
  -2  10 -12  363.86   35.80
  -2 -10  12  319.77   30.00
   0 -11 -12  117.99   14.90
   0 -11 -12  119.19   15.70
   0 -11  12  123.09   13.20
   0 -11  12   84.69   17.60
   0  11  12   98.59   17.10
   0 -11  12   85.89   20.30
   0  11 -12   76.39   45.90
   0  11  12   90.69   16.30
   0 -11 -12  122.69   12.20
  -1  11  12   28.80    9.40
   1 -11  12   18.20   11.70
   1 -11  12   30.20    7.20
  -1 -11 -12   31.50    9.60
  -1 -11 -12   16.50    5.30
   1 -11  12    4.20    8.20
   1  11 -12   11.90   42.30
  -1  11  12   17.90    5.90
  -1  11 -12   19.10   29.70
  -1  11 -12   39.70   12.20
   1 -11 -12   15.00    6.30
   1 -11 -12   16.60    7.20
   1  11  12    8.30    6.30
  -1 -11  12   21.30    6.40
  -1 -11  12    9.60    7.40
   1 -11 -12   25.20    6.10
   0   0 -13    6.70    9.20
   0   0  13    7.50    1.90
   0   0 -13   10.60    1.80
  -1   0 -13   14.60    3.30
   1   0  13    9.30    2.30
  -1   0  13    9.40    2.50
  -1   0 -13    9.20    3.50
   1   0 -13    8.50    3.00
  -1   0  13   19.50   16.20
  -1   0 -13    7.60    2.00
   1   0  13    9.20    2.80
   1   0  13   10.90    3.20
  -1   0 -13   12.80    2.30
  -1   0  13    9.80    4.00
  -1   0  13    8.10    3.00
   1   0 -13    6.20    2.60
  -1   0 -13   12.00    3.60
   1   0  13    8.40    2.40
  -2   0  13  112.99   13.70
   2   0 -13  108.19   11.70
   2   0  13  105.89   14.50
  -2   0  13   92.19   11.30
   2   0  13   99.29    9.10
  -2   0 -13   96.49   12.60
  -2   0  13   92.69    9.70
   2   0  13   95.49    9.40
   2   0 -13  102.79   10.50
   2   0  13   95.29   17.10
  -2   0 -13  100.99    9.40
  -2   0 -13  109.59   10.30
  -2   0 -13   88.99   10.60
   2   0 -13  111.19   11.50
   3   0  13   89.69    9.70
  -3   0 -13   97.99   13.60
  -3   0  13   91.59   14.30
   3   0  13  103.49   10.10
   3   0 -13  105.49   13.40
   3   0 -13   81.39   14.70
  -3   0 -13  103.49   10.00
  -3   0 -13  101.89    9.00
   3   0 -13   92.59   10.80
  -3   0  13   87.79   10.80
  -3   0  13   95.69    9.50
  -4   0  13  231.08   20.80
   4   0 -13  223.18   24.40
   4   0  13  227.48   20.00
  -4   0  13  201.58   28.00
  -4   0 -13  254.67   25.70
   0   1  13 2608.54  210.98
   0  -1  13 2952.40  209.98
   0   1 -13 2884.21  210.98
   0  -1 -13 2813.82  211.08
   0  -1 -13 2727.43  209.88
   0  -1  13 2801.42  211.08
   0   1  13 2456.95  211.98
   0   1 -13 2936.01  211.18
   0   1 -13 2980.60  209.78
   0  -1 -13 2601.64  222.88
   0  -1 -13 2990.20  212.28
   0   1  13 2945.31  210.18
   0  -1  13 2505.05  210.88
   1  -1  13  323.87   22.90
  -1  -1 -13  307.07   22.30
   1  -1  13  308.17   24.80
   1  -1  13  285.47   23.10
   1   1 -13  312.67   23.50
   1   1 -13  286.97   27.00
  -1   1  13  297.27   23.30
  -1  -1 -13  329.47   28.00
  -1   1  13  288.27   24.30
  -1  -1 -13  317.17   22.90
   1  -1  13  305.97   22.40
  -1  -1 -13  238.78   22.80
   1   1  13  242.28   22.60
   1   1  13  229.68   25.40
   1  -1 -13  292.97   24.30
  -1  -1  13  255.57   24.40
  -1   1 -13  263.37   22.00
  -1  -1  13  258.17   22.80
  -1   1 -13  270.77   23.50
   1  -1 -13  260.37   23.20
  -1   1 -13  255.37   22.70
   1  -1 -13  263.97   21.40
  -1   1 -13  248.78   23.00
   1   1  13  265.67   22.20
   2  -1  13 1469.55  121.89
  -2  -1 -13 1619.24  121.89
   2   1 -13 1460.65  124.39
   2  -1  13 1485.65  121.99
  -2   1  13 1644.44  126.19
  -2  -1 -13 1524.75  124.39
  -2  -1 -13 1702.33  123.69
  -2  -1 -13 1515.45  123.19
   2   1 -13 1837.62  127.19
  -2   1  13 1470.05  123.59
   2   1 -13 1518.95  122.99
  -2   1 -13 1583.44  126.49
   2   1  13 1639.74  127.89
  -2   1 -13 1598.34  122.89
   2  -1 -13 1732.33  122.19
   2   1  13 1612.04  121.99
  -2  -1  13 1668.23  124.59
   2   1  13 1416.16  121.59
  -2   1 -13 1785.42  123.29
   2  -1 -13 1653.63  123.29
   2  -1 -13 1617.24  123.69
   2  -1 -13 1456.55  127.09
  -2   1 -13 1769.22  122.49
  -2  -1  13 1699.13  122.99
   3  -1  13  495.85   42.80
  -3  -1 -13  476.35   45.90
   3  -1  13  569.14   42.60
   3  -1  13  532.65   42.30
   3   1 -13  540.25   44.20
  -3   1  13  464.45   43.10
  -3  -1 -13  571.94   43.80
  -3   1  13  502.95   48.30
  -3   1  13  500.55   43.90
  -3  -1 -13  535.55   41.70
   3   1 -13  508.65   46.20
  -3  -1  13  582.34   45.20
   3  -1 -13  566.94   49.90
   3   1  13  602.64   45.10
   3  -1 -13  571.14   45.80
   3   1  13  492.15   41.80
   3  -1 -13  613.44   45.80
   3  -1 -13  587.14   44.70
  -3   1 -13  458.75   43.50
  -3  -1  13  602.64   49.20
  -3   1 -13  602.04   49.40
   3   1  13  545.35   42.80
  -4  -1 -13  239.08   24.80
   4  -1  13  237.78   21.00
   4   1 -13  190.68   28.10
  -4   1  13  198.28   27.80
   4   1 -13  215.98   25.20
  -4   1 -13  252.37   26.90
  -4  -1  13  263.17   22.10
   4  -1 -13  219.28   27.90
   4   1  13  246.48   20.70
  -4  -1  13  200.38   28.40
  -4   1 -13  273.97   19.70
   4   1  13  259.47   21.60
   0  -2  13 1832.62  141.49
   0  -2  13 1786.32  140.39
   0   2 -13 2130.69  142.99
   0  -2  13 1856.41  141.39
   0   2  13 1631.84  141.19
   0  -2 -13 1898.71  140.89
   0  -2 -13 1980.90  142.79
   0  -2  13 1734.03  143.09
   0  -2 -13 1805.62  141.29
   0   2 -13 1908.01  141.59
  -1  -2 -13 2629.14  193.78
   1  -2  13 2356.86  194.58
  -1  -2 -13 2636.44  193.48
  -1  -2 -13 2933.61  200.18
  -1  -2 -13 2877.21  195.88
   1   2 -13 2981.70  196.48
   1   2 -13 2489.75  196.88
   1  -2  13 2584.04  193.88
   1   2 -13 2639.84  194.48
   1  -2  13 2609.54  193.48
   1  -2  13 2664.43  196.08
  -1  -2  13 2387.06  194.08
   1   2  13 2227.68  199.38
   1   2  13 2382.26  193.28
  -1  -2  13 2468.35  196.38
   1   2  13 2206.68  193.58
   1  -2 -13 2452.45  194.38
  -1   2 -13 2309.97  199.08
  -1   2 -13 2371.86  193.98
  -1  -2  13 2576.04  195.08
   1  -2 -13 2689.43  192.88
   1  -2 -13 2711.83  195.58
  -1   2 -13 2887.01  195.48
   1  -2 -13 2560.74  193.78
   1  -2 -13 2333.47  195.68
  -2   2  13  606.84   50.69
  -2  -2 -13  634.44   50.29
  -2  -2 -13  697.63   51.39
  -2  -2 -13  705.13   49.30
   2   2 -13  691.43   50.89
   2  -2  13  693.23   51.79
   2   2 -13  661.13   53.19
   2  -2  13  689.93   49.99
  -2  -2 -13  690.63   51.49
   2   2  13  582.54   49.30
   2  -2 -13  633.94   50.99
  -2   2 -13  545.45   50.09
  -2   2 -13  659.63   50.59
   2  -2 -13  661.93   51.69
  -2   2 -13  577.74   54.19
  -2   2 -13  632.24   50.19
   2   2  13  568.24   52.29
  -2  -2  13  574.84   52.09
   2  -2 -13  646.64   50.49
   2  -2 -13  605.04   50.69
   2  -2 -13  576.94   53.69
  -3   2  13 2416.16  196.28
   3  -2  13 2494.15  190.38
   3   2 -13 2775.62  191.88
  -3   2  13 2254.47  190.98
   3   2 -13 2432.26  194.48
   3  -2  13 2807.02  190.28
  -3  -2 -13 2680.23  193.48
  -3   2 -13 2621.84  190.38
  -3  -2  13 2663.83  196.38
  -3   2 -13 2514.95  196.88
   3  -2 -13 2461.15  196.58
   3  -2 -13 2754.32  193.18
   3   2  13 2357.66  189.78
   3   2  13 2271.77  192.88
  -3  -2  13 2258.27  192.08
   3  -2 -13 2394.86  191.58
  -3  -2  13 2382.36  190.18
   4   2 -13   57.89   13.00
   4   2 -13   48.50   12.30
  -4  -2 -13   37.90   11.50
  -4   2  13   42.10   11.10
  -4   2  13   53.99   14.70
   4  -2  13   57.99    7.30
  -4  -2  13   29.30   11.00
  -4  -2  13   47.40    9.10
  -4   2 -13   39.00    6.70
   4   2  13   49.80    8.20
   4   2  13   56.39    6.60
   4  -2 -13   42.90    9.70
   0   3  13 3576.34  307.67
   0  -3 -13 4086.49  307.67
   0  -3 -13 3891.31  307.47
   0  -3 -13 4373.86  306.87
   0   3 -13 4494.25  309.27
   0  -3  13 3984.40  307.77
   0  -3  13 3835.72  307.57
   0  -3 -13 4481.25  309.67
   0   3 -13 3958.70  307.77
   0  -3  13 3941.91  310.37
   0  -3  13 4156.48  306.47
  -1  -3 -13  486.55   38.90
   1  -3  13  482.35   38.70
   1   3 -13  430.56   43.10
   1   3 -13  456.65   39.50
   1  -3  13  447.96   41.20
   1  -3 -13  553.74   41.20
   1  -3 -13  508.05   42.10
   1  -3 -13  522.35   40.00
  -1  -3  13  493.85   39.40
  -1  -3  13  453.25   41.50
   1   3  13  543.95   38.90
   1   3  13  476.75   39.10
   1   3  13  457.25   46.60
  -1  -3  13  510.75   40.00
   1  -3 -13  557.54   39.60
  -1   3 -13  556.94   40.20
  -1   3 -13  447.76   45.30
   2   3 -13 1768.62  135.99
  -2  -3 -13 1767.92  134.19
  -2  -3 -13 1858.01  135.59
   2   3 -13 1557.04  138.69
  -2   3  13 1701.83  139.19
   2  -3  13 1797.02  136.89
   2  -3  13 1774.12  134.99
   2  -3  13 1738.83  135.09
  -2   3 -13 1695.63  140.89
  -2  -3  13 1634.04  137.79
  -2   3 -13 1705.43  136.09
  -2   3 -13 1874.61  135.99
  -2   3 -13 1945.31  136.19
   2   3  13 1769.92  134.69
   2  -3 -13 1822.02  138.89
   2  -3 -13 2030.70  136.59
  -2  -3  13 1793.42  135.39
   2  -3 -13 1806.72  136.19
   2   3  13 1596.44  135.79
  -3  -3 -13  480.85   40.00
  -3   3  13  440.56   44.20
   3   3 -13  441.16   42.80
   3  -3  13  464.35   38.70
   3   3 -13  487.05   39.60
  -3  -3  13  466.25   41.60
  -3  -3  13  528.55   44.40
  -3   3 -13  393.86   40.40
   3   3  13  491.65   38.10
   3  -3 -13  453.35   36.90
   3  -3 -13  511.15   40.60
  -3   3 -13  541.25   39.60
  -3   3 -13  512.65   39.20
  -3   3 -13  493.25   44.70
   3   3  13  414.76   41.60
   3  -3 -13  513.15   43.80
  -3  -3  13  474.25   38.40
   3  -3 -13  470.85   39.90
   4  -3  13  552.74   44.50
  -4   3  13  536.15   50.19
  -4   3  13  556.34   52.89
   4   3 -13  558.94   50.09
  -4  -3 -13  550.04   46.20
  -4  -3 -13  476.15   48.00
  -4   3 -13  524.75   51.39
   4   3  13  555.84   46.50
  -4  -3  13  517.55   45.70
   4   3  13  546.55   43.40
  -4   3 -13  564.54   43.90
   4  -3 -13  570.94   50.49
   4  -3 -13  562.84   46.80
   0   4  13  101.49   12.10
   0  -4 -13  105.49   12.00
   0   4 -13  107.49   10.80
   0  -4 -13  112.59   10.60
   0  -4  13   83.99   10.10
   0  -4  13   99.89   12.70
   0  -4  13  112.09    9.30
   0  -4 -13  102.79    9.30
   0   4  13  108.69   11.80
   0  -4  13   85.39   10.60
   0  -4 -13  103.49   10.20
   0  -4  13  110.59   10.40
   1   4 -13  477.45   38.40
  -1   4  13  441.26   40.50
   1  -4  13  495.15   37.60
  -1  -4 -13  490.25   38.50
   1  -4  13  447.66   37.70
   1  -4  13  433.56   40.30
  -1  -4 -13  484.65   37.50
  -1  -4  13  456.35   37.90
   1  -4 -13  428.76   40.30
  -1   4 -13  399.76   37.60
   1  -4 -13  479.45   38.40
  -1   4 -13  507.95   39.00
   1  -4 -13  540.75   38.90
   1   4  13  537.05   39.10
  -1  -4  13  521.15   38.90
   1   4  13  465.55   45.90
  -1  -4  13  413.96   38.30
  -1   4 -13  469.65   46.10
  -1  -4  13  421.76   40.80
  -1   4 -13  485.55   38.80
   1  -4 -13  548.65   37.60
  -2  -4 -13  253.47   22.90
   2   4 -13  283.57   24.90
  -2   4  13  292.47   27.00
   2   4 -13  335.17   27.20
  -2   4  13  259.97   28.20
  -2  -4 -13  280.87   24.90
   2  -4  13  278.87   24.20
   2  -4  13  263.17   25.80
   2  -4  13  296.57   24.30
   2  -4 -13  334.67   27.20
   2   4  13  310.07   23.80
  -2  -4  13  278.77   27.50
  -2  -4  13  295.27   24.10
   2  -4 -13  292.47   25.30
  -2   4 -13  304.47   25.50
  -2   4 -13  255.77   29.20
  -2   4 -13  297.87   25.10
   3   4 -13  247.48   21.00
   3   4 -13  224.68   25.10
  -3  -4 -13  248.18   20.90
   3  -4  13  194.78   22.10
  -3   4  13  225.78   23.70
   3  -4  13  258.67   19.70
   3   4  13  189.38   21.20
  -3  -4  13  203.18   22.20
   3  -4 -13  219.68   23.60
   3  -4 -13  221.48   21.20
  -3   4 -13  229.38   20.60
   3  -4 -13  219.78   22.60
  -3   4 -13  190.78   25.10
  -4   4  13  133.39   22.90
  -4  -4 -13  117.49   17.90
   4   4 -13  134.99   23.80
   4  -4 -13  118.99   15.90
  -4   4 -13  129.19   13.20
   4   4  13  132.79   16.50
   4  -4 -13  142.09   18.50
  -4   4 -13  133.89   20.30
  -4  -4  13  101.09   14.80
   4   4  13  123.49   11.90
   0  -5  13  525.85   38.30
   0  -5  13  497.65   36.70
   0   5  13  425.56   41.10
   0  -5 -13  465.85   38.10
   0  -5  13  405.06   38.70
   0  -5 -13  486.45   37.80
   0  -5 -13  426.26   39.90
   0   5  13  501.35   39.90
   0   5 -13  458.55   38.40
  -1  -5 -13   47.90    6.60
   1  -5  13   41.00    5.80
  -1   5  13   36.00    8.30
   1   5 -13   23.90   20.80
  -1  -5 -13   45.00    6.60
   1   5 -13   44.40    6.30
   1  -5  13   44.60    5.50
  -1  -5 -13   41.00    5.40
   1  -5  13   30.50    7.30
  -1   5 -13   68.39   15.00
   2  -5  13  622.34   57.09
   2  -5  13  684.33   55.29
  -2  -5 -13  612.54   53.79
  -2   5  13  806.72   58.49
  -2   5  13  612.54   56.89
   2   5 -13  658.33   55.79
  -2   5  13  645.24   59.59
   2  -5  13  701.63   55.19
   2   5 -13  733.63   58.09
  -2  -5 -13  707.43   56.09
  -2   5 -13  678.43   56.19
  -2   5 -13  731.83   55.69
  -2   5 -13  663.73   61.69
   2  -5 -13  820.02   57.49
   2  -5 -13  754.12   56.69
  -2   5 -13  778.72   57.19
   2   5  13  699.73   67.89
  -2  -5  13  667.73   59.39
   3  -5  13  120.29   12.80
   3  -5  13  124.59   14.20
  -3   5  13  113.89   18.70
  -3  -5 -13  126.09   13.40
   3   5 -13  129.69   14.10
  -3  -5 -13  132.19   11.80
   3   5 -13  106.19   18.30
   3  -5  13  124.99   13.60
  -3   5  13   99.89   15.00
  -3   5 -13  128.19   18.40
  -3   5 -13  136.49   14.20
  -3  -5  13  119.99   15.60
   3   5  13   96.69   16.50
   3  -5 -13  138.79   14.80
   3   5  13  147.89   12.10
   0  -6 -13  814.22   75.39
   0   6 -13  963.60   74.19
   0  -6  13  852.51   77.19
   0   6  13 1001.40   75.69
   0  -6  13 1003.60   72.19
   0   6  13  887.11   78.39
   0  -6 -13  930.21   73.69
   0  -6 -13  996.60   73.29
   1  -6  13 2601.74  176.28
   1  -6  13 1939.01  178.88
  -1  -6 -13 2421.26  175.58
   1  -6  13 2427.16  175.68
  -1   6  13 2352.76  177.98
   1  -6  13 2398.36  174.38
   1   6 -13 2444.66  176.98
  -1  -6 -13 2451.65  177.08
  -1  -6 -13 2171.78  178.48
  -1   6  13 2466.25  180.18
  -1   6  13 2311.17  175.98
   1  -6 -13 2273.27  177.08
  -1  -6  13 2498.15  176.78
   1   6  13 2090.19  184.48
  -1   6 -13 2225.78  177.58
  -1  -6  13 1938.61  176.08
  -1  -6  13 2166.48  180.18
   1  -6 -13 2432.86  175.98
   1  -6 -13 2331.67  176.68
   1   6  13 2161.08  177.08
  -2   6  13  625.94   50.49
   2  -6  13  638.94   45.10
  -2   6  13  598.24   46.50
   2  -6  13  548.25   47.50
  -2  -6  13  567.34   45.90
   2   6  13  488.25   55.19
   2  -6 -13  597.44   48.00
  -2  -6  13  477.65   44.80
   2  -6 -13  516.15   44.70
  -2   6 -13  493.15   46.10
   2  -6 -13  532.75   45.60
   3  -6  13  922.21   74.49
  -3   6  13  992.60   77.49
  -3  -6 -13  907.91   76.89
   3  -6  13 1008.70   74.49
  -3   6  13  989.30   80.79
   3  -6 -13  937.31   75.09
  -3   6 -13  892.41   75.19
   3  -6 -13  904.81   74.59
  -3   6 -13  847.42   79.39
   0  -7 -13 2431.06  176.48
   0  -7 -13 2390.66  177.78
   0   7  13 2343.67  179.08
   0  -7  13 2200.68  182.58
   0   7  13 2265.67  182.28
   0  -7  13 1940.11  179.38
   0  -7 -13 2028.80  179.68
   0  -7  13 2571.34  176.18
   0   7 -13 2366.86  177.98
   0  -7  13 2493.75  176.28
  -1   7  13  419.46   39.70
  -1  -7 -13  464.05   41.50
  -1  -7 -13  473.55   39.40
   1  -7  13  547.75   41.10
   1   7 -13  463.75   41.40
   1  -7  13  503.45   38.90
  -1   7  13  455.15   43.20
  -1   7  13  465.95   44.20
  -1  -7 -13  480.05   39.80
   1  -7  13  483.75   40.20
   1  -7 -13  572.34   39.70
  -1  -7  13  484.35   45.10
  -1   7 -13  507.05   56.79
   1   7  13  512.95   42.30
  -1  -7  13  507.55   41.20
   1  -7 -13  542.95   41.80
  -1  -7  13  569.34   47.00
   1   7  13  534.25   49.60
  -2   7  13 1369.46  106.99
   2   7 -13 1483.85  107.19
   2  -7  13 1369.86  105.99
  -2   7  13 1309.17  106.89
  -2  -7 -13 1405.26  106.89
  -2   7  13 1422.16  111.29
  -2  -7  13 1181.88  109.89
  -2   7 -13 1195.58  118.59
   2   7  13 1253.27  117.99
   2  -7 -13 1441.26  107.09
   2  -7 -13 1416.36  105.49
  -2  -7  13 1367.46  109.69
  -2   7 -13 1267.07  113.09
  -2  -7  13 1545.75  107.39
   3  -7  13  279.57   26.10
   3  -7  13  339.87   29.60
  -3   7  13  306.07   25.80
  -3  -7 -13  278.57   26.20
  -3   7  13  286.37   32.20
  -3   7  13  243.98   28.20
   3  -7 -13  289.97   25.70
  -3   7 -13  294.37   28.00
  -3   7 -13  274.87   31.20
   0  -8 -13  225.58   20.70
   0   8 -13  242.88   22.30
   0  -8  13  245.88   19.80
   0  -8 -13  229.48   19.50
   0   8  13  198.58   23.90
   0  -8 -13  189.98   23.20
   0  -8  13  177.28   22.40
   0  -8  13  204.18   24.80
   0   8  13  190.68   22.50
   0   8 -13  135.99   40.30
  -1   8  13  642.44   58.99
  -1   8  13  639.84   53.99
   1  -8  13  749.73   55.29
  -1  -8 -13  705.33   53.89
   1   8 -13  671.83   56.49
  -1  -8 -13  655.93   56.39
  -1   8  13  680.13   58.79
  -1  -8  13  666.13   60.69
   1  -8 -13  742.63   55.59
  -1   8 -13  687.73   76.49
  -1   8 -13  748.43   58.29
  -1  -8  13  565.44   58.19
   1   8  13  712.73   63.99
   1   8  13  704.33   56.89
   2   8 -13  136.59   22.20
   2   8 -13  151.98   16.80
  -2   8  13  149.59   17.30
   2  -8  13  141.29   15.70
  -2  -8 -13  152.18   17.00
   2  -8  13  179.78   17.00
  -2   8  13  171.38   30.00
  -2   8  13  143.89   16.60
   2  -8 -13  195.38   17.60
   2   8  13  170.28   26.30
   2  -8 -13  193.28   14.90
  -2  -8  13  146.49   20.10
  -2   8 -13  139.39   22.50
  -2  -8  13  175.98   20.10
  -3   8  13  421.16   42.90
  -3   8  13  429.66   37.70
  -3  -8 -13  411.46   37.40
   3  -8  13  429.86   37.50
   3  -8  13  462.75   36.80
  -3   8  13  433.16   38.90
   3  -8 -13  465.75   37.40
  -3   8 -13  450.85   40.00
  -3   8 -13  397.76   41.30
  -3  -8  13  368.26   40.80
   3  -8 -13  443.56   35.90
   0   9  13    5.70    6.00
   0  -9 -13    7.90    4.70
   0  -9 -13   12.30    4.00
   0   9  13   -2.40    5.90
   0   9 -13    6.40   37.60
   0   9 -13    5.50    6.60
   0  -9  13    2.80    6.90
  -1  -9 -13   41.20    7.60
  -1  -9 -13   31.40    7.70
   1   9 -13   46.00    9.70
  -1   9  13   33.80    6.80
   1  -9  13   44.90    9.20
   1   9 -13   38.50   36.30
  -1   9  13   40.30   10.70
  -1  -9  13   57.39   13.90
  -1   9 -13   66.89   24.00
   1   9  13   56.79   14.00
  -1  -9  13   47.10   11.60
   1  -9 -13   59.39   10.40
   1   9  13   63.89   17.00
   2   9 -13   86.89   13.70
   2  -9  13  105.69   12.00
  -2   9  13  107.09   17.40
   2   9 -13  103.99   18.50
  -2   9  13  106.29   14.70
  -2  -9 -13  103.29   14.40
  -2  -9 -13   89.79   12.30
  -2   9  13  107.09   12.60
  -2   9 -13  118.19   17.70
  -2  -9  13   83.39   15.20
   2  -9 -13  117.49   12.60
   2   9  13   75.79   17.10
  -2   9 -13   96.59   18.50
  -2  -9  13  121.19   17.50
   0  10  13   85.89   14.50
   0 -10  13   78.09   17.80
   0 -10  13   96.19   11.60
   0  10 -13   64.59   42.10
   0 -10 -13  101.49   13.00
   0 -10 -13   96.49   10.50
   0  10  13   80.59   14.90
  -1 -10 -13 1111.29   80.99
   1  10 -13 1018.50   80.79
   1 -10  13  810.12   85.39
   1 -10  13  814.92   81.49
  -1 -10 -13  977.50   78.79
  -1  10  13  938.41   81.39
  -1  10  13  875.91   80.59
   1 -10  13 1086.19   77.89
   1 -10 -13 1015.90   77.19
   1 -10 -13 1098.59   81.49
  -1 -10  13 1069.89   78.29
   1  10  13  809.02   83.09
  -1  10 -13 1002.60  110.19
  -1  10 -13 1105.69   83.09
  -1 -10  13  835.82   82.39
  -2 -10 -13  131.39   15.60
   2 -10  13  152.98   16.20
   2 -10  13  146.99   15.50
  -2 -10 -13  147.99   18.40
  -2  10  13  124.99   15.30
  -2  10  13  138.39   17.80
  -2  10  13  135.69   21.20
  -2 -10 -13  158.98   13.10
  -2 -10  13  105.59   22.10
  -2 -10  13  173.78   16.80
  -2  10 -13  153.08   21.40
   2 -10 -13  135.79   15.70
   2 -10 -13  160.38   21.60
   2 -10 -13  153.28   16.80
  -2  10 -13  104.59   21.80
   0 -11  13 1180.48  110.49
   0 -11 -13 1425.76  107.89
   0  11  13 1166.58  109.89
   0  11  13 1286.57  108.59
   0 -11  13 1443.76  105.99
   0 -11 -13 1493.85  108.99
   0 -11 -13 1522.95  104.79
   0  11 -13 1431.56  168.08
   0 -11  13 1159.18  113.79
  -1 -11 -13  277.47   27.00
  -1  11  13  255.37   37.50
   1  11 -13  283.57   28.80
  -1 -11 -13  280.37   22.60
   1 -11  13  239.98   23.80
  -1 -11 -13  250.97   25.60
  -1  11 -13  279.87   30.40
   1 -11 -13  264.37   27.40
  -1  11 -13  353.06   66.49
  -1 -11  13  202.18   28.10
  -1 -11  13  195.98   29.90
  -1 -11  13  259.77   24.40
   1 -11 -13  270.37   23.80
   1 -11 -13  249.28   25.20
   0   0 -14 9999.00  682.53
   0   0 -14 8580.04  697.43
   0   0  14 8691.53  680.73
   0   0 -14 8906.61  680.93
   1   0 -14  145.19   13.20
   1   0  14  142.79   14.20
  -1   0  14  134.69   12.50
  -1   0 -14  156.68   12.60
   1   0  14  117.89   13.50
   1   0  14  123.19   12.90
   1   0  14  115.29   11.90
  -1   0 -14  135.29   17.40
   1   0  14  140.09   11.90
  -1   0  14  149.49   14.30
   1   0 -14  138.79   13.60
   1   0 -14  140.49   13.00
  -1   0 -14  148.99   11.70
  -1   0 -14  145.69   13.40
   2   0  14 2661.53  201.78
  -2   0 -14 2817.22  203.18
  -2   0  14 2961.10  205.88
  -2   0 -14 2642.34  201.68
   2   0 -14 2895.81  201.28
   2   0  14 2337.87  201.38
   2   0 -14 2659.33  202.88
  -2   0 -14 2729.13  205.08
  -2   0  14 2551.84  202.58
   2   0 -14 2411.26  203.18
  -2   0  14 2642.84  203.98
  -3   0 -14    7.10    4.30
  -3   0 -14    2.10    3.00
  -3   0  14    3.50    3.20
   3   0 -14    3.50    3.20
   3   0 -14    6.10    3.60
   3   0 -14    2.60    6.20
  -3   0 -14    5.40    2.30
   3   0  14    4.00    3.30
  -3   0 -14    4.10    3.40
  -3   0  14    4.40    5.60
   3   0  14    7.90    2.60
   4   0  14  441.86   35.60
  -4   0 -14  431.46   40.30
  -4   0  14  438.86   36.60
   4   0 -14  437.76   39.70
  -4   0  14  420.36   43.60
   0   1  14   16.10    5.10
   0   1 -14   19.20    3.60
   0   1 -14   20.60   11.00
   0  -1  14   27.60    6.10
   0   1  14   29.30    5.60
   0   1 -14   20.10    4.20
   0  -1 -14   14.30    4.50
   0  -1  14   17.80    3.70
   0  -1 -14   22.60    9.90
   0   1  14   15.70    3.30
   0   1 -14   25.00    2.60
   0  -1  14   21.10    3.60
   0   1  14   20.40    3.10
   0  -1 -14   25.00    2.70
   0   1 -14   17.70    3.30
   0  -1  14   20.60    3.50
   0   1 -14   21.20    4.50
   1  -1  14 1533.45  121.89
  -1  -1 -14 1596.84  121.89
  -1  -1 -14 1523.85  122.29
  -1   1  14 1399.56  122.79
   1  -1  14 1459.85  123.09
  -1  -1 -14 1681.03  124.19
   1   1 -14 1541.05  122.99
   1   1 -14 1616.64  124.39
   1  -1  14 1590.24  124.59
   1   1 -14 1546.05  124.29
  -1   1  14 1449.95  123.89
  -1  -1 -14 1621.94  129.19
  -1   1 -14 1679.13  122.79
  -1   1 -14 1694.23  123.69
   1   1  14 1581.44  123.39
  -1   1 -14 1718.03  121.89
   1  -1 -14 1620.44  121.09
   1  -1 -14 1711.13  122.69
   1  -1 -14 1709.83  123.19
  -1  -1  14 1689.43  125.09
   1   1  14 1754.72  122.19
  -1   1 -14 1629.24  128.99
   1  -1 -14 1806.62  124.69
   1   1  14 1413.86  125.69
  -2  -1 -14  108.49   11.70
   2  -1  14   96.59   10.50
   2  -1  14   96.69   14.00
   2   1 -14  112.79   13.20
  -2  -1 -14  113.59   10.60
  -2   1  14  132.29   15.00
  -2  -1 -14  102.39   11.50
   2  -1  14  107.19   10.50
   2   1 -14  104.39   11.40
  -2  -1 -14  104.89   12.40
  -2   1 -14  134.19   14.90
   2  -1 -14  116.19   14.80
  -2  -1  14  134.79   11.40
   2   1  14  132.19   10.60
   2   1  14  132.69   10.90
   2   1  14  104.69   17.00
   2  -1 -14  134.59   12.00
  -2   1 -14  125.39   11.20
  -3   1  14 1597.94  126.59
   3  -1  14 1562.14  120.19
   3  -1  14 1631.54  119.59
   3   1 -14 1457.65  123.29
   3  -1  14 1698.13  119.99
  -3   1  14 1552.64  121.59
  -3   1  14 1485.15  120.69
  -3  -1 -14 1600.54  118.99
  -3  -1 -14 1663.23  123.89
   3   1 -14 1612.04  121.59
  -3  -1  14 1520.45  122.09
   3  -1 -14 1487.25  122.39
  -3  -1  14 1505.25  120.39
  -3   1 -14 1597.54  119.79
  -3  -1  14 1699.83  126.69
   3  -1 -14 1399.56  126.59
   3  -1 -14 1591.24  121.69
   3   1  14 1587.94  122.29
  -3   1 -14 1706.83  120.79
   3   1  14 1515.45  119.89
  -3   1 -14 1445.86  125.09
   4   1 -14   54.89   13.40
  -4   1  14   50.39   15.40
   4  -1  14   65.59    8.60
  -4  -1 -14   83.59   14.80
  -4   1 -14   82.79   14.60
   4   1  14   74.09    9.10
   4   1  14   74.99    8.50
   4  -1 -14   83.19   16.80
  -4  -1  14   76.59   17.90
  -4  -1  14   78.49   10.20
  -4   1 -14   81.29    7.50
   0  -2 -14   76.39    6.70
   0  -2 -14   81.19    8.10
   0   2 -14   75.89    8.90
   0   2  14   66.99    7.60
   0  -2 -14   77.19    8.90
   0  -2  14   69.69    7.70
   0  -2  14   81.09    6.90
   0   2 -14   75.19    8.10
   0  -2  14   74.79    8.10
   0  -2  14   72.29    9.70
   1  -2  14   38.00    4.60
   1   2 -14   42.10    7.60
  -1   2  14   49.90    7.90
  -1  -2 -14   33.90    8.90
  -1   2  14   34.80    5.20
  -1  -2 -14   33.80    6.70
   1   2 -14   38.50    5.60
  -1  -2 -14   36.30    4.20
  -1   2  14   75.09   24.90
  -1  -2 -14   42.70    5.10
   1  -2  14   41.20    5.00
   1  -2  14   35.10    6.70
   1   2  14   47.70    9.40
   1  -2 -14   34.70    5.10
  -1   2 -14   38.40    4.70
  -1   2 -14   40.60   10.40
  -2   2  14  219.68   21.10
   2  -2  14  220.18   18.80
   2   2 -14  222.18   17.80
  -2  -2 -14  207.68   17.00
  -2   2  14  184.78   17.30
  -2  -2 -14  225.68   17.90
   2  -2  14  224.88   16.80
   2   2 -14  201.98   19.70
   2  -2  14  194.78   17.30
   2   2  14  162.38   19.20
  -2   2 -14  184.58   16.80
  -2  -2  14  173.18   16.30
  -2   2 -14  185.78   16.70
   2  -2 -14  156.58   19.40
   2  -2 -14  174.68   17.20
  -2   2 -14  182.68   17.00
   2  -2 -14  176.08   17.20
   2   2  14  166.08   15.90
  -2   2 -14  158.08   19.80
  -2  -2  14  166.28   18.60
   3  -2  14  358.76   26.10
  -3  -2 -14  348.17   28.20
   3   2 -14  334.27   30.20
  -3   2  14  333.57   32.20
  -3   2 -14  315.27   25.60
   3   2  14  265.17   27.80
  -3   2 -14  296.07   25.60
  -3  -2  14  270.87   27.30
  -3  -2  14  368.36   32.30
   3  -2 -14  300.57   31.20
   3   2  14  269.97   25.00
  -3  -2  14  277.57   26.00
  -3   2 -14  292.07   31.10
   3  -2 -14  280.97   26.70
   4   2 -14   22.70   11.70
   4  -2  14   34.30    6.80
  -4   2  14   24.20   12.60
  -4   2  14   34.10   10.30
  -4  -2 -14   40.20   10.10
  -4  -2  14   23.00   10.90
   4  -2 -14   35.50    8.20
  -4  -2  14   35.60    8.70
  -4   2 -14   55.59   14.00
   4   2  14   42.60    8.00
   4   2  14   43.00    6.10
   4  -2 -14   40.90   10.50
  -4   2 -14   41.10    5.60
   0  -3 -14   58.79    6.50
   0  -3  14   48.60    6.20
   0  -3  14   60.29    6.70
   0  -3 -14   54.29    6.40
   0  -3  14   41.30    8.00
   0  -3  14   58.49    5.40
   0   3 -14   42.10    5.40
   0  -3 -14   50.79    5.20
   0   3 -14   52.49    6.70
   1  -3  14  824.12   62.69
   1  -3  14  875.91   59.59
  -1  -3 -14  682.53   64.79
   1   3 -14  794.82   64.99
   1  -3 -14  778.82   59.89
  -1  -3  14  673.03   62.49
   1   3  14  777.12   59.29
  -1   3 -14  754.22   60.29
  -1   3 -14  813.52   61.29
  -1  -3  14  801.12   60.79
  -1  -3  14  682.73   59.79
   1  -3 -14  746.83   60.29
   1   3  14  862.41   61.09
   1  -3 -14  669.33   61.89
   2  -3  14  346.27   29.20
   2  -3  14  362.96   27.10
  -2  -3 -14  332.17   26.00
   2   3 -14  322.57   30.50
  -2   3  14  321.47   31.10
  -2  -3 -14  345.27   27.30
   2   3 -14  342.27   27.90
   2  -3  14  371.46   27.20
   2  -3 -14  350.66   31.10
  -2   3 -14  287.57   27.20
  -2   3 -14  317.07   27.50
   2   3  14  318.07   26.50
   2   3  14  285.07   27.90
  -2  -3  14  300.97   26.80
   2  -3 -14  313.97   27.80
  -2  -3  14  300.17   29.80
  -2   3 -14  281.97   31.50
  -2   3 -14  354.06   27.90
   2  -3 -14  340.17   27.70
  -3  -3 -14  694.53   50.39
   3  -3  14  666.13   48.40
   3   3 -14  683.53   50.19
   3   3 -14  586.84   53.29
  -3  -3  14  584.34   51.49
   3   3  14  550.44   49.00
  -3   3 -14  562.04   54.29
   3  -3 -14  609.44   53.49
   3  -3 -14  590.34   49.90
  -3   3 -14  631.74   49.10
   3  -3 -14  552.24   46.90
  -4  -3 -14  154.58   16.40
  -4   3  14  121.89   19.40
  -4   3  14  113.39   21.80
   4   3 -14  102.09   23.60
   4   3 -14  156.68   21.20
  -4  -3 -14  130.39   14.30
   4  -3  14  131.89   14.40
   4   3  14  161.38   17.40
   4   3  14  160.58   13.90
  -4  -3  14  146.79   16.90
  -4   3 -14  164.58   14.20
  -4   3 -14  175.78   23.20
   4  -3 -14  159.08   17.50
   0   4  14 4338.37  337.27
   0  -4  14 3753.52  335.47
   0   4  14 4705.43  336.67
   0   4 -14 4512.15  335.07
   0  -4 -14 4272.17  339.57
   0  -4 -14 4550.94  334.67
   0  -4  14 4565.44  333.47
   0  -4  14 4572.04  334.77
   0  -4  14 4375.06  336.37
   0  -4 -14 4677.73  333.97
   0  -4 -14 4358.36  334.67
   1   4 -14   23.50   18.50
  -1   4  14   51.49    9.10
   1   4 -14   51.19   10.50
   1  -4  14   58.69    8.80
  -1  -4  14   46.40    8.80
  -1  -4  14   48.20    7.00
   1  -4 -14   39.40    6.00
   1   4  14   49.30    6.90
   1   4  14   46.60   12.00
  -1  -4  14   43.40    5.70
  -1  -4  14   54.59    4.40
   1  -4 -14   49.10    5.30
  -1   4 -14   39.50    6.70
   1  -4 -14   55.69    7.00
   1  -4 -14   52.49    8.00
  -1   4 -14   37.60    5.60
   2   4 -14 2663.23  188.88
   2   4 -14 2080.79  191.98
  -2  -4 -14 2386.86  186.38
   2  -4  14 2473.25  190.08
  -2  -4 -14 2608.94  188.48
  -2   4  14 2636.94  192.78
  -2  -4 -14 2712.03  187.58
   2  -4  14 2553.84  187.68
   2  -4  14 2510.75  187.68
   2   4  14 2508.65  189.08
  -2   4 -14 2290.47  188.58
   2  -4 -14 2677.33  190.98
   2   4  14 2369.56  186.98
   2  -4 -14 2462.55  188.68
  -2  -4  14 2262.37  191.58
   2  -4 -14 2809.62  189.58
  -2  -4  14 2262.27  187.48
  -2   4 -14 2384.46  188.08
  -2   4 -14 2155.88  193.28
  -2   4 -14 2496.35  188.58
  -3   4  14    6.90    5.10
   3   4 -14   10.40    4.60
  -3  -4 -14    4.60    3.30
  -3   4  14    3.20    9.00
   3  -4  14   12.40    3.40
   3  -4  14   22.60    5.00
   3   4 -14   20.70    7.90
  -3   4 -14    2.70    6.80
  -3  -4  14    3.50    8.70
   3   4  14    1.80    5.30
   3  -4 -14    6.20    5.20
   3  -4 -14    2.80    4.40
  -3  -4  14    5.10    4.10
   3   4  14   11.40    3.10
  -4   4  14  615.54   58.09
   4   4 -14  588.04   55.39
  -4  -4 -14  674.93   50.79
  -4   4  14  604.34   55.19
   4  -4  14  629.74   49.99
  -4  -4 -14  646.14   49.80
  -4   4 -14  566.04   55.79
   4  -4 -14  615.44   53.79
   4  -4 -14  611.74   51.79
  -4   4 -14  589.94   49.30
   4   4  14  549.45   48.10
   0  -5  14    6.00    3.80
   0   5 -14   35.20   20.20
   0  -5  14    9.90    3.20
   0   5 -14    4.60    3.10
   0  -5 -14   10.40    3.90
   0  -5 -14    7.00    5.80
   0  -5  14    4.70    2.30
   0   5  14    6.10    3.80
   0  -5 -14    8.50    3.10
   0   5  14    5.40    4.20
   0  -5  14    7.20    2.30
   1   5 -14 2444.16  188.78
   1  -5  14 2202.08  191.38
   1  -5  14 2479.05  188.08
  -1  -5 -14 2659.23  189.08
  -1  -5 -14 2509.45  187.58
   1  -5  14 2403.26  187.48
  -1  -5 -14 2615.54  189.28
  -1   5  14 2468.55  191.48
  -1   5 -14 2273.57  200.78
  -1  -5  14 2786.52  189.18
  -1   5 -14 2518.85  189.38
  -1  -5  14 2218.38  188.18
   1  -5 -14 2800.32  188.18
   1   5  14 2512.65  189.28
  -1  -5  14 2675.23  186.38
   1   5  14 2356.66  197.68
   1  -5 -14 2513.55  188.68
   1  -5 -14 2389.86  188.98
  -1  -5  14 2086.59  191.18
  -2   5  14   11.80    5.20
  -2  -5 -14   12.70    4.00
   2   5 -14    9.50    5.20
  -2   5  14   14.90    7.30
   2  -5  14   18.50    4.50
  -2  -5 -14   11.70    3.00
   2   5 -14   18.50    5.40
   2  -5  14    9.30    4.80
   2  -5  14   18.50    4.20
   2  -5 -14   23.60    5.10
  -2  -5  14   17.30    4.10
   2  -5 -14   25.40    5.60
  -2   5 -14   19.60    5.10
   2   5  14    7.80    8.70
  -2  -5  14   20.70    6.30
  -2   5 -14   25.00    6.10
  -2   5 -14    9.90    6.60
   2  -5 -14   24.40    5.90
  -3   5  14 1265.77  105.89
  -3  -5 -14 1512.45  101.79
  -3   5  14 1314.17  109.39
   3   5 -14 1148.39  108.59
   3  -5  14 1288.67  103.69
   3  -5  14 1397.76  102.19
   3   5 -14 1421.46  103.99
  -3  -5 -14 1390.16  104.59
   3  -5  14 1323.97  102.99
   3  -5 -14 1342.27  104.19
   3   5  14 1298.17  101.59
   3  -5 -14 1370.26  105.19
  -3   5 -14 1321.77  103.69
  -3   5 -14 1244.58  109.19
  -3  -5  14 1156.98  106.29
   0  -6  14  311.47   26.20
   0  -6 -14  323.57   27.90
   0   6  14  292.37   31.90
   0   6 -14  367.86   28.70
   0  -6  14  331.77   26.00
   0   6  14  324.37   29.60
   0  -6 -14  345.27   27.50
   0  -6 -14  268.17   29.10
  -1   6  14   29.90    5.60
  -1   6  14   38.40    9.60
  -1  -6 -14   30.80    6.10
  -1   6  14   47.60    7.60
   1  -6  14   37.40    5.70
   1  -6  14   26.90    7.80
   1   6 -14   39.10    6.70
   1  -6  14   40.20    6.10
  -1  -6 -14   37.40    5.70
   1  -6  14   36.90    4.30
  -1  -6 -14   37.70    6.60
   1  -6  14   27.20    6.20
  -1   6 -14   61.29   17.70
   1   6  14   56.09   13.60
  -2   6  14  330.27   29.20
   2   6 -14  340.07   28.70
   2  -6  14  373.26   28.10
  -2   6  14  344.47   33.00
  -2  -6 -14  337.77   28.50
   2  -6  14  288.57   30.10
  -2  -6 -14  357.46   26.20
   2  -6  14  362.56   28.10
   2   6  14  273.97   37.50
  -2  -6  14  285.17   27.20
  -2   6 -14  265.87   33.10
   2  -6 -14  314.47   28.60
   2  -6 -14  330.07   28.20
  -2  -6  14  367.16   29.50
  -2   6 -14  327.87   29.60
  -2  -6  14  274.37   31.20
   3   6 -14   23.70   10.80
   3   6 -14   70.99   15.80
  -3  -6  14   39.50   10.20
   3  -6 -14   45.50    9.60
   3  -6 -14   28.10    8.70
   3  -6 -14   60.09    9.50
  -3   6 -14   49.20    9.10
  -3   6 -14   40.40   10.30
   0  -7  14   19.00    6.60
   0  -7  14   18.50    6.80
   0  -7 -14   28.80    6.40
   0  -7 -14   23.50    6.10
   0   7  14   37.40   10.00
   0   7 -14   11.60   28.70
   0   7  14   25.50    6.70
   0   7 -14   31.50    7.10
   1  -7  14  174.28   15.80
   1  -7  14  179.88   13.80
  -1  -7 -14  155.68   14.90
   1   7 -14  164.88   16.50
  -1   7  14  171.68   19.60
   1  -7  14  176.58   15.40
  -1   7  14  160.38   18.10
  -1  -7 -14  158.38   16.30
  -1  -7 -14  178.48   14.70
  -1  -7 -14  132.89   17.60
  -1   7  14  155.18   14.90
   1   7  14  124.49   20.70
   1  -7 -14  151.28   14.20
  -1  -7  14  147.09   19.00
   1  -7 -14  155.98   16.30
   1   7  14  151.98   16.70
   1  -7 -14  177.28   17.00
  -1  -7  14  162.18   16.00
  -1   7 -14  156.38   17.60
  -2   7  14  504.25   45.80
   2   7 -14  530.45   41.90
  -2   7  14  513.75   41.70
   2  -7  14  564.74   40.90
  -2   7  14  509.35   41.80
  -2  -7  14  493.85   44.80
  -2   7 -14  481.95   42.90
  -2  -7  14  407.66   41.80
   2   7  14  408.56   54.09
  -2   7 -14  419.86   47.30
   2  -7 -14  502.05   41.80
   2  -7 -14  502.15   40.00
  -3   7  14   57.49   14.60
   3   7 -14   39.70   13.70
  -3  -7 -14   51.59    9.20
  -3   7  14   65.99   11.20
   3  -7  14   66.29    9.00
  -3  -7 -14   72.99   12.60
  -3   7 -14   51.79   13.60
   3  -7 -14   53.59    9.10
  -3   7 -14   54.99   10.90
  -3  -7  14   40.60   12.30
   3  -7 -14   73.59   10.60
   0   8 -14 1027.60   80.69
   0  -8 -14 1017.40   82.69
   0  -8  14  912.11   84.79
   0  -8  14 1063.79   78.69
   0  -8 -14 1006.90   79.49
   0   8  14  975.50   80.99
   0  -8 -14 1002.00   78.19
   0   8  14  947.31   84.19
   1   8 -14   23.30    6.60
   1   8 -14   14.30   29.90
  -1  -8 -14   27.50    5.60
   1  -8  14   19.10    7.50
  -1   8  14   23.80    7.60
  -1   8  14   27.20    5.50
   1  -8  14   31.60    6.00
  -1   8  14   17.80    7.60
   1  -8  14   15.40    8.40
  -1   8 -14   13.90    6.60
   1  -8 -14   16.00    6.00
   1   8  14   24.20   15.50
  -1   8 -14    3.40   18.60
   1   8  14   22.10    6.60
   2  -8  14 1089.79   78.49
  -2   8  14  948.11   84.79
  -2   8  14 1008.30   80.59
  -2  -8 -14  959.60   79.49
   2   8 -14  975.00   79.49
   2   8 -14  915.51   83.89
   2  -8  14  988.90   78.39
  -2   8  14  976.70   79.09
   2  -8 -14 1056.69   77.09
   2  -8 -14 1140.89   79.49
  -2   8 -14  896.01   86.09
  -2  -8  14  963.80   82.19
   2   8  14  926.41   89.69
  -2  -8  14  877.31   82.89
  -2   8 -14 1075.79   81.89
  -3  -8 -14   15.10    4.90
   3  -8  14   15.50    5.60
  -3  -8 -14   25.90    7.70
   3   8 -14   -3.00   11.40
  -3   8  14   19.20    4.50
  -3   8  14   17.70   10.50
  -3   8  14   10.00    5.80
   3  -8  14   18.00    5.60
  -3   8 -14   14.40    6.90
  -3   8 -14   24.20    7.40
  -3  -8  14   39.00   11.10
   3  -8 -14    3.00   11.10
   3   8  14   10.50    9.10
   3  -8 -14   20.70    4.80
   3  -8 -14   17.30    5.90
  -3  -8  14   12.80    7.40
   0  -9  14    8.70    4.00
   0  -9  14    5.30    5.50
   0  -9 -14    7.40    3.60
   0  -9  14    4.40    6.90
   0  -9 -14   13.70    4.40
   0   9  14   13.10    6.20
   0   9  14    0.90    5.10
   0   9 -14   15.80    6.00
  -1   9  14 1976.60  151.18
   1  -9  14 2076.19  146.59
  -1   9  14 1839.42  144.79
   1   9 -14 1903.71  148.69
   1  -9  14 1571.24  150.58
  -1  -9 -14 2085.29  145.19
   1  -9  14 2092.89  148.09
  -1  -9 -14 1917.51  147.69
  -1   9 -14 2124.89  184.38
   1  -9 -14 1950.30  154.98
  -1  -9  14 2120.49  147.39
   1   9  14 1650.13  154.08
  -1  -9  14 1589.54  151.88
  -1   9 -14 1809.62  153.28
   1  -9 -14 2018.00  146.59
   1   9  14 1649.93  147.69
   2  -9  14   10.90    5.00
  -2   9  14   10.90    8.60
  -2  -9 -14   18.30    4.30
  -2   9  14    8.30    5.50
  -2  -9 -14   13.80    5.90
  -2  -9 -14   10.50    4.30
   2  -9  14    5.20    5.50
   2  -9  14    0.60    7.40
  -2   9  14   18.50    4.80
   2   9 -14   -0.80    9.60
   2   9 -14   11.10    7.20
   2  -9  14    9.10    4.90
  -2  -9  14    5.30    6.40
   2   9  14    7.80    8.30
   2  -9 -14   13.30    5.20
  -2   9 -14   22.40    8.70
  -2   9 -14   -1.00    9.00
  -2  -9  14    9.80    7.90
   0 -10  14 1079.09   77.39
   0  10  14  841.42   80.79
   0  10  14  899.31   79.39
   0  10 -14 1128.19   81.69
   0 -10 -14 1073.39   76.09
   0 -10  14  831.92   81.19
   0  10 -14  879.51  130.89
   0 -10  14  863.11   83.89
   0 -10 -14 1011.80   78.59
   1 -10  14    7.30    7.40
   1 -10  14   17.70   10.10
   1 -10  14   21.30    5.20
  -1 -10 -14   14.90    5.10
  -1  10  14   12.70    6.00
  -1  10  14   23.60   12.60
   1  10 -14   33.50    9.10
   1  10 -14    1.30   39.80
   1 -10 -14   28.10    7.00
   1  10  14   14.00    7.30
  -1 -10  14    9.90    8.30
  -1 -10  14   18.20    7.20
  -1  10 -14    7.40   30.70
   0  11 -14   47.80   20.00
   0 -11  14    6.40    7.30
   0 -11 -14   18.50    6.90
   0  11 -14   24.60   53.69
   0  11  14   21.50    9.50
   0 -11  14   14.10    9.70
   0 -11  14   15.40    5.10
   0 -11 -14   13.20    5.10
   0  11  14    7.60    6.70
   0   0 -15    3.90    1.60
   0   0 -15   19.80   10.00
   0   0  15    7.30    2.00
   1   0  15   98.79    8.80
   1   0 -15  103.99   10.00
   1   0  15   89.69   10.90
  -1   0 -15   80.79   15.80
  -1   0  15   91.79   11.00
   1   0 -15   96.09    9.00
   1   0  15   85.09   10.40
   1   0 -15  107.89   10.10
  -1   0 -15   88.69    8.40
  -1   0 -15   96.49   10.30
  -1   0 -15   98.29    9.40
   2   0  15  187.28   16.10
  -2   0  15  187.68   18.60
   2   0 -15  218.48   15.70
   2   0  15  165.18   15.80
   2   0 -15  189.88   17.20
  -2   0 -15  191.08   16.20
  -2   0 -15  195.38   19.30
   2   0 -15  172.98   17.40
  -2   0  15  174.78   16.50
  -3   0  15  170.68   16.80
  -3   0 -15  201.18   16.20
   3   0  15  188.38   17.00
  -3   0  15  199.38   23.00
   3   0 -15  192.78   18.20
   3   0 -15  184.08   19.50
   3   0  15  206.28   17.80
  -3   0 -15  198.38   20.60
  -3   0  15  176.48   18.20
  -4   0  15  180.58   17.90
  -4   0  15  163.98   35.00
   4   0 -15  191.88   20.90
   4   0  15  206.38   17.20
   4   0 -15  154.48   23.80
   0   1 -15 2009.80  168.68
   0  -1  15 1959.00  165.78
   0   1  15 2327.17  165.08
   0  -1  15 2047.90  167.68
   0  -1 -15 2168.08  165.98
   0  -1  15 2344.17  164.78
   0   1 -15 2310.47  164.48
   0   1  15 1984.10  167.28
   0   1 -15 2145.49  165.98
   0  -1 -15 2284.07  165.18
   0  -1  15 2062.39  165.98
   0   1 -15 2339.17  166.08
   0  -1 -15 2405.76  182.28
  -1  -1 -15  262.17   19.70
  -1   1  15  237.48   21.10
   1   1 -15  266.47   21.70
   1   1 -15  264.67   20.40
  -1   1  15  221.98   19.80
   1  -1  15  258.17   19.10
  -1  -1 -15  236.48   18.80
  -1  -1 -15  231.18   27.00
   1  -1  15  241.78   19.60
   1  -1  15  247.18   21.80
  -1  -1  15  223.88   21.70
   1   1  15  192.08   21.90
  -1  -1  15  197.28   19.30
  -1   1 -15  224.48   20.40
   1   1  15  227.18   18.90
   1  -1 -15  223.98   18.00
  -1   1 -15  228.68   19.70
  -1   1 -15  201.58   25.70
  -1   1 -15  203.48   18.50
  -2  -1 -15 1330.47  100.09
  -2  -1 -15 1444.16  103.09
   2  -1  15 1287.37  100.29
   2  -1  15 1211.58  100.19
   2   1 -15 1250.97  102.79
  -2  -1 -15 1269.57  101.29
  -2   1  15 1222.38  102.19
   2   1 -15 1300.27  101.39
  -2   1  15 1128.59  100.99
   2  -1 -15 1375.66  101.89
   2  -1 -15 1468.55  100.39
  -2   1 -15 1159.28  100.69
  -2   1 -15 1479.45  101.99
  -2  -1  15 1299.17  100.99
   2   1  15 1118.49  105.49
   2   1  15 1488.35  100.69
  -2   1 -15 1389.16  100.59
   2  -1 -15 1134.79  104.89
   2  -1 -15 1356.06  101.59
   2   1  15 1386.76  100.29
  -2   1 -15 1310.97  104.49
  -2  -1  15 1374.46  103.49
  -3   1  15  402.16   34.90
   3  -1  15  458.75   33.60
   3  -1  15  416.16   34.00
   3  -1  15  419.96   32.90
  -3  -1 -15  416.36   36.40
  -3  -1 -15  409.46   32.30
   3   1 -15  380.76   36.50
   3   1 -15  430.56   34.90
  -3   1  15  436.76   41.50
   3  -1 -15  364.86   39.00
  -3   1 -15  411.56   33.90
  -3   1 -15  439.76   33.30
  -3  -1  15  464.25   40.20
  -3  -1  15  385.56   33.80
   3  -1 -15  404.16   34.80
   3   1  15  410.66   35.50
   3  -1 -15  399.96   35.50
   3   1  15  383.26   33.60
  -3  -1  15  392.76   35.50
  -3   1 -15  403.96   38.40
   4  -1  15  307.57   25.60
  -4  -1 -15  347.27   33.30
   4   1 -15  298.77   29.90
  -4   1  15  311.77   34.50
   4   1  15  302.17   26.10
   4   1  15  294.27   25.30
  -4   1 -15  306.17   25.10
  -4  -1  15  286.57   26.80
  -4   1 -15  292.47   30.20
  -4  -1  15  254.97   32.80
   4  -1 -15  277.67   33.10
   0  -2  15  831.72   74.39
   0   2 -15  987.70   74.79
   0  -2  15 1045.10   73.29
   0  -2 -15  990.30   74.59
   0  -2  15  968.70   74.89
   0  -2 -15 1002.20   73.29
   0  -2  15  902.21   76.69
   1   2 -15 2689.13  208.08
   1   2 -15 2596.94  210.38
  -1  -2 -15 2616.34  207.18
   1  -2  15 2784.22  206.98
   1  -2  15 2575.34  207.38
   1  -2  15 2673.73  209.68
  -1   2 -15 2898.21  207.88
   1  -2 -15 3037.50  207.48
  -1   2 -15 2627.54  217.08
  -1  -2  15 2604.54  207.58
   1  -2 -15 2887.11  208.18
   1  -2 -15 2927.01  206.18
   1   2  15 2468.95  212.58
  -1  -2  15 2780.62  210.28
   1   2  15 2846.72  206.88
  -2   2  15  826.42   67.09
   2  -2  15  756.02   62.29
   2  -2  15  726.13   64.39
   2   2 -15  681.23   65.19
   2  -2  15  791.42   62.49
  -2  -2 -15  764.72   61.89
  -2  -2 -15  796.62   63.79
   2   2 -15  777.52   63.49
  -2  -2 -15  722.73   62.69
   2  -2 -15  873.71   67.89
   2  -2 -15  868.11   63.89
  -2   2 -15  710.43   62.79
   2   2  15  859.91   62.39
  -2   2 -15  804.02   67.29
   2  -2 -15  880.81   63.09
  -2  -2  15  811.42   62.89
  -2  -2  15  820.82   65.59
  -2   2 -15  914.71   63.99
  -2   2 -15  852.81   62.99
   2  -2 -15  856.81   63.59
   2   2  15  769.82   65.99
   3   2 -15 1533.35  133.89
   3   2 -15 1814.92  131.89
   3  -2  15 1756.62  129.79
  -3  -2 -15 1680.63  132.29
   3  -2 -15 1804.02  137.19
   3  -2 -15 1779.82  131.89
   3   2  15 1476.85  133.09
  -3   2 -15 1772.42  130.19
  -3  -2  15 1711.43  132.99
  -3   2 -15 1647.34  136.09
  -4  -2 -15  281.87   26.80
  -4   2  15  288.37   33.60
   4  -2  15  315.07   25.40
  -4   2  15  320.67   33.30
   4   2 -15  273.37   30.40
  -4   2 -15  302.17   31.10
  -4   2 -15  298.57   24.10
   4   2  15  282.37   24.40
  -4  -2  15  269.47   26.50
   4   2  15  276.97   26.30
   4  -2 -15  276.07   32.70
   0  -3  15 2683.83  221.78
   0   3 -15 2803.02  219.58
   0  -3  15 3020.70  218.08
   0  -3 -15 3010.60  218.28
   0  -3  15 2967.70  219.58
   0  -3 -15 2853.41  219.28
  -1   3  15 1052.59   77.89
   1  -3  15  994.60   77.59
   1   3 -15  911.81   79.19
   1   3 -15  940.91   74.99
   1  -3  15 1022.20   73.99
  -1  -3 -15  806.62   79.79
  -1  -3 -15 1030.00   74.29
   1  -3  15 1026.80   74.69
  -1   3 -15  953.30   74.89
   1  -3 -15 1046.90   73.39
   1  -3 -15  954.60   74.89
  -1  -3  15  887.21   77.49
   1   3  15  985.80   73.79
  -1  -3  15  840.32   74.29
  -1   3 -15  868.91   84.39
   1  -3 -15  977.90   74.49
  -1  -3  15  988.20   75.49
   2  -3  15 1551.44  110.99
   2   3 -15 1562.54  109.39
  -2   3  15 1578.04  113.39
   2   3 -15 1402.06  112.39
   2  -3  15 1552.94  108.19
  -2  -3 -15 1524.65  107.19
   2   3  15 1467.05  108.29
   2  -3 -15 1408.46  112.29
  -2  -3  15 1258.57  107.99
   2  -3 -15 1311.97  108.59
  -2   3 -15 1422.66  109.29
   2  -3 -15 1259.37  108.59
  -2   3 -15 1325.37  108.49
  -2  -3  15 1201.48  110.89
   2   3  15 1310.47  107.39
  -2   3 -15 1247.88  112.99
   2  -3 -15 1516.55  106.79
  -3  -3  15  192.48   20.80
  -3   3 -15  182.88   23.70
  -3   3 -15  227.28   19.30
   3  -3 -15  207.78   19.70
   3  -3 -15  232.88   24.20
   3  -3 -15  197.18   16.70
   3   3  15  218.68   18.20
  -4   3  15  392.46   43.80
   4   3 -15  405.86   41.50
  -4  -3 -15  449.86   37.10
   4  -3  15  459.25   36.00
  -4   3  15  405.06   41.60
  -4  -3 -15  431.96   35.80
  -4   3 -15  440.86   43.30
  -4  -3  15  402.46   37.20
  -4   3 -15  436.26   34.80
   4  -3 -15  400.16   37.60
   4  -3 -15  438.66   41.60
   4   3  15  410.26   34.50
   4   3  15  434.36   38.10
   0  -4  15   63.29   10.40
   0  -4  15   72.29    8.20
   0  -4 -15   67.79    8.00
   0  -4 -15   77.69    7.60
   0   4  15   70.59    9.70
   0  -4 -15   59.39    7.60
   0   4 -15   57.79    8.10
   0   4  15   59.09    9.30
   0  -4  15   66.79    6.50
   1  -4  15  399.66   31.00
   1  -4  15  361.56   30.20
   1  -4  15  324.87   33.20
  -1  -4 -15  374.66   30.50
  -1   4  15  371.26   33.80
   1   4 -15  357.66   31.40
  -1  -4 -15  389.86   31.50
  -1  -4  15  328.27   33.40
   1   4  15  352.76   38.70
   1  -4 -15  422.56   31.50
  -1  -4  15  350.66   30.70
   1  -4 -15  446.56   30.10
   1  -4 -15  427.66   31.80
  -1   4 -15  344.27   41.90
   2   4 -15  276.17   30.50
   2   4 -15  329.07   27.70
  -2  -4 -15  341.47   27.70
   2  -4  15  319.27   26.40
  -2   4  15  343.97   31.60
   2  -4  15  330.57   26.60
  -2  -4 -15  321.57   25.50
   2  -4  15  309.37   28.90
   2  -4 -15  313.37   27.60
   2  -4 -15  371.16   30.10
   2  -4 -15  362.86   28.10
[truncated: 2,359,705 more chars]
