# Supplementary material for: Effect of the size of halide ligands on the crystal structures of halide-bibridged polymers of HgX2 with 4-ethyl­pyridine
Source: Acta Crystallogr C Struct Chem. 2025 Nov 10;81(Pt 12):680–6. doi: 10.1107/S2053229625009702 (PMC12805918; doi:10.1107/S2053229625009702)
Supplement: Supplementary file 2 [file c-81-00680-4epHgCl_updatedsup2.hkl]

data_4epHgCl_updated                                                            
_shelx_title ' mo_PBJ324_0m_e.res in P2(1)2(1)2 New: P212121'                   
_shelx_refln_list_code          4                                               
_shelx_F_calc_maximum      297.08                                               
_exptl_crystal_F_000       688.00                                               
_reflns_d_resolution_high  0.8000                                               
                                                                                
loop_                                                                           
 _space_group_symop_operation_xyz                                               
 'x, y, z'                                                                      
 '-x+1/2, -y, z+1/2'                                                            
 'x+1/2, -y+1/2, -z'                                                            
 '-x, y+1/2, -z+1/2'                                                            
                                                                                
_cell_length_a     3.9382                                                       
_cell_length_b    10.3571                                                       
_cell_length_c    22.7580                                                       
_cell_angle_alpha  90.000                                                       
_cell_angle_beta   90.000                                                       
_cell_angle_gamma  90.000                                                       
                                                                                
_shelx_F_squared_multiplier     1.000                                           
                                                                                
loop_                                                                           
 _refln_index_h                                                                 
 _refln_index_k                                                                 
 _refln_index_l                                                                 
 _refln_F_squared_calc                                                          
 _refln_F_squared_meas                                                          
 _refln_F_squared_sigma                                                         
 _refln_observed_status                                                         
   2   0   0      45571.32      43614.56      1243.10 o                         
   4   0   0       6128.83       5910.33       219.91 o                         
   1   1   0      25317.86      24164.09       549.63 o                         
   2   1   0        415.67        466.99        10.91 o                         
   3   1   0      25647.52      26077.97       528.12 o                         
   4   1   0        271.15        250.77        20.50 o                         
   0   2   0        549.54        647.41        21.02 o                         
   1   2   0         61.44         83.14         3.51 o                         
   2   2   0        500.07        521.73        15.56 o                         
   3   2   0       4691.35       4647.47       103.85 o                         
   4   2   0        249.77        253.64        27.23 o                         
   1   3   0      13076.87      13025.91       211.23 o                         
   2   3   0       6987.95       7059.95       130.51 o                         
   3   3   0       8264.21       8023.01       163.04 o                         
   4   3   0       2109.73       2089.62        69.98 o                         
   0   4   0      88256.89      86797.87      5198.96 o                         
   1   4   0        976.66       1027.75        22.06 o                         
   2   4   0      35167.00      36490.14       689.71 o                         
   3   4   0         20.98         44.24         6.41 o                         
   4   4   0       6833.95       6729.66       185.86 o                         
   1   5   0      47423.23      49148.65       925.25 o                         
   2   5   0         15.57         35.33         5.89 o                         
   3   5   0      20677.19      20920.84       485.36 o                         
   4   5   0        199.25        236.84        22.34 o                         
   0   6   0       5030.10       4765.95       148.18 o                         
   1   6   0        413.96        446.02        14.95 o                         
   2   6   0       5926.94       5812.71       121.01 o                         
   3   6   0        524.20        518.08        25.66 o                         
   4   6   0       1656.80       1585.55        64.58 o                         
   1   7   0       3849.03       3705.82       103.30 o                         
   2   7   0       7702.67       7672.69       170.43 o                         
   3   7   0       1134.98       1151.19        58.25 o                         
   4   7   0       2232.47       2345.87        96.37 o                         
   0   8   0      15737.61      13666.36       615.34 o                         
   1   8   0         29.92         26.62         7.71 o                         
   2   8   0      14237.45      12981.26       306.85 o                         
   3   8   0        351.57        345.43        31.72 o                         
   1   9   0      22181.68      19642.62       537.61 o                         
   2   9   0         53.86         62.89         8.29 o                         
   3   9   0      11257.03      11048.52       362.45 o                         
   0  10   0      15529.60      13201.62       519.25 o                         
   1  10   0        125.12        128.93        14.00 o                         
   2  10   0       4784.25       4193.21       154.61 o                         
   3  10   0        138.56        148.22        42.27 o                         
   1  11   0        109.50         94.45        16.63 o                         
   2  11   0       1174.85        971.33        50.10 o                         
   0  12   0       2677.75       2350.03       131.81 o                         
   1  12   0        202.03        103.38        19.48 o                         
   1   0   1         13.64         29.30         2.21 o                         
   2   0   1       2463.34       2352.38        43.15 o                         
   3   0   1       2478.05       2275.19        53.61 o                         
   4   0   1       2078.30       1984.97        67.08 o                         
  -4   1   1       2100.68       1928.57        74.55 o                         
  -3   1   1       4414.54       4405.01        91.53 o                         
  -2   1   1      17007.82      17016.65       285.26 o                         
   0   1   1      27101.17      35909.20      3706.41 o                         
   1   1   1        673.45        822.68        16.65 o                         
   2   1   1      16690.92      16478.43       291.34 o                         
   3   1   1       4277.03       4409.18        93.99 o                         
   4   1   1       2057.84       1996.70        67.32 o                         
  -4   2   1       1413.37       1398.19        64.47 o                         
  -3   2   1      25576.05      24589.00       496.71 o                         
  -2   2   1       8059.73       8104.54       153.87 o                         
  -1   2   1      28997.77      28116.17       596.25 o                         
   0   2   1      19292.84      19493.69       442.82 o                         
   1   2   1      31585.08      31605.63       627.31 o                         
   2   2   1       8796.23       8787.28       158.99 o                         
   3   2   1      26841.97      26372.83       557.40 o                         
   4   2   1       1326.20       1324.40        64.78 o                         
  -4   3   1       4717.65       4832.30       130.00 o                         
  -3   3   1       4038.14       4161.46        87.14 o                         
  -2   3   1      19547.81      19840.12       329.28 o                         
  -1   3   1      12134.94      12122.77       197.08 o                         
   0   3   1      63466.22      59796.43      1694.86 o                         
   1   3   1      11940.80      12103.05       196.81 o                         
   2   3   1      18032.21      17453.91       355.93 o                         
   3   3   1       3719.20       3654.60        92.69 o                         
   4   3   1       4731.22       4746.11       135.72 o                         
  -4   4   1       1485.51       1396.94        54.64 o                         
  -3   4   1       2285.37       2308.84        56.90 o                         
  -2   4   1       3729.79       3946.85        73.46 o                         
  -1   4   1       4052.99       4185.01        73.51 o                         
   0   4   1        913.66        997.32        26.24 o                         
   1   4   1       4298.70       4432.82        82.01 o                         
   2   4   1       3464.96       3518.73        77.74 o                         
   3   4   1       2240.44       2201.34        55.44 o                         
   4   4   1       1803.40       1791.03        64.63 o                         
  -4   5   1       1868.71       1803.76        65.28 o                         
  -3   5   1       2285.41       2395.19        64.66 o                         
  -2   5   1       6267.83       6380.26       111.17 o                         
  -1   5   1        486.79        586.29        14.66 o                         
   0   5   1       3602.37       3736.03        79.24 o                         
   2   5   1       5882.60       6038.84       126.11 o                         
   3   5   1       1923.06       1941.24        73.06 o                         
   4   5   1       1748.67       1710.09        61.03 o                         
  -4   6   1       1359.88       1366.53        52.62 o                         
  -3   6   1       8909.32       9115.40       272.55 o                         
  -2   6   1       5834.83       5593.21       123.33 o                         
  -1   6   1      23544.38      23477.22       461.60 o                         
   0   6   1       5108.23       4960.93       106.45 o                         
   1   6   1      23544.67      23528.30       494.60 o                         
   2   6   1       6955.50       6303.16       145.78 o                         
   3   6   1       9755.05      10031.67       257.01 o                         
   4   6   1       1197.37       1262.98        50.74 o                         
  -4   7   1       5228.66       5153.84       159.14 o                         
  -3   7   1       1873.88       1905.09        69.64 o                         
  -2   7   1      12310.38      12209.09       263.04 o                         
  -1   7   1       8343.89       8134.96       187.21 o                         
   0   7   1      30051.02      26023.18       660.54 o                         
   1   7   1       7536.50       7648.94       207.15 o                         
   2   7   1      13217.53      13236.05       275.94 o                         
   3   7   1       1730.60       1699.61        81.94 o                         
   4   7   1       5203.70       5402.16       187.86 o                         
  -3   8   1       5284.32       4931.40       191.31 o                         
  -2   8   1       2754.61       2576.49        69.96 o                         
  -1   8   1       5803.42       5722.69       142.71 o                         
   0   8   1       1940.76       1685.39        54.75 o                         
   1   8   1       5320.53       5293.64       182.89 o                         
   2   8   1       2668.32       2544.45        69.72 o                         
   3   8   1       4837.15       4635.82       168.23 o                         
  -3   9   1        545.92        525.14        37.84 o                         
  -2   9   1        463.35        400.16        21.93 o                         
  -1   9   1        262.06        230.35        19.76 o                         
   0   9   1        158.18        126.44        16.14 o                         
   1   9   1        154.64        156.44        15.06 o                         
   2   9   1        410.79        383.15        30.30 o                         
   3   9   1        627.91        615.92        53.63 o                         
  -3  10   1       2769.99       2717.75       135.69 o                         
  -2  10   1       2105.76       1721.25        77.51 o                         
  -1  10   1       9680.27       8510.70       255.70 o                         
   0  10   1        776.46        629.67        45.26 o                         
   1  10   1       9691.70       7963.12       257.13 o                         
   2  10   1       2223.44       1834.55        67.96 o                         
   3  10   1       2586.88       2646.74       140.14 o                         
  -2  11   1       7190.01       6347.00       265.45 o                         
  -1  11   1       2694.96       2171.77       111.90 o                         
   0  11   1      11845.75       9598.96       397.32 o                         
   1  11   1       2552.50       2143.54        95.49 o                         
   2  11   1       7898.91       6691.12       245.52 o                         
  -1  12   1       3314.00       2572.41       131.91 o                         
   0  12   1       1699.76       1131.09        62.25 o                         
   1  12   1       3132.07       2681.07       143.78 o                         
   1   0   2      67698.84      68471.52      3649.63 o                         
   2   0   2      12361.37      12097.60       200.65 o                         
   3   0   2      16353.53      15748.20       299.98 o                         
   4   0   2       4003.56       3930.13       138.28 o                         
  -4   1   2       4372.27       4110.84       160.10 o                         
  -3   1   2       9170.33       8905.84       195.26 o                         
  -2   1   2      27018.24      26879.58       476.68 o                         
  -1   1   2      20708.07      20466.62       431.31 o                         
   0   1   2      30148.80      29832.43      2348.62 o                         
   1   1   2      22798.68      22737.02       472.14 o                         
   2   1   2      25320.54      24934.67       447.15 o                         
   3   1   2       9253.86       9190.70       194.67 o                         
   4   1   2       4474.70       4343.28       136.28 o                         
  -4   2   2       1483.64       1374.54        53.65 o                         
  -3   2   2        784.50        830.62        23.08 o                         
  -2   2   2       1219.27       1440.20        27.47 o                         
  -1   2   2       2569.99       2621.09        66.39 o                         
   0   2   2        757.67        817.08        17.70 o                         
   1   2   2       3113.98       3155.21        64.09 o                         
   2   2   2        805.81       1534.73        93.63 o                         
   3   2   2        674.66        693.15        24.91 o                         
   4   2   2       1607.97       1510.78        77.86 o                         
  -4   3   2       1244.71       1214.79        42.09 o                         
  -3   3   2       4553.48       4598.05       103.94 o                         
  -2   3   2      12000.82      12014.19       224.79 o                         
  -1   3   2       7314.24       7354.72       131.64 o                         
   0   3   2      34196.56      34304.46       714.79 o                         
   1   3   2       7484.27       7510.25       119.84 o                         
   2   3   2      12765.88      12753.74       225.01 o                         
   3   3   2       4540.39       4518.51       112.23 o                         
   4   3   2       1292.08       1318.97        50.90 o                         
  -4   4   2       3365.74       3494.39        98.97 o                         
  -3   4   2      12642.39      13230.06       278.54 o                         
  -2   4   2      14126.45      14565.20       257.45 o                         
  -1   4   2      35811.03      36457.79       592.35 o                         
   0   4   2      39711.53      40324.19       914.36 o                         
   1   4   2      34480.39      35269.22       604.35 o                         
   2   4   2      12834.58      12938.38       248.34 o                         
   3   4   2      12447.14      12525.48       276.45 o                         
   4   4   2       3063.95       2969.80        95.83 o                         
  -4   5   2       8260.95       8359.73       242.25 o                         
  -3   5   2      11263.96      11629.67       275.40 o                         
  -2   5   2      17436.78      17516.71       332.89 o                         
  -1   5   2       8738.71       8859.45       164.48 o                         
   0   5   2      24221.52      24337.39       461.75 o                         
   1   5   2      10010.35       9891.64       207.94 o                         
   2   5   2      17705.03      18382.07       335.22 o                         
   3   5   2      11443.04      11703.21       264.02 o                         
   4   5   2       8327.25       8350.67       228.41 o                         
  -4   6   2       1133.92       1138.94        47.60 o                         
  -3   6   2       3074.80       3105.68        95.51 o                         
  -2   6   2       2315.95       2315.89        51.45 o                         
  -1   6   2       7609.50       7610.99       146.55 o                         
   0   6   2       9282.25       9231.89       185.83 o                         
   1   6   2       7806.08       7737.22       156.96 o                         
   2   6   2       2251.14       2255.38        49.93 o                         
   3   6   2       2955.61       2971.23        83.03 o                         
   4   6   2       1461.05       1457.90        65.15 o                         
  -4   7   2        996.18        950.71        39.94 o                         
  -3   7   2       1002.64       1041.11        39.70 o                         
  -2   7   2       3024.73       2997.48        70.19 o                         
  -1   7   2        942.43        886.44        28.16 o                         
   0   7   2       1129.36       1057.60        34.44 o                         
   1   7   2       1138.69        981.76        39.21 o                         
   2   7   2       2914.18       2821.72        73.29 o                         
   3   7   2        879.50        932.78        44.50 o                         
   4   7   2        900.84        834.62        41.81 o                         
  -3   8   2       4283.09       4233.81       139.34 o                         
  -2   8   2       7254.79       7296.73       174.74 o                         
  -1   8   2      17446.57      17155.44       399.72 o                         
   0   8   2       7783.37       7048.37       182.99 o                         
   1   8   2      16807.82      17296.00       445.57 o                         
   2   8   2       6875.53       7107.85       200.67 o                         
   3   8   2       4093.01       4167.47       138.35 o                         
  -3   9   2       5238.97       4810.27       186.27 o                         
  -2   9   2       8917.79       8573.09       222.97 o                         
  -1   9   2       7568.29       7310.65       183.45 o                         
   0   9   2      10236.10       9143.84       246.71 o                         
   1   9   2       6932.24       6954.44       251.98 o                         
   2   9   2       9727.04       9056.69       253.11 o                         
   3   9   2       5077.82       4823.31       267.44 o                         
  -3  10   2       2632.60       2476.77       127.31 o                         
  -2  10   2       2637.80       2338.16        95.28 o                         
  -1  10   2       5128.52       4575.28       144.51 o                         
   0  10   2       6865.22       6102.11       191.52 o                         
   1  10   2       4849.29       4389.62       147.97 o                         
   2  10   2       3057.97       2638.49       105.55 o                         
   3  10   2       2618.14       2329.59       138.63 o                         
  -2  11   2        575.91        403.36        28.35 o                         
  -1  11   2        155.17         73.14        15.81 o                         
   0  11   2        484.18        497.74        67.71 o                         
   1  11   2        210.58        103.79        20.05 o                         
   2  11   2        642.89        381.04        38.20 o                         
  -1  12   2       3747.72       2838.40       161.22 o                         
   0  12   2        936.72        662.07        56.25 o                         
   1  12   2       3419.34       2946.20       150.19 o                         
   1   0   3        233.19        219.79         5.59 o                         
   2   0   3       7555.20       7712.03       140.64 o                         
   3   0   3       5508.33       5290.89       113.25 o                         
   4   0   3          8.94         34.74        12.51 o                         
  -4   1   3       1940.04       1824.85        70.24 o                         
  -3   1   3      11584.31      11380.60       247.49 o                         
  -2   1   3       1655.35       1666.16        38.36 o                         
  -1   1   3      26577.06      24322.60       935.11 o                         
   0   1   3       4339.34       4359.34        95.57 o                         
   1   1   3      22114.60      20416.53       371.76 o                         
   2   1   3       1902.61       1908.72        41.35 o                         
   3   1   3      10754.08      10633.65       244.84 o                         
   4   1   3       2024.19       1992.72        64.41 o                         
  -4   2   3       9663.82       9610.91       263.28 o                         
  -3   2   3       2251.32       2216.77        60.44 o                         
  -2   2   3      35227.87      35458.52       650.74 o                         
  -1   2   3       4536.46       4800.77        86.19 o                         
   0   2   3      78353.43      71075.25      5367.47 o                         
   1   2   3       4184.03       4277.53        82.85 o                         
   2   2   3      36088.52      35569.60       651.31 o                         
   3   2   3       2430.38       2418.61        58.46 o                         
   4   2   3       9345.59       8906.37       264.75 o                         
  -4   3   3        610.97        523.20        26.48 o                         
  -3   3   3      12399.14      12260.39       272.05 o                         
  -2   3   3        675.60        674.91        17.94 o                         
  -1   3   3      36615.93      37694.66       754.73 o                         
   0   3   3      10824.09      11247.23       221.61 o                         
   1   3   3      38745.84      40434.19       818.94 o                         
   2   3   3        684.99        707.37        17.39 o                         
   3   3   3      13639.73      13404.87       349.26 o                         
  -4   4   3        946.30       1025.67        39.38 o                         
  -3   4   3       3587.48       3710.85        92.43 o                         
  -2   4   3       4748.14       4795.20       104.61 o                         
  -1   4   3        788.95        706.28        16.18 o                         
   0   4   3       3517.98       3674.22        85.82 o                         
   1   4   3       1059.40        795.99       122.30 o                         
   2   4   3       4205.49       4126.52        83.57 o                         
   3   4   3       3077.09       3020.59        89.90 o                         
   4   4   3        956.12        937.62        37.04 o                         
  -4   5   3       2125.27       2224.69        71.30 o                         
  -3   5   3       3058.58       3146.34        79.21 o                         
  -2   5   3       2343.45       2361.23        47.11 o                         
  -1   5   3       4853.80       4872.29        90.28 o                         
   0   5   3        164.83        217.88         9.78 o                         
   1   5   3       4796.04       4974.16        87.89 o                         
   2   5   3       2309.76       2363.01        52.89 o                         
   3   5   3       3075.16       3105.26        82.60 o                         
   4   5   3       2190.04       2164.62        72.38 o                         
  -4   6   3       6484.05       6770.79       195.93 o                         
  -3   6   3       1906.10       2019.23        79.57 o                         
  -2   6   3      17874.28      18169.98       392.72 o                         
  -1   6   3       1114.08       1086.91        32.33 o                         
   0   6   3      29207.93      29476.91       558.73 o                         
   1   6   3        941.92        910.19        23.74 o                         
   2   6   3      17940.51      18720.56       393.91 o                         
   3   6   3       2271.34       2373.12        75.58 o                         
   4   6   3       6176.42       6390.78       193.97 o                         
  -4   7   3         31.76         75.73        19.88 o                         
  -3   7   3       9290.79       9389.30       244.57 o                         
  -2   7   3        992.02       1010.15        32.75 o                         
  -1   7   3      31135.76      31689.62       642.06 o                         
   0   7   3      10849.58      10997.80       238.85 o                         
   1   7   3      31190.11      31343.64       769.11 o                         
   2   7   3       1125.90       1131.44        33.55 o                         
   3   7   3       9495.76       9614.64       285.82 o                         
   4   7   3         78.49        136.36        18.10 o                         
  -3   8   3       1416.21       1134.05       125.93 o                         
  -2   8   3       6065.87       6214.49       152.33 o                         
  -1   8   3        292.79        468.25        71.74 o                         
   0   8   3       5394.08       5331.15       130.90 o                         
   1   8   3        481.74        495.53        24.21 o                         
   2   8   3       6373.75       6378.47       161.15 o                         
   3   8   3       1061.64       1005.47        44.67 o                         
  -3   9   3        587.95        587.04        52.37 o                         
  -2   9   3       1128.36       1148.18        37.74 o                         
  -1   9   3        158.16        162.55        13.30 o                         
   0   9   3         14.46         29.92        11.88 o                         
   1   9   3        149.81        154.15        14.14 o                         
   2   9   3       1227.81       1097.85        49.76 o                         
   3   9   3        675.00        633.08        42.50 o                         
  -3  10   3        853.43        855.03        57.88 o                         
  -2  10   3       6493.08       6244.66       249.53 o                         
  -1  10   3        169.25        156.20        14.75 o                         
   0  10   3       7335.46       7527.21       341.84 o                         
   1  10   3        116.12        102.22        15.14 o                         
   2  10   3       7300.82       6625.66       250.22 o                         
   3  10   3        854.15        779.76        64.49 o                         
  -2  11   3        535.39        454.25        38.35 o                         
  -1  11   3      12845.58      11681.67       415.53 o                         
   0  11   3        853.42        805.51        71.39 o                         
   1  11   3      11539.10      11416.74       376.36 o                         
   2  11   3        627.96        453.93        37.29 o                         
  -1  12   3        483.39        362.54        39.39 o                         
   0  12   3       6773.24       6474.74       346.47 o                         
   1  12   3        457.34        316.56        34.96 o                         
   0   0   4      17636.33      12037.86       836.53 o                         
   1   0   4      69180.09      76339.98      2874.34 o                         
   2   0   4       5929.90       5833.97        95.11 o                         
   3   0   4      20049.36      19910.19       392.33 o                         
   4   0   4        863.41        946.45        53.25 o                         
  -4   1   4       7030.42       6959.66       205.20 o                         
  -3   1   4       1285.27       1309.49        38.24 o                         
  -2   1   4      27933.42      27994.29       486.10 o                         
  -1   1   4       8247.68       8278.90       146.17 o                         
   1   1   4       7886.55       7952.48       145.40 o                         
   2   1   4      25760.29      24996.61       443.68 o                         
   3   1   4       1277.91       1281.47        36.54 o                         
   4   1   4       6903.95       7052.48       189.55 o                         
  -4   2   4       3712.84       3683.20       112.00 o                         
  -3   2   4       2248.32       2299.14        58.63 o                         
  -2   2   4       4258.82       4276.73        81.92 o                         
  -1   2   4       2215.81       2198.24        44.57 o                         
   0   2   4       2826.86       2946.44        61.82 o                         
   1   2   4       2584.77       2592.59        57.99 o                         
   2   2   4       4151.01       4111.68        76.64 o                         
   3   2   4       2320.45       2348.46        57.41 o                         
   4   2   4       4110.37       4080.11       118.93 o                         
  -4   3   4       4586.19       4580.45       131.43 o                         
  -3   3   4       3573.60       3678.98        80.22 o                         
  -2   3   4      11742.65      11980.47       215.17 o                         
  -1   3   4       1211.43       1146.26        28.84 o                         
   0   3   4       9669.22       9661.24       185.00 o                         
   1   3   4       1439.08       1357.37        37.94 o                         
   2   3   4      12224.00      12355.08       209.90 o                         
   3   3   4       3467.01       3405.12        85.21 o                         
   4   3   4       4272.56       4177.94       130.79 o                         
  -4   4   4       1204.65       1137.38        43.97 o                         
  -3   4   4      16696.64      17538.74       377.75 o                         
  -2   4   4       3997.23       4098.22        83.33 o                         
  -1   4   4      53456.41      55555.83      1097.85 o                         
   0   4   4       3280.41       3506.53        75.42 o                         
   1   4   4      52689.88      53217.64      1135.42 o                         
   2   4   4       3456.97       3523.65        69.45 o                         
   3   4   4      17384.87      17885.63       393.16 o                         
   4   4   4       1212.12       1212.97        50.83 o                         
  -4   5   4       6939.39       6985.55       197.35 o                         
  -3   5   4        125.27        166.76        11.31 o                         
  -2   5   4      27571.92      28395.95       503.12 o                         
  -1   5   4       8162.86       8293.88       155.25 o                         
   0   5   4      37479.15      38627.80       728.80 o                         
   1   5   4       8365.20       8584.59       164.99 o                         
   2   5   4      27098.38      27680.71       550.24 o                         
   3   5   4        107.48        154.88        12.68 o                         
   4   5   4       6633.00       6548.92       207.96 o                         
  -4   6   4       3138.63       3114.08        99.44 o                         
  -3   6   4       2772.17       2754.67        73.14 o                         
  -2   6   4       1848.01       1883.62        43.04 o                         
  -1   6   4       6327.37       6464.96       131.63 o                         
   0   6   4       1862.12       1923.07        41.85 o                         
   1   6   4       6196.86       6613.63       119.54 o                         
   2   6   4       1970.69       1992.71        48.55 o                         
   3   6   4       2614.10       2615.20        73.24 o                         
   4   6   4       3554.78       3693.36       153.46 o                         
  -4   7   4        872.57        926.82        45.82 o                         
  -3   7   4       3716.81       3642.30       107.80 o                         
  -2   7   4       1185.35       1195.01        35.47 o                         
  -1   7   4        427.11        437.25        17.55 o                         
   0   7   4       1605.12       1610.54        42.70 o                         
   1   7   4        463.45        455.87        20.13 o                         
   2   7   4       1117.10       1062.95        30.55 o                         
   3   7   4       3415.98       3482.64       107.56 o                         
   4   7   4        715.69        808.22        51.53 o                         
  -3   8   4       9852.14      10047.33       364.39 o                         
  -2   8   4       1006.60       1046.10        32.58 o                         
  -1   8   4      15242.47      15772.68       361.82 o                         
   0   8   4        668.74        678.19        24.64 o                         
   1   8   4      14013.84      14907.59       373.99 o                         
   2   8   4        894.80        907.58        35.67 o                         
   3   8   4       9566.47       9902.68       337.50 o                         
  -3   9   4        390.44        190.28        40.28 o                         
  -2   9   4      14905.05      15359.44       385.65 o                         
  -1   9   4       2366.97       2370.75        63.21 o                         
   0   9   4      28828.01      29157.94       788.78 o                         
   1   9   4       2418.64       2469.11        66.09 o                         
   2   9   4      16499.54      16054.14       464.84 o                         
   3   9   4        302.94        231.36        38.73 o                         
  -3  10   4       3099.78       2267.76       184.52 o                         
  -2  10   4        549.89        478.66        30.95 o                         
  -1  10   4       9612.41       9495.80       285.47 o                         
   0  10   4        145.43        143.38        16.75 o                         
   1  10   4       9086.39       9203.08       286.75 o                         
   2  10   4        675.64        580.22        51.98 o                         
   3  10   4       2694.18       2181.58       115.01 o                         
  -2  11   4         47.28         41.75        16.39 o                         
  -1  11   4        323.30        299.89        23.45 o                         
   0  11   4        159.78        173.97        22.51 o                         
   1  11   4        315.76        304.17        31.20 o                         
   2  11   4         57.47         36.21        16.63 o                         
  -1  12   4       3832.66       3117.30       232.68 o                         
   0  12   4        299.01        322.24        30.22 o                         
   1  12   4       3264.41       3286.98       127.19 o                         
   1   0   5        208.53        238.21         7.28 o                         
   2   0   5        261.13        289.70         7.73 o                         
   3   0   5        637.50        665.65        17.54 o                         
   4   0   5       1544.97       1577.27        72.80 o                         
  -4   1   5       4324.75       4301.73       153.54 o                         
  -3   1   5       5159.57       5241.45       120.45 o                         
  -2   1   5      10808.38      10876.28       199.08 o                         
  -1   1   5      40014.12      40843.50      1152.20 o                         
   0   1   5       3924.51       4047.01        86.99 o                         
   1   1   5      39229.10      39948.64      1148.54 o                         
   2   1   5      10374.65      10428.79       191.95 o                         
   3   1   5       4981.15       4944.44       135.97 o                         
   4   1   5       4470.89       4423.25       140.17 o                         
  -4   2   5       9727.62       9555.35       265.10 o                         
  -3   2   5       4415.44       4322.98       121.56 o                         
  -2   2   5      23612.07      24021.06       433.99 o                         
  -1   2   5      29284.20      28458.11       565.23 o                         
   0   2   5      22216.23      21953.98       441.29 o                         
   1   2   5      31868.01      31995.68       610.79 o                         
   2   2   5      23404.57      23011.68       433.14 o                         
   3   2   5       4988.55       5081.23       114.98 o                         
   4   2   5       9632.58       9137.40       248.88 o                         
  -4   3   5       5401.72       5504.29       165.29 o                         
  -3   3   5       7012.37       7006.19       172.96 o                         
  -2   3   5      11415.95      11475.30       202.59 o                         
  -1   3   5      26177.70      25315.57       453.32 o                         
   0   3   5       4150.62       4171.05        91.14 o                         
   1   3   5      27477.16      27295.16       496.53 o                         
   2   3   5      10810.99      10690.17       201.16 o                         
   3   3   5       7174.54       7298.27       157.52 o                         
   4   3   5       5455.63       5540.42       161.27 o                         
  -4   4   5       1162.61       1176.54        50.21 o                         
  -3   4   5       2002.85       1938.12       130.46 o                         
  -2   4   5       2509.49       2353.30        77.42 o                         
  -1   4   5       5002.90       4930.72       100.58 o                         
   0   4   5       8875.61       9022.58       179.90 o                         
   1   4   5       5257.77       5303.09       112.74 o                         
   2   4   5       2025.37       1965.69        45.71 o                         
   3   4   5       1663.77       1610.11        49.64 o                         
   4   4   5       1372.06       1436.12        51.21 o                         
  -4   5   5       1095.57       1144.22        48.50 o                         
  -3   5   5       2111.98       2172.80        56.42 o                         
  -2   5   5       1992.56       1856.58        80.15 o                         
  -1   5   5       8498.78       8401.75       159.39 o                         
   0   5   5       2658.35       2840.37        63.62 o                         
   1   5   5       8120.33       8309.14       163.60 o                         
   2   5   5       1562.38       1531.38        50.37 o                         
   3   5   5       1933.83       2013.51        55.87 o                         
   4   5   5       1139.91       1190.16        48.01 o                         
  -4   6   5       3827.54       3906.74       129.02 o                         
  -3   6   5       4500.05       4526.32       135.46 o                         
  -2   6   5      13224.24      13433.71       285.03 o                         
  -1   6   5      13164.55      13249.17       267.49 o                         
   0   6   5      25776.30      27101.87       514.61 o                         
   1   6   5      14163.79      14519.70       278.22 o                         
   2   6   5      14145.92      14251.49       308.61 o                         
   3   6   5       5146.50       5324.36       147.14 o                         
   4   6   5       3639.75       3744.04       129.75 o                         
  -4   7   5       3662.50       3886.88       153.58 o                         
  -3   7   5       7386.23       7473.33       215.93 o                         
  -2   7   5       7138.89       7293.21       182.96 o                         
  -1   7   5      13142.19      13742.24       301.67 o                         
   0   7   5       8409.76       8894.86       203.56 o                         
   1   7   5      12743.55      13123.73       289.39 o                         
   2   7   5       7556.98       7896.03       176.15 o                         
   3   7   5       7133.32       7519.90       201.59 o                         
   4   7   5       3833.62       4228.44       139.00 o                         
  -3   8   5       2039.28       1863.94       130.54 o                         
  -2   8   5       3992.20       4161.43       100.28 o                         
  -1   8   5       5789.95       5902.61       152.24 o                         
   0   8   5       4026.38       4174.57       102.48 o                         
   1   8   5       5043.23       5238.59       136.38 o                         
   2   8   5       3946.69       4122.69       119.51 o                         
   3   8   5       1642.42       1725.70        74.00 o                         
  -3   9   5        987.87        988.49        58.90 o                         
  -2   9   5         50.06         50.57         9.61 o                         
  -1   9   5        311.50        320.07        19.57 o                         
   0   9   5        454.83        493.68        26.48 o                         
   1   9   5        272.26        291.64        19.19 o                         
   2   9   5         87.91         73.09        16.71 o                         
   3   9   5        986.49        995.60        76.50 o                         
  -3  10   5       1997.14       1970.38        94.49 o                         
  -2  10   5       3684.49       3630.65       122.36 o                         
  -1  10   5       2707.35       2858.27        92.55 o                         
   0  10   5       7211.08       7859.20       206.13 o                         
   1  10   5       2791.53       2952.28       134.50 o                         
   2  10   5       4284.63       4036.75       196.52 o                         
   3  10   5       2024.80       1754.59       107.36 o                         
  -2  11   5       3631.91       3317.77       125.63 o                         
  -1  11   5       7669.22       8108.08       258.10 o                         
   0  11   5       4387.05       4765.52       155.61 o                         
   1  11   5       6983.67       7996.90       271.35 o                         
   2  11   5       3910.29       3462.89       159.95 o                         
  -1  12   5       2993.48       3023.20       144.92 o                         
   0  12   5       2552.26       2638.19       104.86 o                         
   1  12   5       2970.28       3113.38       113.33 o                         
   0   0   6      26700.77      18734.39      2131.24 o                         
   1   0   6      16545.24      16328.87       290.84 o                         
   2   0   6      33004.77      33233.73       607.55 o                         
   3   0   6       1867.11       1901.86        42.65 o                         
   4   0   6      17264.65      16783.08       497.38 o                         
  -4   1   6       3314.68       3393.09       114.33 o                         
  -3   1   6       6427.22       6482.73       141.62 o                         
  -2   1   6       4908.40       4795.70       103.49 o                         
  -1   1   6      47406.62      47467.30      1353.66 o                         
   0   1   6       2205.48       2371.20        48.52 o                         
   1   1   6      48033.74      47747.16      1611.06 o                         
   2   1   6       5458.15       5341.49        97.12 o                         
   3   1   6       7017.75       7020.40       160.43 o                         
   4   1   6       3389.07       3324.86       104.15 o                         
  -4   2   6       1186.62       1271.26        49.53 o                         
  -3   2   6       3208.74       3228.76        82.05 o                         
  -2   2   6       5306.07       5592.13       115.56 o                         
  -1   2   6       2111.63       2061.81        50.95 o                         
   0   2   6       1477.57       1474.35        39.96 o                         
   1   2   6       2285.72       2320.27        50.34 o                         
   2   2   6       5306.72       5646.45       114.97 o                         
   3   2   6       3189.72       3142.00        77.21 o                         
   4   2   6       1087.29       1130.17        41.79 o                         
  -4   3   6       3161.00       3113.18       102.15 o                         
  -3   3   6       4350.03       4465.25       113.23 o                         
  -2   3   6        792.08        689.45        16.56 o                         
  -1   3   6      22321.09      22393.00       418.85 o                         
   0   3   6        675.58        673.16        20.56 o                         
   1   3   6      22286.89      21876.68       432.62 o                         
   3   3   6       4483.05       4547.53       105.93 o                         
   4   3   6       3175.14       3250.60        98.31 o                         
  -4   4   6      11129.04      11271.11       317.57 o                         
  -3   4   6       3453.30       3599.23        96.18 o                         
  -2   4   6      29233.29      31071.08       514.46 o                         
  -1   4   6       8191.01       7974.83       154.63 o                         
   0   4   6      35121.66      34585.70       674.60 o                         
   1   4   6       6969.93       6607.06       181.97 o                         
   2   4   6      27454.49      27527.36       575.41 o                         
   3   4   6       3062.87       3094.67        81.20 o                         
   4   4   6      11022.89      11109.50       312.12 o                         
  -4   5   6        850.18        884.04        43.34 o                         
  -3   5   6      10589.78      10720.75       259.87 o                         
  -2   5   6       5860.66       5934.26       125.13 o                         
  -1   5   6      30630.73      30259.99       563.69 o                         
   0   5   6       7044.30       7433.84       145.96 o                         
   1   5   6      31124.39      31257.45       601.98 o                         
   2   5   6       6290.59       6248.02       126.26 o                         
   3   5   6      10830.58      11301.03       230.96 o                         
   4   5   6        953.90       1007.63        44.40 o                         
  -4   6   6       1380.40       1332.65        55.05 o                         
  -3   6   6       2641.07       2683.04        83.86 o                         
  -2   6   6       5957.47       5954.38       127.89 o                         
  -1   6   6       1988.31       1962.13        53.58 o                         
   0   6   6       5745.78       6256.34       144.40 o                         
   1   6   6       2287.26       2301.88        63.07 o                         
   2   6   6       6380.80       6412.37       138.76 o                         
   3   6   6       2835.85       2963.66        76.40 o                         
   4   6   6       1359.27       1396.81        76.07 o                         
  -4   7   6       2164.65       2162.45       111.91 o                         
  -3   7   6       2066.79       2158.54        70.32 o                         
  -2   7   6        132.70        241.88        52.03 o                         
  -1   7   6       1024.50        940.65        30.37 o                         
   0   7   6        812.90        833.46        28.88 o                         
   1   7   6       1274.86       1231.79        78.30 o                         
   2   7   6        345.58        315.18        39.56 o                         
   3   7   6       2158.87       2108.74        79.51 o                         
   4   7   6       2009.18       2137.04       121.49 o                         
  -3   8   6       2401.40       2461.53        87.82 o                         
  -2   8   6      13254.49      14086.31       323.36 o                         
  -1   8   6       2707.75       1975.16       345.45 o                         
   0   8   6      15841.25      17474.79       427.79 o                         
   1   8   6       2010.92       1927.08        56.57 o                         
   2   8   6      12425.46      13153.67       418.79 o                         
   3   8   6       2540.96       2513.17       114.25 o                         
  -3   9   6       7068.35       7564.50       232.55 o                         
  -2   9   6       2332.64       2324.32        70.17 o                         
  -1   9   6      19534.69      21254.15       522.15 o                         
   0   9   6       4999.75       5339.96       144.60 o                         
   1   9   6      19835.06      21808.79       579.72 o                         
   2   9   6       2379.30       2501.70       111.76 o                         
   3   9   6       6911.02       7600.57       553.81 o                         
  -2  10   6       5727.48       5900.93       164.82 o                         
  -1  10   6       1885.78       2018.04        73.56 o                         
   0  10   6       4450.98       4809.28       137.65 o                         
   1  10   6       1980.50       2205.27       139.71 o                         
   2  10   6       5905.99       5669.06       245.29 o                         
  -2  11   6        288.38        221.44        21.11 o                         
  -1  11   6        548.01        567.67        29.56 o                         
   0  11   6        149.02        110.94        23.29 o                         
   1  11   6        597.43        521.43        49.98 o                         
   2  11   6        289.44        204.56        22.97 o                         
  -1  12   6        543.04        445.98        40.61 o                         
   0  12   6       5868.66       6552.96       223.66 o                         
   1  12   6        511.00        490.41        63.09 o                         
   1   0   7       1068.40       1166.09        25.73 o                         
   2   0   7       1841.65       1891.15        36.98 o                         
   3   0   7        348.57        386.05        12.40 o                         
   4   0   7       4317.57       4461.29       168.74 o                         
  -4   1   7       6457.35       6363.60       201.74 o                         
  -3   1   7       1448.37       1496.63        37.38 o                         
  -2   1   7      20890.54      20987.31       399.37 o                         
  -1   1   7        829.79        857.26        20.74 o                         
   0   1   7      10297.26      10354.99       196.45 o                         
   1   1   7        795.03        788.39        18.80 o                         
   2   1   7      20425.16      19931.61       354.18 o                         
   3   1   7       1397.13       1414.45        36.36 o                         
   4   1   7       6583.65       6464.29       185.68 o                         
  -4   2   7         10.76         92.32        28.75 o                         
  -3   2   7      14759.29      15155.02       346.19 o                         
  -2   2   7        516.70        502.36        16.49 o                         
  -1   2   7      73326.03      72842.79      2792.00 o                         
   0   2   7        114.99        135.66         5.88 o                         
   1   2   7      72917.66      75007.25      2488.73 o                         
   2   2   7        515.68        536.15        18.22 o                         
   3   2   7      14562.32      14482.26       342.81 o                         
   4   2   7         24.95        103.14        13.75 o                         
  -4   3   7       7766.90       7697.57       222.98 o                         
  -3   3   7         66.27        123.96        55.34 o                         
  -2   3   7      25390.91      25728.49       509.93 o                         
  -1   3   7        620.98        660.50        24.15 o                         
   0   3   7      38684.81      39497.52       856.82 o                         
   1   3   7        533.70        569.21        16.53 o                         
   2   3   7      26042.49      26267.53       480.44 o                         
   3   3   7        170.05        238.33        13.48 o                         
   4   3   7       7546.39       7619.50       231.34 o                         
  -4   4   7       3138.18       3279.25       104.09 o                         
  -3   4   7       1212.38       1226.95        37.74 o                         
  -2   4   7        939.95        978.59        23.94 o                         
  -1   4   7       2660.65       2289.17       115.15 o                         
   0   4   7        130.16        114.76         7.17 o                         
   1   4   7       2237.70       2086.96        57.55 o                         
   2   4   7        980.41       1043.20        25.13 o                         
   3   4   7       1174.41       1208.81        36.10 o                         
   4   4   7       2974.04       3085.48       104.13 o                         
  -4   5   7       1423.66       1405.34        56.58 o                         
  -3   5   7       3889.65       3780.67       101.13 o                         
  -2   5   7       4290.98       4375.70       100.63 o                         
  -1   5   7       4649.76       4562.33        93.83 o                         
   0   5   7       5062.65       5131.27       102.60 o                         
   1   5   7       4735.21       4820.05        98.67 o                         
   2   5   7       4219.73       4103.07        95.87 o                         
   3   5   7       4034.85       4112.84        95.39 o                         
   4   5   7       1596.78       1529.27        65.53 o                         
  -4   6   7        665.13        711.68        38.15 o                         
  -3   6   7      10893.46      11215.22       294.70 o                         
  -2   6   7        458.15        469.68        16.72 o                         
  -1   6   7      26789.02      27476.61       617.41 o                         
   0   6   7         72.56         98.18         8.23 o                         
   1   6   7      27190.70      28543.41       535.39 o                         
   2   6   7        404.38        425.13        20.72 o                         
   3   6   7      10942.84      11289.10       265.82 o                         
   4   6   7        746.65        788.04        48.84 o                         
  -3   7   7         91.98        120.89        16.70 o                         
  -2   7   7      19123.10      19648.80       448.92 o                         
  -1   7   7        284.93        302.68        17.29 o                         
   0   7   7      32944.09      34648.40       794.44 o                         
   1   7   7        292.86        277.33        16.55 o                         
   2   7   7      18550.35      18862.78       524.47 o                         
   3   7   7        137.85        151.30        14.45 o                         
  -3   8   7       2074.99       2158.36        92.97 o                         
  -2   8   7        364.72        356.81        21.95 o                         
  -1   8   7       8056.65       8274.90       214.48 o                         
   0   8   7          6.26         39.45        12.05 o                         
   1   8   7       8171.17       8715.50       197.96 o                         
   2   8   7        287.02        303.86        19.20 o                         
   3   8   7       1991.30       2149.03        78.51 o                         
  -3   9   7       2824.55       2862.59       105.49 o                         
  -2   9   7         63.41         58.68        13.57 o                         
  -1   9   7        647.15        745.97        27.95 o                         
   0   9   7       3837.55       3967.26       109.54 o                         
   1   9   7        636.30        775.72        33.14 o                         
   2   9   7         57.52         52.20        15.62 o                         
   3   9   7       2859.96       2984.77       118.98 o                         
  -2  10   7        194.25        191.85        19.47 o                         
  -1  10   7       4254.82       4702.99       121.52 o                         
   0  10   7         73.87         96.62        14.15 o                         
   1  10   7       4359.78       4715.62       190.66 o                         
   2  10   7        234.65        227.48        22.74 o                         
  -2  11   7       9517.72      10123.89       312.86 o                         
  -1  11   7         30.14         51.16        12.84 o                         
   0  11   7      11673.51      12990.88       351.05 o                         
   1  11   7         41.82         49.56        18.92 o                         
   2  11   7       9313.61      10166.59       334.93 o                         
  -1  12   7       8116.06       8381.33       286.54 o                         
   0  12   7         38.35         73.74        17.95 o                         
   1  12   7       8266.39       8885.88       343.97 o                         
   0   0   8      30528.95      25658.30      2004.84 o                         
   1   0   8      17120.41      17650.33       370.20 o                         
   2   0   8      28210.10      28234.40       554.05 o                         
   3   0   8       5437.84       5602.23       122.40 o                         
   4   0   8      13418.37      12814.25       414.59 o                         
  -4   1   8       2940.38       2932.32       124.44 o                         
  -3   1   8       5464.82       5534.93       162.54 o                         
  -2   1   8       4984.00       5001.61        93.74 o                         
  -1   1   8      36167.03      38147.03       878.82 o                         
   0   1   8       8819.69       8975.92       170.46 o                         
   1   1   8      35174.18      35626.39       835.57 o                         
   2   1   8       5106.41       5130.14       102.90 o                         
   3   1   8       4999.33       5077.21       138.93 o                         
   4   1   8       2992.35       2985.05        99.06 o                         
  -4   2   8        630.86        679.21        33.16 o                         
  -3   2   8       3595.92       3558.91        94.66 o                         
  -2   2   8       5254.20       5409.10       125.41 o                         
  -1   2   8       2917.23       3038.74        70.00 o                         
   0   2   8         33.07         47.77         4.15 o                         
   1   2   8       2756.81       2788.17        56.77 o                         
   2   2   8       5677.71       5668.09       138.97 o                         
   3   2   8       3941.98       3938.94        89.12 o                         
   4   2   8        692.83        731.14        33.45 o                         
  -4   3   8       3969.20       3995.32       123.73 o                         
  -3   3   8       2748.32       2731.86        72.12 o                         
  -2   3   8       3402.94       3421.15       117.38 o                         
  -1   3   8      14315.27      14287.40       298.14 o                         
   0   3   8        298.04        281.38        10.04 o                         
   1   3   8      14851.54      15039.38       299.81 o                         
   2   3   8       2676.41       3215.96       130.67 o                         
   3   3   8       2645.55       2644.20        72.58 o                         
   4   3   8       3936.26       3875.85       124.95 o                         
  -4   4   8       7981.42       8178.50       241.63 o                         
  -3   4   8       5528.75       5319.13       133.48 o                         
  -2   4   8      20673.08      20238.72       372.20 o                         
  -1   4   8       9620.54       9536.84       204.47 o                         
   0   4   8      21617.50      20837.58       438.41 o                         
   1   4   8      10215.28      10393.86       199.92 o                         
   2   4   8      21505.30      21497.05       458.46 o                         
   3   4   8       5675.75       5497.87       139.17 o                         
   4   4   8       8249.54       8528.30       251.36 o                         
  -4   5   8       1100.66       1183.36        51.42 o                         
  -3   5   8       8173.43       8318.04       229.45 o                         
  -2   5   8       6021.58       5961.31       134.76 o                         
  -1   5   8      28515.41      27610.45       531.13 o                         
   0   5   8      17863.58      17631.82       347.17 o                         
   1   5   8      28418.66      28451.08       532.65 o                         
   2   5   8       5791.07       5647.73       138.98 o                         
   3   5   8       7904.65       8059.53       186.12 o                         
   4   5   8        958.15        969.90        48.67 o                         
  -4   6   8       1371.83       1320.76        56.07 o                         
  -3   6   8       3303.61       3266.88       102.22 o                         
  -2   6   8       5221.09       5219.66       110.58 o                         
  -1   6   8       1370.96       1309.85        46.42 o                         
   0   6   8       3726.78       3830.38        91.70 o                         
   1   6   8       1144.49       1090.55        33.37 o                         
   2   6   8       5150.77       5256.86       128.12 o                         
   3   6   8       3411.05       3148.98       103.60 o                         
   4   6   8       1377.33       1404.36        77.19 o                         
  -3   7   8       2414.58       2434.21        85.07 o                         
  -2   7   8        268.43        172.74        53.59 o                         
  -1   7   8       1149.95       1143.38        38.03 o                         
   0   7   8        208.21        228.83        18.90 o                         
   1   7   8       1116.97       1184.88        40.31 o                         
   2   7   8         94.60        111.97        17.71 o                         
   3   7   8       2265.53       2289.29        87.96 o                         
  -3   8   8       3852.18       3767.90       139.65 o                         
  -2   8   8       9929.18       9908.00       260.24 o                         
  -1   8   8       2403.97       2406.08        67.83 o                         
   0   8   8      12205.27      12846.23       335.96 o                         
   1   8   8       2998.58       3017.41       269.81 o                         
   2   8   8      10236.08      10907.50       276.19 o                         
   3   8   8       3750.99       3931.44       129.29 o                         
  -3   9   8       4794.86       4773.05       160.56 o                         
  -2   9   8       3250.77       3281.67       108.29 o                         
  -1   9   8      13846.84      15036.60       364.60 o                         
   0   9   8      12284.01      13243.52       314.64 o                         
   1   9   8      14407.69      16151.42       415.52 o                         
   2   9   8       3216.54       3358.80       133.25 o                         
   3   9   8       5121.77       5244.13       214.04 o                         
  -2  10   8       4489.81       4677.20       142.70 o                         
  -1  10   8       1960.41       2127.60        66.47 o                         
   0  10   8       4229.48       4281.09       133.50 o                         
   1  10   8       1876.97       2143.35        77.80 o                         
   2  10   8       4069.02       4585.40       186.37 o                         
  -2  11   8        356.53        355.41        27.11 o                         
  -1  11   8        436.13        433.73        28.35 o                         
   0  11   8         11.55         41.11        13.59 o                         
   1  11   8        392.92        467.77        30.77 o                         
   2  11   8        311.11        318.08        29.01 o                         
  -1  12   8        923.53        918.38        47.14 o                         
   0  12   8       4399.75       4864.86       160.50 o                         
   1  12   8        944.99       1101.95        54.32 o                         
   1   0   9        500.88        585.86        15.61 o                         
   2   0   9         30.28         54.99         4.18 o                         
   3   0   9        481.37        524.48        16.69 o                         
   4   0   9       3199.93       3123.26       133.70 o                         
  -4   1   9       2264.46       2385.24       104.04 o                         
  -3   1   9       6015.22       6060.57       154.67 o                         
  -2   1   9       7910.32       7779.32       144.96 o                         
  -1   1   9      20798.41      20507.12       469.83 o                         
   0   1   9       4353.96       4424.11       102.77 o                         
   1   1   9      21985.64      22592.96       454.67 o                         
   2   1   9       7735.33       7599.00       144.42 o                         
   3   1   9       6339.86       6288.77       135.88 o                         
   4   1   9       2333.59       2389.05        78.59 o                         
  -4   2   9       7834.15       7879.85       228.66 o                         
  -3   2   9       6065.01       5999.19       167.16 o                         
  -2   2   9      17179.45      17148.54       344.42 o                         
  -1   2   9      24177.17      24751.64       550.83 o                         
   0   2   9      31721.71      32507.28       815.17 o                         
   1   2   9      23055.03      23606.63       506.48 o                         
   2   2   9      17172.79      16737.30       344.52 o                         
   3   2   9       5911.09       5683.73       133.46 o                         
   4   2   9       7831.46       7882.48       236.78 o                         
  -4   3   9       4665.02       4553.17       140.19 o                         
  -3   3   9      11421.06      11705.02       291.77 o                         
  -2   3   9      11309.05      11564.52       269.31 o                         
  -1   3   9      18577.22      18890.61       387.03 o                         
   0   3   9       8271.97       8701.32       200.84 o                         
   1   3   9      18109.27      17875.67       360.30 o                         
   2   3   9      11663.08      11656.60       297.61 o                         
   3   3   9      10781.83      10598.09       259.05 o                         
   4   3   9       4466.30       4502.63       154.60 o                         
  -3   4   9        728.12        685.09        26.62 o                         
  -2   4   9       2002.76       1972.83        47.39 o                         
  -1   4   9       4649.34       4871.44        97.68 o                         
   0   4   9       6983.70       6877.85       149.05 o                         
   1   4   9       4234.49       4271.17       110.86 o                         
   2   4   9       2242.46       2165.84        60.96 o                         
   4   4   9        943.92        910.80        36.55 o                         
  -4   5   9        657.53        672.48        36.36 o                         
  -3   5   9       2072.41       2053.46        62.66 o                         
  -2   5   9       2319.81       2223.72        57.36 o                         
  -1   5   9       7352.26       6975.69       170.92 o                         
   0   5   9       5120.46       4998.19       100.18 o                         
   1   5   9       7634.02       7579.15       153.87 o                         
   2   5   9       2469.21       2359.48        56.19 o                         
   3   5   9       2292.33       2222.42        66.70 o                         
   4   5   9        717.89        708.27        33.54 o                         
  -4   6   9       3121.39       3031.16       114.28 o                         
  -3   6   9       3562.56       3496.72       101.32 o                         
  -2   6   9      10741.57      10469.29       219.67 o                         
  -1   6   9      10349.99       9982.05       235.69 o                         
   0   6   9      19759.44      19665.41       435.28 o                         
   1   6   9      10098.29      10111.01       218.49 o                         
   2   6   9      10527.46      10611.20       259.83 o                         
   3   6   9       3238.35       3227.63       134.56 o                         
   4   6   9       3321.47       3559.36       150.92 o                         
  -3   7   9       8482.06       8566.26       227.87 o                         
  -2   7   9       7642.29       7843.76       184.16 o                         
  -1   7   9       9858.36       9857.75       261.85 o                         
   0   7   9       6596.27       6723.57       162.47 o                         
   1   7   9       9730.96      10146.06       283.94 o                         
   2   7   9       7097.08       7361.15       192.12 o                         
   3   7   9       8437.63       8414.72       258.22 o                         
  -3   8   9       1275.87       1295.13        55.90 o                         
  -2   8   9       4246.61       4175.82       119.54 o                         
  -1   8   9       5850.73       5988.60       162.54 o                         
   0   8   9       6595.57       6908.85       200.02 o                         
   1   8   9       6294.66       6710.39       176.16 o                         
   2   8   9       4045.58       4190.45       131.80 o                         
   3   8   9       1489.22       1565.74        77.91 o                         
  -3   9   9        416.88        433.83        29.08 o                         
  -2   9   9        139.71        142.46        13.53 o                         
  -1   9   9        408.05        458.80        24.30 o                         
   0   9   9        478.30        573.02        30.46 o                         
   1   9   9        421.87        464.65        25.16 o                         
   2   9   9        106.10         88.72        16.00 o                         
   3   9   9        475.19        394.93        32.63 o                         
  -2  10   9       4806.10       4899.94       172.65 o                         
  -1  10   9       3839.94       4131.56       129.32 o                         
   0  10   9       5414.56       5703.89       214.02 o                         
   1  10   9       4101.69       4556.58       136.99 o                         
   2  10   9       4119.07       4740.13       188.98 o                         
  -2  11   9       4438.67       4690.36       149.88 o                         
  -1  11   9       5947.93       7043.43       271.07 o                         
   0  11   9       4039.98       4475.82       143.08 o                         
   1  11   9       6809.14       7557.97       284.98 o                         
   2  11   9       3863.73       4554.13       267.43 o                         
   0  12   9       3359.43       3508.73       167.81 o                         
   0   0  10       5146.04       5634.25       176.68 o                         
   1   0  10      46755.73      47445.49      1186.86 o                         
   2   0  10       1255.20       1252.95        29.66 o                         
   3   0  10      22783.77      23670.97       519.42 o                         
   4   0  10         20.12         59.32        26.41 o                         
  -4   1  10       3801.92       3712.40       143.02 o                         
  -3   1  10        308.69        343.38        14.53 o                         
  -2   1  10      17910.21      17335.24       370.52 o                         
  -1   1  10        961.44        958.11        23.73 o                         
   0   1  10      43781.61      40434.34      1365.17 o                         
   1   1  10        957.25        947.83        22.20 o                         
   2   1  10      19998.01      19579.02       441.68 o                         
   3   1  10        343.82        345.11        13.64 o                         
   4   1  10       4006.82       4075.34       134.64 o                         
  -4   2  10       2381.44       2330.16       113.32 o                         
  -3   2  10       1201.51       1252.67        38.70 o                         
  -2   2  10       4042.10       4096.97        99.61 o                         
  -1   2  10       2131.61       1174.55       113.82 o                         
   0   2  10       1023.87       1106.76        34.08 o                         
   1   2  10       1651.03       1445.53        33.69 o                         
   2   2  10       4223.66       4174.16       101.28 o                         
   3   2  10       1194.68       1186.64        35.22 o                         
   4   2  10       2005.31       1899.37        69.32 o                         
  -4   3  10       2381.56       2392.63        85.50 o                         
  -3   3  10       2289.08       2276.92        67.44 o                         
  -2   3  10       7498.30       7488.54       171.50 o                         
  -1   3  10         48.15         43.91         5.50 o                         
   0   3  10      11250.12      11325.76       230.86 o                         
   1   3  10         18.69         27.59         4.36 o                         
   2   3  10       6943.68       6990.03       156.87 o                         
   3   3  10       2214.16       2093.94        62.21 o                         
   4   3  10       2592.79       2721.10        81.11 o                         
  -4   4  10        184.09        180.33        21.50 o                         
  -3   4  10      16546.80      16778.97       439.23 o                         
  -2   4  10       1208.71       1246.36        33.58 o                         
  -1   4  10      29479.72      28373.90       609.43 o                         
   0   4  10        199.24        189.30         9.10 o                         
   1   4  10      28816.96      27486.36       585.33 o                         
   2   4  10       1311.17       1319.54        39.41 o                         
   3   4  10      16166.72      15352.68       371.18 o                         
   4   4  10        198.04        211.95        17.44 o                         
  -4   5  10       5181.43       4982.18       156.82 o                         
  -3   5  10         89.90        174.35        35.95 o                         
  -2   5  10      19051.69      19446.67       461.66 o                         
  -1   5  10       2922.31       2774.35        65.72 o                         
   0   5  10      42833.50      41697.11       910.16 o                         
   1   5  10       2869.10       2683.66        62.35 o                         
   2   5  10      19851.68      18934.51       442.87 o                         
   3   5  10        211.23        261.58        16.79 o                         
   4   5  10       5500.41       5350.30       162.37 o                         
  -4   6  10       2027.34       2119.73        79.82 o                         
  -3   6  10       3551.38       3622.93       120.81 o                         
  -2   6  10       1226.04       1227.16        41.36 o                         
  -1   6  10       4085.71       3980.38       112.84 o                         
   0   6  10       2473.34       2304.66        61.73 o                         
   1   6  10       4391.88       4412.36       111.19 o                         
   2   6  10       1263.36       1307.96        42.82 o                         
   3   6  10       3830.78       3832.87       115.74 o                         
   4   6  10       1600.60       1668.54       109.39 o                         
  -3   7  10       1784.46       1766.05        68.49 o                         
  -2   7  10       2035.76       2021.69        56.27 o                         
  -1   7  10         13.26         11.35         8.10 o                         
   0   7  10       1252.52       1218.77        38.89 o                         
   1   7  10         13.30         30.52         9.98 o                         
   2   7  10       2051.07       2104.73        61.16 o                         
   3   7  10       2002.82       2101.87        94.75 o                         
  -3   8  10       7116.84       7397.96       278.21 o                         
  -2   8  10       1358.59       1348.54        43.75 o                         
  -1   8  10      11877.45      11829.15       285.58 o                         
   0   8  10         75.98         87.51        11.51 o                         
   1   8  10      12518.76      12546.52       366.32 o                         
   2   8  10       1134.52       1136.98        50.36 o                         
   3   8  10       7310.10       7820.62       220.55 o                         
  -3   9  10         31.54         35.11        21.33 o                         
  -2   9  10      11224.79      11340.90       331.86 o                         
  -1   9  10        773.07        895.54        32.57 o                         
   0   9  10      19617.46      20747.52       533.76 o                         
   1   9  10        800.76        889.98        49.83 o                         
   2   9  10      10095.60      11053.76       336.59 o                         
   3   9  10         74.18         98.01        22.44 o                         
  -2  10  10        207.85        181.22        20.67 o                         
  -1  10  10       6433.12       6822.90       202.74 o                         
   0  10  10         19.11         51.72        16.33 o                         
   1  10  10       7096.92       7475.86       253.07 o                         
   2  10  10        242.42        159.42        30.29 o                         
  -1  11  10        107.91        109.39        18.90 o                         
   0  11  10         42.70         48.17        13.53 o                         
   1  11  10        124.42        112.80        23.14 o                         
   0  12  10        107.50        127.54        23.52 o                         
   1   0  11        129.46        143.70         7.61 o                         
   2   0  11       3581.92       3522.57        71.75 o                         
   3   0  11       5816.85       5956.69       142.43 o                         
   4   0  11         11.39         79.65        31.31 o                         
  -4   1  11       1128.10       1144.72        61.02 o                         
  -3   1  11      10583.98      10704.49       273.40 o                         
  -2   1  11       1954.87       2023.15        50.33 o                         
  -1   1  11      10555.78      10309.92       271.50 o                         
   0   1  11        332.61        315.36         9.55 o                         
   1   1  11      12355.11      12128.16       249.88 o                         
   2   1  11       2215.72       2192.43        54.73 o                         
   3   1  11      11510.77      11538.65       250.85 o                         
   4   1  11       1195.27       1139.51        49.13 o                         
  -4   2  11       6139.80       5840.52       197.98 o                         
  -3   2  11       2132.65       2133.05        70.63 o                         
  -2   2  11      27372.28      28257.36       583.24 o                         
  -1   2  11       2595.00       2602.04        66.30 o                         
   0   2  11      66177.44      68276.12      2702.11 o                         
   1   2  11       2317.84       2251.55        62.44 o                         
   2   2  11      27455.50      27284.66       583.17 o                         
   3   2  11       1911.50       1888.94        50.73 o                         
   4   2  11       6506.90       6598.66       182.14 o                         
  -4   3  11        993.27        872.66        94.12 o                         
  -3   3  11      14561.70      14431.12       453.47 o                         
  -2   3  11        987.80        988.18        34.45 o                         
  -1   3  11      27404.21      27211.25       613.32 o                         
   0   3  11       6313.44       6472.54       129.76 o                         
   1   3  11      26613.45      26568.43       508.11 o                         
   2   3  11       1146.63       1142.01        30.36 o                         
   3   3  11      13317.61      12833.42       285.21 o                         
   4   3  11        746.50        698.61        30.41 o                         
  -4   4  11        647.73        713.03        40.75 o                         
  -3   4  11       2444.77       2494.40        82.25 o                         
  -2   4  11       1885.22       1921.65        53.49 o                         
  -1   4  11        913.68        579.71        78.93 o                         
   0   4  11       3620.05       3624.04        81.13 o                         
   1   4  11        652.69        615.07        19.00 o                         
   2   4  11       2158.92       2119.12        52.08 o                         
   3   4  11       2713.16       2738.50        70.22 o                         
   4   4  11        553.97        558.93        30.94 o                         
  -4   5  11       1650.82       1586.98        71.16 o                         
  -3   5  11       2729.43       2736.32       105.51 o                         
  -2   5  11       4159.29       4081.48       115.55 o                         
  -1   5  11       3915.56       3845.64        96.54 o                         
   0   5  11        207.09        225.23        11.94 o                         
   1   5  11       4247.08       4189.76        97.47 o                         
   2   5  11       4255.91       4065.75        90.08 o                         
   3   5  11       2610.92       2530.57        97.42 o                         
   4   5  11       1689.53       1653.38        60.59 o                         
  -3   6  11       1473.72       1391.43        61.26 o                         
  -2   6  11      13703.69      13628.20       367.47 o                         
  -1   6  11        140.79        159.37        10.72 o                         
   0   6  11      23414.38      22149.94       510.91 o                         
   1   6  11         86.28        114.45        16.94 o                         
   2   6  11      13554.20      13320.29       302.83 o                         
   3   6  11       1172.65       1112.55        60.41 o                         
  -3   7  11       9140.02       9184.56       306.82 o                         
  -2   7  11        845.95        808.73        29.99 o                         
  -1   7  11      23845.01      23634.42       580.15 o                         
   0   7  11       6366.23       6218.98       159.27 o                         
   1   7  11      24051.45      24512.12       586.11 o                         
   2   7  11        719.85        723.63        30.34 o                         
   3   7  11       9183.21       9449.76       284.57 o                         
  -3   8  11       1175.35       1175.08        51.03 o                         
  -2   8  11       4825.36       4792.29       144.01 o                         
  -1   8  11         81.78        113.05        16.18 o                         
   0   8  11       8270.73       8301.85       222.70 o                         
   1   8  11         51.14         73.03        12.91 o                         
   2   8  11       4554.33       4746.68       165.70 o                         
   3   8  11       1446.77       1384.39        78.99 o                         
  -2   9  11       1746.02       1896.22        57.89 o                         
  -1   9  11        545.74        586.25        36.77 o                         
   0   9  11          0.31         10.63        10.45 o                         
   1   9  11        605.30        686.93        49.56 o                         
   2   9  11       1698.54       1855.11        85.52 o                         
  -2  10  11       6373.95       6803.08       188.45 o                         
  -1  10  11        233.11        230.30        32.18 o                         
   0  10  11       5169.62       5268.57       226.00 o                         
   1  10  11        120.15        154.17        31.19 o                         
   2  10  11       5906.13       6913.56       259.34 o                         
  -1  11  11      10331.07      11597.52       382.67 o                         
   0  11  11        717.71        793.62        49.28 o                         
   1  11  11      10736.00      12456.97       588.08 o                         
   0   0  12      39431.56      44295.66      1255.33 o                         
   1   0  12      16088.40      15479.16       314.65 o                         
   2   0  12      11135.49      11159.49       248.66 o                         
   3   0  12      10301.29      10172.85       250.20 o                         
   4   0  12       3730.60       3608.10       142.14 o                         
  -4   1  12       1694.10       1651.57        91.84 o                         
  -3   1  12       8015.53       8118.34       208.87 o                         
  -2   1  12       8924.65       8806.62       197.17 o                         
  -1   1  12      10835.74      10898.37       233.25 o                         
   0   1  12      17928.77      17974.80       362.84 o                         
   1   1  12      10206.28      10184.03       215.14 o                         
   2   1  12       9169.10       8760.44       176.82 o                         
   3   1  12       7906.36       7887.18       182.14 o                         
   4   1  12       1608.00       1615.67        65.55 o                         
  -4   2  12        554.44        586.59        37.45 o                         
  -3   2  12        777.14        776.23        29.58 o                         
  -2   2  12        647.21        672.14        19.48 o                         
  -1   2  12       1535.31       1501.08        61.34 o                         
   0   2  12        314.05        312.22        11.98 o                         
   1   2  12       1280.43       1240.53        32.00 o                         
   2   2  12        646.79        702.86        19.61 o                         
   3   2  12        796.97        806.18        27.15 o                         
   4   2  12        549.83        613.48        29.37 o                         
  -4   3  12        868.91        687.93       148.54 o                         
  -3   3  12       2797.58       2859.95        89.16 o                         
  -2   3  12       5918.25       5788.24       176.34 o                         
  -1   3  12       4636.31       4581.63       167.43 o                         
   0   3  12      18208.54      17941.88       430.24 o                         
   1   3  12       3969.72       3871.30        90.50 o                         
   2   3  12       5319.21       5182.66       123.51 o                         
   3   3  12       2593.95       2499.63        62.31 o                         
   4   3  12        704.26        618.60        32.06 o                         
  -4   4  12       2795.38       2708.38       103.13 o                         
  -3   4  12       8500.32       8660.38       245.35 o                         
  -2   4  12      10614.69      10930.46       290.79 o                         
  -1   4  12      13641.49      13454.62       394.84 o                         
   0   4  12      18172.92      17968.79       364.93 o                         
   1   4  12      14194.06      13775.31       281.94 o                         
   2   4  12      12116.17      11692.96       254.77 o                         
   3   4  12       9005.17       8900.13       234.80 o                         
   4   4  12       3013.65       2979.89        98.30 o                         
  -4   5  12       3205.07       3194.90       125.04 o                         
  -3   5  12       7548.52       7844.32       269.43 o                         
  -2   5  12       7614.75       7401.00       214.18 o                         
  -1   5  12      10957.15      10766.13       263.63 o                         
   0   5  12      11858.20      10822.46       281.38 o                         
   1   5  12      10334.17       9867.39       222.50 o                         
   2   5  12       7214.51       6934.74       183.81 o                         
   3   5  12       7330.41       7173.66       273.02 o                         
   4   5  12       3231.39       3307.32       118.09 o                         
  -3   6  12       1952.02       1827.79        74.70 o                         
  -2   6  12       2871.47       2927.45        78.94 o                         
  -1   6  12       2415.24       2359.72        60.01 o                         
   0   6  12       3552.90       3456.62        97.96 o                         
   1   6  12       2385.87       2313.07        63.96 o                         
   2   6  12       2922.82       2823.89        73.35 o                         
   3   6  12       1870.56       1883.48        84.58 o                         
  -3   7  12        645.33        671.24        46.63 o                         
  -2   7  12       1786.30       1722.73        60.97 o                         
  -1   7  12       1288.80       1173.64        50.13 o                         
   0   7  12         92.40         93.06        12.75 o                         
   1   7  12       1012.69        948.91        36.70 o                         
   2   7  12       1728.82       1725.49        55.09 o                         
   3   7  12        581.85        632.44        39.38 o                         
  -3   8  12       2303.44       2311.52        98.62 o                         
  -2   8  12       5517.46       5576.53       147.94 o                         
  -1   8  12       8901.85       8942.27       295.65 o                         
   0   8  12       5545.90       5515.65       152.63 o                         
   1   8  12       9185.61       9372.54       249.89 o                         
   2   8  12       6037.63       6030.21       223.93 o                         
   3   8  12       2304.67       2350.05       101.35 o                         
  -2   9  12       5637.44       6100.31       162.77 o                         
  -1   9  12       5035.14       5088.34       224.95 o                         
   0   9  12       6620.10       6871.83       188.78 o                         
   1   9  12       5288.52       5475.27       165.95 o                         
   2   9  12       5112.10       5720.01       222.84 o                         
  -2  10  12       2305.71       2468.40        87.40 o                         
  -1  10  12       1764.49       1877.95        74.78 o                         
   0  10  12       5349.76       5651.64       189.86 o                         
   1  10  12       2107.88       1944.79       126.82 o                         
   2  10  12       2092.71       2507.00       125.92 o                         
  -1  11  12        145.41        154.35        22.18 o                         
   0  11  12        816.18        820.29        45.78 o                         
   1  11  12         99.79        138.24        19.45 o                         
   1   0  13         51.58         73.36         5.39 o                         
   2   0  13        742.50        745.29        21.78 o                         
   3   0  13        718.97        715.03        24.43 o                         
   4   0  13       1675.51       1698.23        76.83 o                         
  -4   1  13       1765.78       1641.21        82.62 o                         
  -3   1  13       3919.69       3879.78        98.67 o                         
  -2   1  13      11783.76      11998.72       284.33 o                         
  -1   1  13       2220.74       2239.99        51.01 o                         
   0   1  13      22392.00      22303.32       467.99 o                         
   1   1  13       1998.00       1930.47        49.43 o                         
   2   1  13      12475.32      12526.59       262.26 o                         
   3   1  13       4214.14       4222.41       102.27 o                         
   4   1  13       1852.56       1867.28        64.92 o                         
  -4   2  13        378.87        385.28        32.50 o                         
  -3   2  13      19102.87      19759.29       560.06 o                         
  -2   2  13       4961.21       5056.30       127.06 o                         
  -1   2  13      20923.97      21125.98       463.79 o                         
   0   2  13      14270.61      14445.60       347.12 o                         
   1   2  13      20208.10      19519.52       409.84 o                         
   2   2  13       4629.29       4545.87       110.66 o                         
   3   2  13      18684.44      19049.44       469.22 o                         
   4   2  13        341.16        348.39        24.46 o                         
  -4   3  13       4191.15       4013.98       146.98 o                         
  -3   3  13       3425.41       3457.91       136.00 o                         
  -2   3  13      13478.84      13376.97       368.24 o                         
  -1   3  13       3567.81       3456.47       134.06 o                         
   0   3  13      32746.38      33347.55       757.53 o                         
   1   3  13       3854.07       3824.78        88.32 o                         
   2   3  13      13783.00      13747.67       315.30 o                         
   3   3  13       3573.28       3603.40        83.56 o                         
   4   3  13       4131.72       4088.76       131.08 o                         
  -4   4  13       1134.68        939.32        89.70 o                         
  -3   4  13       1696.89       1757.32        66.10 o                         
  -2   4  13       2016.49       2102.31        62.64 o                         
  -1   4  13       3498.75       3498.17       108.72 o                         
   0   4  13        761.48        767.01        22.79 o                         
   1   4  13       3722.01       3599.30        84.37 o                         
   2   4  13       2231.84       2216.30        67.67 o                         
   3   4  13       1676.53       1571.88        62.19 o                         
   4   4  13        982.78        927.25        42.43 o                         
  -3   5  13        881.92        905.08        35.02 o                         
  -2   5  13       4997.72       5094.76       133.56 o                         
  -1   5  13        370.97        311.16        16.36 o                         
   0   5  13       3376.93       3502.46        96.12 o                         
   1   5  13        660.09        505.46       110.86 o                         
   2   5  13       5603.73       5463.98       155.21 o                         
   3   5  13       1040.85        983.24        44.92 o                         
  -3   6  13       7379.16       7229.78       256.97 o                         
  -2   6  13       4781.44       4514.08       176.34 o                         
  -1   6  13      18692.09      18356.89       412.49 o                         
   0   6  13       7412.39       7060.34       199.33 o                         
   1   6  13      17562.54      17333.40       457.15 o                         
   2   6  13       4155.31       3934.43       131.94 o                         
   3   6  13       7029.65       6719.96       284.36 o                         
  -3   7  13       2099.31       2157.23        83.93 o                         
  -2   7  13      10424.93      10526.40       331.19 o                         
  -1   7  13       3799.96       3559.92        96.17 o                         
   0   7  13      18578.87      17911.73       436.04 o                         
   1   7  13       4250.25       3965.53       117.61 o                         
   2   7  13      10467.85      10202.89       311.30 o                         
   3   7  13       2150.28       2130.70       119.92 o                         
  -3   8  13       3079.72       3209.80       116.29 o                         
  -2   8  13       1114.54       1134.25        47.12 o                         
  -1   8  13       5016.85       5077.73       158.39 o                         
   0   8  13       1699.05       1592.53        68.43 o                         
   1   8  13       5221.90       5191.35       170.85 o                         
   2   8  13       1304.37       1315.27        61.82 o                         
   3   8  13       3305.75       3198.96       129.18 o                         
  -2   9  13        761.77        748.35        36.55 o                         
  -1   9  13        280.91        289.42        24.92 o                         
   0   9  13         47.44         44.37        16.14 o                         
   1   9  13        400.71        423.53        41.18 o                         
   2   9  13        848.34        784.75        55.69 o                         
  -2  10  13        980.63       1065.62        42.31 o                         
  -1  10  13       7258.14       7256.96       266.66 o                         
   0  10  13        687.95        681.03        39.27 o                         
   1  10  13       6975.47       7523.77       277.82 o                         
   2  10  13        931.05       1091.81        63.28 o                         
  -1  11  13       1722.54       1967.34        80.10 o                         
   0  11  13      10019.68      10225.33       344.20 o                         
   1  11  13       1670.46       1885.36        94.58 o                         
   0   0  14      78748.78      83575.13      3152.55 o                         
   1   0  14        964.30       1029.59        25.94 o                         
   2   0  14      21060.38      20857.31       477.07 o                         
   3   0  14         10.44         34.90         7.34 o                         
   4   0  14       3223.92       3230.67       129.00 o                         
  -4   1  14        404.67        485.78        47.22 o                         
  -3   1  14      12025.69      12045.91       291.36 o                         
  -2   1  14        799.85        796.27        27.67 o                         
  -1   1  14      12384.60      11882.53       273.92 o                         
   0   1  14        130.92        158.46         6.87 o                         
   1   1  14      13037.03      12858.12       274.42 o                         
   2   1  14        983.26        957.56        32.30 o                         
   3   1  14      12004.53      11796.87       279.77 o                         
   4   1  14        492.49        578.26        29.04 o                         
  -4   2  14        225.76        241.36        31.63 o                         
  -3   2  14       2467.50       2563.98       107.23 o                         
  -2   2  14       1506.58       1569.81        44.57 o                         
  -1   2  14        304.23        289.40        14.65 o                         
   0   2  14        586.72        557.94        18.53 o                         
   1   2  14        393.18        285.33        22.87 o                         
   2   2  14       1308.39       1280.58        39.08 o                         
   3   2  14       2144.80       2176.19        64.55 o                         
   4   2  14        287.10        298.57        20.87 o                         
  -4   3  14        996.30        993.97        49.59 o                         
  -3   3  14       4655.61       4936.85       188.12 o                         
  -2   3  14       2490.18       2561.05        73.88 o                         
  -1   3  14       6370.87       6048.80       241.63 o                         
   0   3  14        360.45        389.66        15.08 o                         
   1   3  14       5898.97       5715.02       144.08 o                         
   2   3  14       2414.12       2341.55        63.14 o                         
   3   3  14       4542.02       4350.04       142.00 o                         
   4   3  14       1167.27       1188.95        49.78 o                         
  -4   4  14       4343.05       4686.41       160.72 o                         
  -3   4  14         52.61         87.94        18.30 o                         
  -2   4  14      18906.80      19515.77       486.45 o                         
  -1   4  14        401.18        383.16        38.66 o                         
   0   4  14      36415.61      36179.43       824.47 o                         
   1   4  14        325.13        353.15        13.54 o                         
   2   4  14      18772.62      18828.79       440.57 o                         
   3   4  14         21.15         42.61        12.99 o                         
   4   4  14       4256.04       4363.02       171.35 o                         
  -3   5  14      10144.97      10176.00       262.91 o                         
  -2   5  14         99.38        104.63        11.00 o                         
  -1   5  14      19308.99      19224.24       518.30 o                         
   0   5  14         35.96         54.32         9.56 o                         
   1   5  14      19525.67      19312.71       445.65 o                         
   2   5  14        148.89        150.66        13.82 o                         
   3   5  14      10063.73       9747.95       322.69 o                         
  -3   6  14        515.64        351.69       174.62 o                         
  -2   6  14       2567.13       2557.91        75.62 o                         
  -1   6  14        308.02        268.35        13.11 o                         
   0   6  14       2398.24       2406.67        74.01 o                         
   1   6  14        453.03        429.33        79.65 o                         
   2   6  14       2492.38       2309.64        84.19 o                         
   3   6  14        393.65        339.09        28.68 o                         
  -3   7  14        442.37        453.26        33.54 o                         
  -2   7  14       3780.57       3915.98       140.78 o                         
  -1   7  14       1202.47       1230.84        35.50 o                         
   0   7  14        164.68        191.53        19.11 o                         
   1   7  14       1128.92       1151.60        44.20 o                         
   2   7  14       3707.54       3476.38       123.94 o                         
   3   7  14        409.14        426.81        36.28 o                         
  -3   8  14        116.85        118.16        15.80 o                         
  -2   8  14       7382.52       7390.51       212.98 o                         
  -1   8  14        185.82        182.77        17.23 o                         
   0   8  14       7515.24       7487.62       215.19 o                         
   1   8  14        127.43        124.96        25.97 o                         
   2   8  14       7686.08       7536.41       269.01 o                         
   3   8  14        131.72        135.40        21.82 o                         
  -2   9  14         62.99         81.78        11.81 o                         
  -1   9  14      14370.20      14799.62       396.97 o                         
   0   9  14         55.80         63.92        12.70 o                         
   1   9  14      13570.38      14242.39       542.69 o                         
   2   9  14         72.47         72.10        21.53 o                         
  -1  10  14        149.23        132.93        21.10 o                         
   0  10  14       7412.52       7324.86       281.04 o                         
   1  10  14        186.72        133.90        27.12 o                         
   0  11  14         79.50        113.09        20.63 o                         
   1   0  15        737.83        707.64        22.30 o                         
   2   0  15       1473.79       1394.21        41.62 o                         
   3   0  15       1380.26       1413.89        45.13 o                         
   4   0  15       1397.16       1383.62        69.37 o                         
  -4   1  15       2278.25       2335.93       111.88 o                         
  -3   1  15       3032.88       3119.33        86.57 o                         
  -2   1  15       9982.00       9662.26       255.73 o                         
  -1   1  15       1877.99       1840.21        48.35 o                         
   0   1  15      16829.99      17042.05       360.37 o                         
   1   1  15       1714.36       1597.31        49.78 o                         
   2   1  15      10369.13      10207.88       214.50 o                         
   3   1  15       3041.25       3019.60        79.66 o                         
   4   1  15       2202.40       2157.67        78.32 o                         
  -4   2  15       2127.82       2202.30        97.16 o                         
  -3   2  15      12638.47      12922.48       500.13 o                         
  -2   2  15       5747.84       5707.08       158.83 o                         
  -1   2  15      21443.85      20830.17       666.31 o                         
   0   2  15       7387.85       7296.86       212.66 o                         
   1   2  15      22118.38      21985.37       547.64 o                         
   2   2  15       6365.45       6289.83       139.17 o                         
   3   2  15      13207.53      12950.10       413.70 o                         
   4   2  15       2112.23       2109.81        81.60 o                         
  -4   3  15       3097.47       3183.41       117.95 o                         
  -2   3  15      11278.15      11614.65       341.20 o                         
  -1   3  15       7465.78       7397.20       203.67 o                         
   0   3  15      23416.33      22836.95       706.34 o                         
   1   3  15       7376.53       7167.62       190.12 o                         
   2   3  15      10288.98      10193.50       249.11 o                         
   3   3  15       1650.33       1551.76        55.70 o                         
   4   3  15       3175.80       3137.59       106.07 o                         
  -3   4  15       1476.81       1490.00        53.19 o                         
  -2   4  15       2370.83       2397.10        73.23 o                         
  -1   4  15       2751.98       2753.87        88.73 o                         
   0   4  15        482.74        494.76        20.07 o                         
   1   4  15       3081.65       2923.12       136.13 o                         
   2   4  15       2441.04       2358.48        65.36 o                         
   3   4  15       1576.43       1578.05        62.33 o                         
  -3   5  15       1731.23       1731.55        73.66 o                         
  -2   5  15       2364.74       2287.10        71.55 o                         
  -1   5  15         96.70         79.06        11.27 o                         
   0   5  15       2826.85       2854.36        85.50 o                         
   1   5  15        204.21         70.43        44.03 o                         
   2   5  15       2478.15       2260.58        74.31 o                         
   3   5  15       1470.01       1340.87        71.29 o                         
  -3   6  15       6108.08       6033.04       222.98 o                         
  -2   6  15       4092.52       3947.07       117.54 o                         
  -1   6  15      16428.54      16853.57       400.46 o                         
   0   6  15       2852.36       2802.81        85.14 o                         
   1   6  15      16035.75      16173.35       428.47 o                         
   2   6  15       4474.73       4142.35       147.56 o                         
   3   6  15       6772.97       6274.25       394.29 o                         
  -3   7  15       1066.25       1155.79        56.25 o                         
  -2   7  15       8966.68       9037.72       248.34 o                         
  -1   7  15       7190.36       7030.65       174.03 o                         
   0   7  15      18001.72      17542.38       553.65 o                         
   1   7  15       6974.85       6832.91       217.23 o                         
   2   7  15       9621.83       8810.49       338.00 o                         
   3   7  15       1008.78       1038.11        63.27 o                         
  -2   8  15       1974.59       1984.92        70.60 o                         
  -1   8  15       2615.48       2616.36        80.85 o                         
   0   8  15        374.22        360.84        25.18 o                         
   1   8  15       2337.94       2417.37        96.16 o                         
   2   8  15       1924.49       2086.94        94.46 o                         
  -2   9  15        168.10        186.64        18.56 o                         
  -1   9  15         69.13         98.97        24.83 o                         
   0   9  15         16.68         39.05        12.21 o                         
   1   9  15         54.84         62.22        16.38 o                         
   2   9  15        155.16        184.13        23.36 o                         
  -1  10  15       5868.25       5972.81       184.86 o                         
   0  10  15        344.97        406.07        67.21 o                         
   1  10  15       5559.99       5959.26       236.01 o                         
   0  11  15       7147.31       7102.15       518.84 o                         
   0   0  16       7478.52       7308.85       294.92 o                         
   1   0  16      18290.94      17616.42       404.65 o                         
   2   0  16       5360.95       5039.87       142.27 o                         
   3   0  16       5727.18       5782.71       166.15 o                         
   4   0  16       1878.28       1899.21        92.86 o                         
  -4   1  16       3311.94       3429.85       154.77 o                         
  -3   1  16       2870.75       2770.11        83.13 o                         
  -2   1  16      12693.02      12569.50       345.24 o                         
  -1   1  16       6188.07       5661.89       186.19 o                         
   0   1  16       9123.77       9360.40       209.86 o                         
   1   1  16       7189.26       6924.74       179.44 o                         
   2   1  16      11612.22      11299.32       303.04 o                         
   3   1  16       3209.65       3148.65        92.90 o                         
   4   1  16       3426.07       3469.86       125.84 o                         
  -3   2  16        379.49        427.83        27.12 o                         
  -2   2  16        603.53        398.82        35.52 o                         
  -1   2  16       1439.61       1429.10        55.74 o                         
   0   2  16        297.13        327.25        17.14 o                         
   1   2  16       1703.34       1693.23        72.23 o                         
   2   2  16        368.18        318.99        15.91 o                         
   3   2  16        398.04        433.63        25.35 o                         
  -3   3  16       1424.66       1501.83        59.52 o                         
  -2   3  16       6056.85       6156.06       175.73 o                         
  -1   3  16       2960.93       3021.50        88.80 o                         
   0   3  16       7304.29       7441.67       235.56 o                         
   1   3  16       2710.81       2823.88        84.66 o                         
   2   3  16       6281.37       6319.09       143.25 o                         
   3   3  16       1409.68       1387.90        61.11 o                         
  -3   4  16       5249.97       5451.17       180.27 o                         
  -2   4  16       4442.32       4485.72       157.56 o                         
  -1   4  16      18189.11      18439.29       480.38 o                         
   0   4  16       9764.91       9920.89       271.22 o                         
   1   4  16      17482.01      17207.45       482.51 o                         
   2   4  16       4103.84       4062.22       113.40 o                         
   3   4  16       5388.22       5263.52       180.14 o                         
  -3   5  16       4947.91       5055.98       155.15 o                         
  -2   5  16       8564.27       8744.61       240.59 o                         
  -1   5  16       2622.67       2595.89       105.90 o                         
   0   5  16       5515.56       5526.23       156.67 o                         
   1   5  16       2973.94       3020.75       117.13 o                         
   2   5  16       8326.12       8480.51       325.66 o                         
   3   5  16       4911.87       4631.77       180.13 o                         
  -3   6  16       1324.25       1295.53        61.16 o                         
  -2   6  16        706.21        736.89        31.15 o                         
  -1   6  16       4281.95       4191.20       110.83 o                         
   0   6  16       4716.22       4601.79       133.75 o                         
   1   6  16       4407.79       4452.61       137.34 o                         
   2   6  16        696.50        700.60        55.49 o                         
   3   6  16       1078.36        997.16        70.85 o                         
  -3   7  16        519.91        550.60        35.38 o                         
  -2   7  16        492.32        518.68        26.39 o                         
  -1   7  16        506.63        511.65        22.73 o                         
   0   7  16        557.96        567.42        31.88 o                         
   1   7  16        512.10        498.39        30.28 o                         
   2   7  16        437.60        500.79        34.59 o                         
   3   7  16        484.50        480.59        47.06 o                         
  -2   8  16       2460.88       2415.16        81.02 o                         
  -1   8  16       7815.04       7926.72       233.67 o                         
   0   8  16       3871.01       3891.22       149.11 o                         
   1   8  16       7638.48       7404.30       242.80 o                         
   2   8  16       2610.18       2583.17       178.02 o                         
  -2   9  16       5485.39       5737.86       178.31 o                         
  -1   9  16       3009.26       3136.17       107.44 o                         
   0   9  16       6002.28       5721.92       193.85 o                         
   1   9  16       2539.89       2582.30       124.51 o                         
   2   9  16       5832.46       5470.69       335.69 o                         
  -1  10  16       3122.40       3220.00       106.22 o                         
   0  10  16       2564.51       2551.45       149.56 o                         
   1  10  16       3094.26       3071.36       242.93 o                         
   1   0  17        983.38        972.38        32.62 o                         
   2   0  17       2647.30       2528.93        81.06 o                         
   3   0  17       2099.23       2222.95        74.53 o                         
  -3   1  17       5212.27       5258.93       153.09 o                         
  -2   1  17        104.05        151.45        13.08 o                         
  -1   1  17      14406.40      14144.94       484.38 o                         
   0   1  17         52.98        126.15        12.44 o                         
   1   1  17      13165.63      12304.59       382.54 o                         
   2   1  17        144.21        179.34        13.72 o                         
   3   1  17       4817.82       4757.00       154.37 o                         
  -3   2  17        573.99        578.72        30.24 o                         
  -2   2  17      21432.43      21816.57       610.34 o                         
  -1   2  17       2000.10       1984.23        83.48 o                         
   0   2  17      27024.93      26683.20       762.62 o                         
   1   2  17       1783.85       1752.25        63.90 o                         
   2   2  17      21208.16      20670.57       538.87 o                         
   3   2  17        587.65        593.56        33.11 o                         
  -3   3  17       5986.56       6166.51       227.12 o                         
  -2   3  17        732.50        771.69        30.23 o                         
  -1   3  17      20046.84      20314.21       598.27 o                         
   0   3  17       2779.33       2872.89       104.33 o                         
   1   3  17      21467.73      21302.52       670.42 o                         
   2   3  17        740.52        720.57        23.75 o                         
   3   3  17       6695.51       6528.72       257.92 o                         
  -3   4  17       1474.47       1573.51        69.87 o                         
  -2   4  17       2350.01       2509.22        71.45 o                         
  -1   4  17        671.29        699.21        31.35 o                         
   0   4  17       1526.68       1583.53        51.39 o                         
   1   4  17        859.35        829.64        58.65 o                         
   2   4  17       2214.59       2269.86        72.76 o                         
   3   4  17       1348.56       1302.53        69.90 o                         
  -3   5  17       1909.90       1939.02        76.92 o                         
  -2   5  17        522.29        559.37        28.27 o                         
  -1   5  17       3346.56       3458.91       116.60 o                         
   0   5  17        158.87        171.05        14.23 o                         
   1   5  17       3647.95       3466.27       155.03 o                         
   2   5  17        535.67        556.42        40.65 o                         
   3   5  17       1964.58       1862.81        81.36 o                         
  -3   6  17        692.33        672.79        36.56 o                         
  -2   6  17      11682.50      11588.63       318.39 o                         
  -1   6  17        705.28        709.33        36.34 o                         
   0   6  17      15452.59      15557.57       423.38 o                         
   1   6  17        524.06        508.95        33.80 o                         
   2   6  17      11564.18      11313.45       456.18 o                         
   3   6  17        725.35        657.49        49.71 o                         
  -2   7  17        448.52        469.60        23.65 o                         
  -1   7  17      17863.50      18138.79       519.64 o                         
   0   7  17       2356.58       2396.47        81.35 o                         
   1   7  17      17759.94      17568.06       496.74 o                         
   2   7  17        511.97        473.91        46.81 o                         
  -2   8  17       3755.75       3730.25       124.35 o                         
  -1   8  17        178.40        186.07        19.96 o                         
   0   8  17       1892.88       1885.05        63.39 o                         
   1   8  17        242.82        239.84        22.87 o                         
   2   8  17       4014.21       3812.02       190.29 o                         
  -1   9  17         79.61         38.75        25.82 o                         
   0   9  17        154.95        132.07        23.68 o                         
   1   9  17        120.80         95.09        36.68 o                         
  -1  10  17        453.70        426.06        89.70 o                         
   0  10  17       6252.89       5850.72       182.71 o                         
   1  10  17        363.73        392.50        40.68 o                         
   0   0  18       2037.33       2096.76        83.06 o                         
   1   0  18      28356.90      29272.98       781.44 o                         
   2   0  18       1503.35       1400.87        49.63 o                         
   3   0  18       5936.53       5914.74       194.02 o                         
  -3   1  18        727.92        732.90        31.13 o                         
  -2   1  18       8771.68       8807.82       233.91 o                         
  -1   1  18       1814.29       1851.32        64.52 o                         
   0   1  18       8691.33       8795.80       217.33 o                         
   1   1  18       1727.80       1691.12        63.11 o                         
   2   1  18       8280.18       8159.51       220.59 o                         
   3   1  18        760.64        803.54        33.90 o                         
  -3   2  18        439.78        443.29        27.26 o                         
  -2   2  18       1097.44       1125.58        43.42 o                         
  -1   2  18        154.97        178.27        14.70 o                         
   0   2  18        129.38        169.83        15.60 o                         
   1   2  18        186.50        170.08        11.90 o                         
   2   2  18       1155.67       1181.05        41.84 o                         
   3   2  18        494.44        537.72        29.02 o                         
  -3   3  18       2417.86       2500.67        89.06 o                         
  -2   3  18       3551.61       3602.80       106.89 o                         
  -1   3  18       1099.38       1064.40        41.68 o                         
   0   3  18       1909.68       1814.10        71.24 o                         
   1   3  18       1380.11       1148.76        88.61 o                         
   2   3  18       3635.66       3542.48       116.23 o                         
   3   3  18       2328.95       2249.86        88.71 o                         
  -3   4  18       4759.31       4807.80       153.82 o                         
  -1   4  18      17863.11      17987.05       568.25 o                         
   0   4  18       2209.71       2328.67        75.99 o                         
   1   4  18      17530.43      18343.88       549.82 o                         
   2   4  18       1583.28       1409.82        50.26 o                         
   3   4  18       5169.66       5040.64       197.13 o                         
  -3   5  18        360.00        394.98        45.38 o                         
  -2   5  18      12644.50      13137.54       373.96 o                         
  -1   5  18       1957.69       1979.73        68.22 o                         
   0   5  18      11463.46      12150.46       356.51 o                         
   1   5  18       2111.37       2082.83        95.04 o                         
   2   5  18      12400.55      13213.00       534.95 o                         
   3   5  18        338.62        362.56        27.38 o                         
  -3   6  18        801.44        883.76        48.31 o                         
  -2   6  18        341.93        343.07        21.41 o                         
  -1   6  18       3037.65       2979.24        98.29 o                         
   0   6  18        102.03        109.07        17.96 o                         
   1   6  18       3094.22       3101.99       100.03 o                         
   2   6  18        443.69        297.66        50.29 o                         
   3   6  18        735.98        766.46        58.09 o                         
  -2   7  18        476.78        507.09        24.45 o                         
  -1   7  18        736.16        752.33        35.49 o                         
   0   7  18       1256.40       1242.02        54.35 o                         
   1   7  18        841.26        864.10        36.19 o                         
   2   7  18        452.03        458.70        35.31 o                         
  -2   8  18        543.61        351.53       106.34 o                         
  -1   8  18       5741.88       5696.09       181.70 o                         
   0   8  18        262.83        256.08        22.02 o                         
   1   8  18       5278.74       5236.43       163.61 o                         
   2   8  18        358.84        266.78        32.34 o                         
  -1   9  18       1329.64       1277.71        58.68 o                         
   0   9  18       9986.50       9740.47       307.50 o                         
   1   9  18       1391.95       1436.67        63.00 o                         
   0  10  18        158.51        168.43        21.03 o                         
   1   0  19        357.06        535.34        27.96 o                         
   2   0  19         87.00         98.97        11.97 o                         
   3   0  19        686.90        715.85        34.90 o                         
  -3   1  19       1439.37       1463.63        61.92 o                         
  -2   1  19       4726.77       4818.59       130.92 o                         
  -1   1  19       9200.23       8947.45       282.49 o                         
   0   1  19       3017.58       3084.71        85.83 o                         
   1   1  19       9198.21       8772.12       308.81 o                         
   2   1  19       4393.84       4255.61       122.44 o                         
   3   1  19       1298.64       1259.74        52.17 o                         
  -3   2  19       3431.33       3571.58       134.54 o                         
  -2   2  19      10508.10      10706.75       334.51 o                         
  -1   2  19      14519.38      14478.81       464.70 o                         
   0   2  19       5529.38       5421.20       162.68 o                         
   1   2  19      15221.75      15160.56       430.96 o                         
   2   2  19      10473.50      10326.30       290.47 o                         
   3   2  19       3627.56       3513.10       125.70 o                         
  -3   3  19       2348.99       2475.41        86.56 o                         
  -2   3  19       6215.70       6273.35       176.72 o                         
  -1   3  19      11781.62      11655.59       349.20 o                         
   0   3  19       5774.50       5762.40       204.85 o                         
   1   3  19      12146.08      12068.41       347.02 o                         
   2   3  19       6192.83       6001.94       202.06 o                         
   3   3  19       2220.52       2113.14        92.51 o                         
  -3   4  19       1252.79       1272.41        66.24 o                         
  -2   4  19        679.75        494.86        76.72 o                         
  -1   4  19       1668.57       1786.34        57.52 o                         
   0   4  19       1405.71       1454.77        51.87 o                         
   1   4  19       1534.91       1611.17        69.96 o                         
   2   4  19        518.71        466.30        27.83 o                         
   3   4  19       1233.74       1191.17        62.32 o                         
  -3   5  19       1391.90       1452.78        74.84 o                         
  -2   5  19       1405.11       1632.04        59.84 o                         
  -1   5  19       3267.50       3261.98       120.68 o                         
   0   5  19       1278.40       1264.83        46.18 o                         
   1   5  19       3066.56       3172.02       111.15 o                         
   3   5  19       1268.80       1223.18        65.36 o                         
  -2   6  19       4835.29       4853.86       146.68 o                         
  -1   6  19       6887.08       6815.19       212.67 o                         
   0   6  19       8490.95       8888.08       253.67 o                         
   1   6  19       7624.98       7405.32       243.68 o                         
   2   6  19       5185.18       5184.50       278.60 o                         
  -2   7  19       4377.17       4461.69       130.44 o                         
  -1   7  19       5814.56       6123.47       169.83 o                         
   0   7  19       6684.09       6768.09       224.31 o                         
   1   7  19       5602.63       5743.91       165.31 o                         
   2   7  19       4245.63       4071.13       188.71 o                         
  -2   8  19       2230.10       2494.04        75.78 o                         
  -1   8  19       2577.63       2542.94       109.99 o                         
   0   8  19       1675.59       1594.67        68.22 o                         
   1   8  19       2250.76       2294.64        84.63 o                         
   2   8  19       2112.95       2316.21       202.92 o                         
  -1   9  19        100.27         91.10        22.05 o                         
   0   9  19        113.71        116.92        18.33 o                         
   1   9  19         70.50         64.96        34.33 o                         
   0   0  20      11305.63      11563.08       408.36 o                         
   1   0  20       5650.21       5920.42       192.47 o                         
   2   0  20      11922.98      11955.21       351.66 o                         
   3   0  20        251.75        275.44        19.71 o                         
  -3   1  20       3152.12       3044.80       120.56 o                         
  -2   1  20       1924.83       1821.70        62.69 o                         
  -1   1  20      10676.50      10894.81       316.05 o                         
   0   1  20        450.97        500.83        19.57 o                         
   1   1  20      10649.46      10676.10       340.52 o                         
   2   1  20       2088.44       2084.84        63.99 o                         
   3   1  20       3306.32       3200.90       104.36 o                         
  -3   2  20        816.93        783.40        39.54 o                         
  -2   2  20        714.79        741.39        34.41 o                         
  -1   2  20        190.30        238.01        19.88 o                         
   0   2  20        473.64        482.06        28.20 o                         
   1   2  20        187.95        200.80        15.05 o                         
   2   2  20        753.49        765.78        38.27 o                         
   3   2  20        911.06        847.62        41.76 o                         
  -3   3  20       1762.79       1814.73        72.76 o                         
  -2   3  20        242.80        287.90        23.07 o                         
  -1   3  20       5598.14       5480.74       174.00 o                         
   0   3  20       1135.81       1100.32        48.49 o                         
   1   3  20       5889.70       5831.84       171.86 o                         
   2   3  20        284.62        361.09        23.32 o                         
   3   3  20       1953.61       1906.62        75.08 o                         
  -3   4  20       1069.34       1191.54        58.19 o                         
  -2   4  20       8497.43       8549.33       231.99 o                         
  -1   4  20       2753.92       2803.14        95.63 o                         
   0   4  20      10062.93      10654.50       294.18 o                         
   1   4  20       2438.86       2492.15       118.52 o                         
   2   4  20       7601.82       7671.77       288.24 o                         
   3   4  20        938.44        905.20        55.17 o                         
  -2   5  20       2455.93       2548.75        86.35 o                         
  -1   5  20       9696.59       9375.62       313.27 o                         
   0   5  20        995.72       1056.71        42.27 o                         
   1   5  20      10053.45       9873.84       558.99 o                         
   2   5  20       2695.17       2648.90       139.05 o                         
  -2   6  20       2052.10       2054.10        73.47 o                         
  -1   6  20        639.22        659.93        29.96 o                         
   0   6  20       3876.52       4102.42       125.63 o                         
   1   6  20        661.49        650.51        28.18 o                         
   2   6  20       2324.15       2263.47       128.82 o                         
  -2   7  20        110.47         81.98        14.47 o                         
  -1   7  20        918.30        906.95        37.46 o                         
   0   7  20        674.43        694.30        35.87 o                         
   1   7  20       1119.72        997.35        64.54 o                         
   2   7  20        242.77        135.55        69.63 o                         
  -1   8  20        851.20        903.05        40.67 o                         
   0   8  20       6678.87       6791.83       243.98 o                         
   1   8  20        683.84        760.62        75.00 o                         
   0   9  20        754.58        815.13        38.94 o                         
   1   0  21        827.51        884.96        39.03 o                         
   2   0  21       1329.49       1356.48        62.13 o                         
   3   0  21        387.68        402.32        25.14 o                         
  -3   1  21        771.16        807.05        42.32 o                         
  -2   1  21       6311.96       6407.38       184.37 o                         
  -1   1  21        239.40        292.79        25.93 o                         
   0   1  21       5078.54       5047.48       157.10 o                         
   1   1  21        225.77        256.77        23.71 o                         
   2   1  21       5651.91       5497.92       197.89 o                         
   3   1  21        729.80        751.49        35.22 o                         
  -3   2  21       7796.74       7815.01       273.33 o                         
  -2   2  21        154.77         87.03        23.73 o                         
  -1   2  21      22121.06      21850.76       632.97 o                         
   0   2  21       1416.47       1392.09        59.51 o                         
   1   2  21      21951.77      21788.93       628.47 o                         
   2   2  21         95.90         78.61        12.44 o                         
   3   2  21       7892.30       7565.74       254.73 o                         
  -3   3  21        727.26        787.92        59.41 o                         
  -2   3  21       9800.73       9683.35       328.35 o                         
  -1   3  21         65.67         93.02        12.48 o                         
   0   3  21      15996.14      15649.35       549.80 o                         
   1   3  21        106.43        101.74        14.42 o                         
   2   3  21      10474.06      10704.68       309.97 o                         
   3   3  21        977.15        957.31        45.09 o                         
  -2   4  21        722.95        759.15        35.87 o                         
  -1   4  21       1486.30       1495.24        75.02 o                         
   0   4  21        188.57        215.66        17.15 o                         
   1   4  21       1078.53       1137.18       151.59 o                         
   2   4  21        713.39        736.96        36.92 o                         
  -2   5  21       1935.09       1936.54        71.94 o                         
  -1   5  21       1018.22        968.63        44.22 o                         
   0   5  21       2162.57       2181.24        72.38 o                         
   1   5  21        966.78        957.21        46.06 o                         
   2   5  21       1690.87       1651.09        82.29 o                         
  -2   6  21        126.73        163.16        20.72 o                         
  -1   6  21       9584.34      10175.02       297.59 o                         
   0   6  21        341.37        347.18        30.80 o                         
   1   6  21       9802.27       9752.59       356.91 o                         
   2   6  21         64.05        110.41        33.98 o                         
  -1   7  21         63.35         68.14        13.91 o                         
   0   7  21      13340.53      14367.88       508.94 o                         
   1   7  21         56.98         71.29        16.29 o                         
  -1   8  21       3580.22       3580.96       118.78 o                         
   0   8  21        555.14        608.74        37.20 o                         
   1   8  21       3760.07       3623.04       157.43 o                         
   0   0  22      11350.81      11700.85       468.03 o                         
   1   0  22       4374.89       4521.59       179.92 o                         
   2   0  22       7743.62       7242.16       239.85 o                         
   3   0  22       2958.15       2892.07        96.30 o                         
  -3   1  22       3075.25       3033.19       240.42 o                         
  -2   1  22       1293.27       1323.94        54.57 o                         
  -1   1  22       8935.36       8920.10       280.94 o                         
   0   1  22       2423.31       2473.10        83.39 o                         
   1   1  22       8206.02       8539.50       343.40 o                         
   2   1  22       1293.91       1300.37        48.98 o                         
   3   1  22       2585.10       2358.30       109.38 o                         
  -3   2  22       1189.42       1151.35        57.16 o                         
  -2   2  22       1524.20       1533.52        63.41 o                         
  -1   2  22        770.38        815.28        41.43 o                         
   0   2  22        229.89        243.31        28.33 o                         
   1   2  22        618.57        604.75        39.86 o                         
   2   2  22       1732.95       1724.61        59.36 o                         
   3   2  22       1299.10       1278.22        55.38 o                         
  -2   3  22        843.55        861.26        62.00 o                         
  -1   3  22       4167.11       4015.02       144.10 o                         
   0   3  22         50.91         76.93        14.40 o                         
   1   3  22       4507.33       4359.80       213.09 o                         
   2   3  22        709.07        684.75        37.30 o                         
  -2   4  22       7604.75       7479.86       241.85 o                         
  -1   4  22       1698.48       1785.31        63.20 o                         
   0   4  22       7816.40       7792.99       252.24 o                         
   1   4  22       1694.65       1733.94        77.14 o                         
   2   4  22       7820.39       7483.37       253.60 o                         
  -2   5  22       1685.95       1795.26        69.07 o                         
  -1   5  22       7752.72       8250.66       245.12 o                         
   0   5  22       7875.57       8323.34       273.14 o                         
   1   5  22       7880.89       8072.28       294.77 o                         
   2   5  22       1771.86       1772.97        77.60 o                         
  -2   6  22       1279.74       1218.86        60.92 o                         
  -1   6  22        338.49        340.32        67.92 o                         
   0   6  22       1064.06       1088.85        62.06 o                         
   1   6  22        243.13        211.47        22.26 o                         
   2   6  22       1205.03       1183.55        62.51 o                         
  -1   7  22        411.00        370.58        26.35 o                         
   0   7  22         44.57         61.40        12.76 o                         
   1   7  22        451.77        494.39        36.42 o                         
   0   8  22       4387.36       4560.91       144.93 o                         
   1   0  23        192.06        276.19        22.99 o                         
   2   0  23         54.81         46.12        10.06 o                         
  -2   1  23       2540.32       2540.67       104.66 o                         
  -1   1  23       5410.81       5320.04       178.09 o                         
   0   1  23       2938.19       2998.20       128.76 o                         
   1   1  23       5535.80       5473.92       216.77 o                         
   2   1  23       2255.96       2264.66       105.28 o                         
  -2   2  23       6543.04       6440.83       233.67 o                         
  -1   2  23       2904.78       2893.49        97.50 o                         
   0   2  23      13014.92      12695.21       492.19 o                         
   1   2  23       2925.44       2828.82       110.41 o                         
   2   2  23       6896.91       6695.41       205.62 o                         
  -2   3  23       1736.86       1836.13        92.42 o                         
  -1   3  23       5890.91       6088.72       214.51 o                         
   0   3  23       2024.47       1978.43       102.06 o                         
   1   3  23       5855.70       5787.04       275.04 o                         
   2   3  23       1967.62       2087.86        73.90 o                         
  -2   4  23       1161.88       1174.54        52.31 o                         
  -1   4  23       1478.81       1464.49        57.89 o                         
   0   4  23       2851.06       2637.05       115.50 o                         
   1   4  23       1341.32       1289.05        64.50 o                         
   2   4  23       1157.76       1238.26        52.18 o                         
  -2   5  23        743.84        764.53        36.11 o                         
  -1   5  23       2205.01       2228.48        97.98 o                         
   0   5  23       1170.29       1228.58        48.92 o                         
   1   5  23       2111.34       2095.37       112.09 o                         
   2   5  23        641.21        645.39        44.88 o                         
  -1   6  23       2800.46       2930.74       107.58 o                         
   0   6  23       7813.80       8445.47       325.75 o                         
   1   6  23       2893.77       2887.77       125.33 o                         
  -1   7  23       4469.30       4575.62       166.99 o                         
   0   7  23       1962.41       1974.03       108.87 o                         
   1   7  23       4327.44       4475.48       157.97 o                         
   0   0  24       1355.02       1260.38        95.75 o                         
   1   0  24       9100.34       8815.28       345.82 o                         
   2   0  24        296.98        303.10        21.01 o                         
  -2   1  24       5100.20       5053.54       213.38 o                         
  -1   1  24        196.43        242.16        28.92 o                         
   0   1  24      12198.16      11835.39       525.63 o                         
   1   1  24        153.15        187.98        18.92 o                         
   2   1  24       5538.84       5519.76       179.39 o                         
  -2   2  24       1171.57       1184.80        58.57 o                         
  -1   2  24        652.99        683.79        49.91 o                         
   0   2  24         86.68        256.32        26.55 o                         
   1   2  24        525.57        548.99        48.26 o                         
   2   2  24       1171.35       1099.47        49.25 o                         
  -2   3  24       2177.97       2230.60        89.45 o                         
  -1   3  24         42.91         59.67        13.84 o                         
   0   3  24       5692.12       5258.58       174.67 o                         
   1   3  24         91.09        103.86        22.49 o                         
   2   3  24       2150.62       2219.99        87.27 o                         
  -2   4  24        690.87        767.21        34.65 o                         
  -1   4  24       8587.86       8848.46       302.04 o                         
   0   4  24        443.49        421.15        44.02 o                         
   1   4  24       7939.71       8128.26       460.09 o                         
   2   4  24        676.57        670.64        42.70 o                         
  -1   5  24        557.37        583.25        34.25 o                         
   0   5  24      12020.02      11892.17       380.43 o                         
   1   5  24        518.14        428.70        36.25 o                         
  -1   6  24        872.71        878.30        51.11 o                         
   0   6  24        232.99        242.02        33.49 o                         
   1   6  24       1012.63        987.29        64.28 o                         
   1   0  25         63.58        104.34        18.64 o                         
   2   0  25        291.19        288.23        22.84 o                         
  -2   1  25       1147.85       1209.72        61.64 o                         
  -1   1  25       2739.52       2836.27       112.51 o                         
   0   1  25        498.79        601.56        41.18 o                         
   1   1  25       2796.55       2759.87       120.59 o                         
   2   1  25       1211.41       1229.63        52.76 o                         
  -2   2  25       7071.69       7164.31       255.69 o                         
  -1   2  25       1587.48       1655.62        65.67 o                         
   0   2  25      15039.58      15413.20       818.48 o                         
   1   2  25       1405.61       1436.26        66.97 o                         
   2   2  25       7232.51       7278.04       237.21 o                         
  -2   3  25        794.64        792.69        47.41 o                         
  -1   3  25       5426.37       5192.11       170.33 o                         
   0   3  25       1335.71       1301.01        53.93 o                         
   1   3  25       5388.86       4948.38       208.93 o                         
   2   3  25        936.83        961.52        45.52 o                         
  -1   4  25        211.63        221.39        19.82 o                         
   0   4  25       1471.35       1347.14        59.71 o                         
   1   4  25        186.78        200.17        22.15 o                         
  -1   5  25        776.90        776.98        44.07 o                         
   0   5  25        115.61        133.80        14.77 o                         
   1   5  25        895.79        805.14        50.18 o                         
   0   6  25       7136.13       6658.67       243.56 o                         
   0   0  26       6092.21       6323.19       508.49 o                         
   1   0  26       3710.11       3501.69       155.04 o                         
  -1   1  26       2790.81       2814.41       113.73 o                         
   0   1  26       6473.49       6523.45       320.21 o                         
   1   1  26       2727.71       2509.37       140.11 o                         
  -1   2  26        249.35        273.72        26.12 o                         
   0   2  26        177.56        360.45        28.55 o                         
   1   2  26        236.61        269.55        24.48 o                         
  -1   3  26       1557.24       1565.56        69.90 o                         
   0   3  26       4418.19       4243.49       144.59 o                         
   1   3  26       1232.08       1666.72       137.33 o                         
  -1   4  26       3678.59       3330.17       143.00 o                         
   0   4  26       4023.07       3839.81       166.43 o                         
   1   4  26       3683.62       3343.86       204.67 o                         
   0   5  26       3900.64       3666.00       153.37 o                         
   1   0  27         37.60        119.30        24.64 o                         
  -1   1  27        355.03        441.67        36.88 o                         
   0   1  27       5821.92       5476.38       261.30 o                         
   1   1  27        209.37        358.83        51.04 o                         
  -1   2  27       5758.93       5597.93       198.50 o                         
   0   2  27       2311.84       2228.79       114.77 o                         
   1   2  27       5659.22       5190.80       200.09 o                         
  -1   3  27        426.03        474.32        44.93 o                         
   0   3  27       5923.30       5657.55       188.95 o                         
   1   3  27        545.28        545.50        39.01 o                         
   0   4  27        260.45        288.99        50.37 o                         
   0   0  28      12594.10      12112.20       945.55 o                         
   0   1  28         61.17        260.57        31.81 o                         
   0   2  28         27.85         54.44        17.05 o                         
                                                                                
