# Supplementary material for: Effect of the size of halide ligands on the crystal structures of halide-bibridged polymers of HgX2 with 4-ethyl­pyridine
Source: Acta Crystallogr C Struct Chem. 2025 Nov 10;81(Pt 12):680–6. doi: 10.1107/S2053229625009702 (PMC12805918; doi:10.1107/S2053229625009702)
Supplement: Supplementary file 3 [file c-81-00680-4epHgBr_updatedsup3.hkl]

data_4epHgBr_updated                                                            
_shelx_title ' mo_PBJ0026B_0m_a.res in P2(1)/c'                                 
_shelx_refln_list_code          4                                               
_shelx_F_calc_maximum      410.66                                               
_exptl_crystal_F_000       832.00                                               
_reflns_d_resolution_high  0.8001                                               
                                                                                
loop_                                                                           
 _space_group_symop_operation_xyz                                               
 'x, y, z'                                                                      
 '-x, y+1/2, -z+1/2'                                                            
 '-x, -y, -z'                                                                   
 'x, -y-1/2, z-1/2'                                                             
                                                                                
_cell_length_a     4.0679                                                       
_cell_length_b    22.5831                                                       
_cell_length_c    10.9050                                                       
_cell_angle_alpha  90.000                                                       
_cell_angle_beta   95.488                                                       
_cell_angle_gamma  90.000                                                       
                                                                                
_shelx_F_squared_multiplier     1.000                                           
                                                                                
loop_                                                                           
 _refln_index_h                                                                 
 _refln_index_k                                                                 
 _refln_index_l                                                                 
 _refln_F_squared_calc                                                          
 _refln_F_squared_meas                                                          
 _refln_F_squared_sigma                                                         
 _refln_observed_status                                                         
   1   0   0      37509.89      40259.38      1582.95 o                         
   2   0   0      12566.63      13363.53       247.44 o                         
   3   0   0       1324.44       1241.35        41.07 o                         
   4   0   0        851.28        923.49       118.34 o                         
   5   0   0      18573.54      19516.79       763.65 o                         
   1   1   0       8496.82       8626.43       118.41 o                         
   2   1   0       3438.31       3577.49        52.20 o                         
   3   1   0       9114.68       8969.40       159.29 o                         
   4   1   0        444.49        474.98        46.50 o                         
   5   1   0       1308.13       2091.77       137.39 o                         
   1   2   0      18947.68      18539.52       274.99 o                         
   2   2   0       1833.38       1897.90        32.84 o                         
   3   2   0       3999.38       3982.17        71.78 o                         
   4   2   0       2138.01       2194.25        89.21 o                         
   5   2   0       6836.50       7417.62       273.68 o                         
   1   3   0      26894.24      27015.02       374.64 o                         
   2   3   0      31629.05      31609.50       440.18 o                         
   3   3   0      27514.73      27919.11       500.46 o                         
   4   3   0      10253.24      10214.75       231.06 o                         
   5   3   0       1716.94       1744.77       166.68 o                         
   0   4   0      18848.43      13800.67       409.90 o                         
   1   4   0       4756.10       4937.54        76.73 o                         
   2   4   0      33885.18      34096.37       474.24 o                         
   3   4   0       8951.16       8614.83       182.30 o                         
   4   4   0         26.54        151.75        45.08 o                         
   5   4   0         18.73        155.49        85.80 o                         
   1   5   0       4570.76       4598.02        70.90 o                         
   2   5   0      17210.25      17277.30       248.27 o                         
   3   5   0       5466.97       5525.16       118.94 o                         
   4   5   0      14283.61      13869.14       303.80 o                         
   0   6   0       2684.05       2304.98        82.32 o                         
   1   6   0     113410.65     118994.95      4047.41 o                         
   2   6   0       7976.14       8009.87       112.30 o                         
   3   6   0        433.97        444.68        36.03 o                         
   4   6   0      15959.22      15931.20       405.95 o                         
   1   7   0       3171.04       3244.12        61.23 o                         
   2   7   0       2829.74       2754.04        44.33 o                         
   3   7   0       1320.43       1279.25        38.95 o                         
   4   7   0        713.77        944.97       118.73 o                         
   0   8   0      11034.20      10250.15       376.92 o                         
   1   8   0      41943.18      40642.40       634.67 o                         
   2   8   0      10069.67      10009.41       149.73 o                         
   3   8   0       4585.54       4746.38        92.98 o                         
   4   8   0       8893.09       8653.76       307.93 o                         
   1   9   0       1240.11       1279.13        32.21 o                         
   2   9   0      34498.95      34792.69       518.38 o                         
   3   9   0      20037.04      20666.35       368.57 o                         
   4   9   0       7161.39       7470.73       246.08 o                         
   0  10   0       1395.68       1387.58        92.46 o                         
   1  10   0       3442.64       3157.41        72.15 o                         
   2  10   0      13257.45      12867.97       193.47 o                         
   3  10   0       9693.83       9815.11       185.39 o                         
   4  10   0        378.60        427.63        75.33 o                         
   1  11   0       4722.30       4721.32        95.44 o                         
   2  11   0      22302.47      22185.01       402.66 o                         
   3  11   0      28533.66      28835.13       499.10 o                         
   4  11   0        162.05        171.20        58.53 o                         
   0  12   0      98765.39     119476.25      3305.10 o                         
   1  12   0       8826.54       8853.49       231.88 o                         
   2  12   0       3114.87       2950.24        82.54 o                         
   3  12   0         40.87         85.90        20.40 o                         
   4  12   0       1075.15       1145.92       110.08 o                         
   1  13   0       2599.50       2649.56        81.22 o                         
   2  13   0       2447.67       1970.30        84.51 o                         
   3  13   0       1797.52       1732.02        76.48 o                         
   4  13   0        477.15        499.87        72.69 o                         
   0  14   0     100889.27     124042.06      3431.90 o                         
   1  14   0      10268.70      10932.97       241.48 o                         
   2  14   0       5023.48       4220.16       118.21 o                         
   3  14   0        565.21        507.76        39.66 o                         
   4  14   0       1503.96       1486.29       106.51 o                         
   1  15   0      15656.59      16116.36       386.81 o                         
   2  15   0       1189.86       1027.71        66.97 o                         
   3  15   0       5541.50       5573.99       160.59 o                         
   4  15   0       4301.77       4201.85       191.65 o                         
   0  16   0         61.52        139.03        43.19 o                         
   1  16   0       7538.27       7918.23       197.13 o                         
   2  16   0       4117.53       3375.03       120.75 o                         
   3  16   0       2656.46       2380.76       133.32 o                         
   4  16   0       2564.52       2866.57       172.12 o                         
   1  17   0      17720.57      19521.90       657.32 o                         
   2  17   0      11961.88      10091.21       412.00 o                         
   3  17   0       4870.80       4573.88       178.64 o                         
   4  17   0      13055.49      12397.75       431.19 o                         
   0  18   0       3527.93       4763.74       235.06 o                         
   1  18   0       8155.13       9843.02       382.76 o                         
   2  18   0       3997.33       4134.66       180.68 o                         
   3  18   0        116.62        133.98        61.14 o                         
   1  19   0       8639.92      10488.83       423.28 o                         
   2  19   0       1446.21       1752.46       127.63 o                         
   3  19   0        253.49        216.92        59.96 o                         
   0  20   0       5939.60       8590.51       385.99 o                         
   1  20   0      32549.75      38554.70      1113.82 o                         
   2  20   0        238.93        264.43        70.17 o                         
   3  20   0          0.61        -19.72        72.79 o                         
   1  21   0       2162.87       3444.90       134.61 o                         
   2  21   0       6228.32       5932.48       305.79 o                         
   3  21   0       2574.16       2452.64       170.67 o                         
   0  22   0      12390.47      17066.98       619.86 o                         
   1  22   0       1234.12       1014.62       109.73 o                         
   2  22   0       3020.48       3052.35       241.08 o                         
   3  22   0       2128.92       1515.56       264.59 o                         
   1  23   0        290.88        238.78        87.82 o                         
   2  23   0      13064.01      11715.50       546.17 o                         
   0  24   0         70.31        213.25        85.13 o                         
   1  24   0       2042.14       1901.81       160.25 o                         
   2  24   0          7.04        165.79        64.45 o                         
   1  25   0         97.54        179.31        73.44 o                         
   2  25   0       6810.58       5957.16       293.54 o                         
   0  26   0      19611.21      24296.73      1229.08 o                         
   1  26   0       1756.48       1549.89       144.51 o                         
   1  27   0       2010.79       1903.91       173.29 o                         
   0  28   0       5068.33       5829.21       494.40 o                         
  -5   1   1      10741.47      11409.67       341.96 o                         
  -4   1   1       1332.23       1488.48        79.37 o                         
  -3   1   1      29033.09      29551.21       565.18 o                         
  -2   1   1      16827.37      17574.70       300.03 o                         
  -1   1   1        519.42        613.23        16.29 o                         
   1   1   1       1523.90       1600.83        26.26 o                         
   2   1   1      61220.18      61827.82       893.16 o                         
   3   1   1      23959.25      23477.90       355.57 o                         
   4   1   1        126.41        131.33        24.85 o                         
   5   1   1       3016.72       3710.50       323.99 o                         
  -5   2   1        533.42        755.27        85.11 o                         
  -4   2   1         94.77        114.68        36.39 o                         
  -3   2   1       6626.75       6483.06       120.51 o                         
  -2   2   1      27391.60      27196.58       405.88 o                         
  -1   2   1      36717.23      36593.17       601.68 o                         
   0   2   1      38322.57      43333.36      1694.57 o                         
   1   2   1         42.94         77.39         4.32 o                         
   2   2   1        219.91        242.41         9.65 o                         
   3   2   1      24693.88      24239.75       375.80 o                         
   4   2   1       4953.77       5137.16       159.70 o                         
  -5   3   1         44.52        185.64        74.30 o                         
  -4   3   1        117.07        153.97        37.15 o                         
  -3   3   1       1187.02       1283.55        34.40 o                         
  -2   3   1      29863.15      29687.66       465.84 o                         
  -1   3   1      58553.15      60103.00      1284.87 o                         
   0   3   1       1194.91       1243.49        20.80 o                         
   1   3   1        773.35        895.74        17.25 o                         
   2   3   1       2070.54       2144.90        36.75 o                         
   3   3   1      12835.93      12220.75       189.73 o                         
   4   3   1       2592.21       2802.50       101.43 o                         
  -5   4   1       2950.03       3275.01       184.20 o                         
  -4   4   1         41.99        112.90        29.86 o                         
  -3   4   1       4487.05       4742.38        90.42 o                         
  -2   4   1      56731.10      59155.85       944.36 o                         
  -1   4   1     130779.64     102063.60      3454.81 o                         
   0   4   1      38444.82      40287.75       661.06 o                         
   1   4   1       7940.62       8181.65       130.24 o                         
   2   4   1       6217.92       6379.83        95.70 o                         
   3   4   1       7591.32       7659.46       125.66 o                         
   4   4   1      21164.61      21448.12       581.26 o                         
  -5   5   1       1361.72       1405.38       114.42 o                         
  -4   5   1      18599.22      19318.79       393.00 o                         
  -3   5   1       7735.50       7820.49       158.12 o                         
  -2   5   1         17.89         71.79         8.89 o                         
  -1   5   1       2590.20       2777.84        48.59 o                         
   0   5   1        807.79        817.50        18.44 o                         
   1   5   1      65472.39      68608.40      1467.90 o                         
   2   5   1      16463.93      16672.34       256.87 o                         
   3   5   1        843.22        837.28        27.56 o                         
   4   5   1       2913.63       2968.17       122.81 o                         
  -4   6   1         57.98        203.75        35.94 o                         
  -3   6   1         27.97         20.52        19.72 o                         
  -2   6   1       7353.19       7412.45       118.07 o                         
  -1   6   1      16424.42      15912.73       264.53 o                         
   0   6   1         34.36         59.87         7.71 o                         
   1   6   1        655.25        706.08        18.20 o                         
   2   6   1        192.00        264.69        11.91 o                         
   3   6   1        493.08        566.86        26.57 o                         
   4   6   1       5034.88       5198.10       181.38 o                         
  -4   7   1      34641.20      35608.34       930.66 o                         
  -3   7   1       4505.44       4662.07       110.51 o                         
  -2   7   1       7749.36       7711.85       130.38 o                         
  -1   7   1       3605.77       3667.85        68.26 o                         
   0   7   1        396.92        454.62        21.18 o                         
   1   7   1     168641.34     198025.03      9488.55 o                         
   2   7   1      19117.69      19243.13       289.65 o                         
   3   7   1       9386.81       9252.87       171.36 o                         
   4   7   1        985.72       1104.14       102.27 o                         
  -4   8   1        253.13        388.51        45.50 o                         
  -3   8   1       8201.79       8217.42       181.90 o                         
  -2   8   1      16573.55      17120.97       253.25 o                         
  -1   8   1      24090.58      24015.06       386.87 o                         
   0   8   1      15787.67      15795.51       300.75 o                         
   1   8   1      11091.85      11004.61       187.07 o                         
   2   8   1      10808.91      10715.88       169.70 o                         
   3   8   1        164.28        219.65        31.11 o                         
   4   8   1       4688.30       4912.32       175.81 o                         
  -4   9   1       3531.69       3623.96       134.81 o                         
  -3   9   1       7674.52       7555.42       152.13 o                         
  -2   9   1       9283.08       8930.93       136.00 o                         
  -1   9   1      10823.99      10505.55       174.01 o                         
   0   9   1       6089.05       5672.64       123.91 o                         
   1   9   1      11651.21      11440.18       208.58 o                         
   2   9   1      15837.05      15562.51       249.76 o                         
   3   9   1        719.19        794.77        35.57 o                         
   4   9   1       1918.50       2092.51       128.66 o                         
  -4  10   1         14.50         78.86        44.29 o                         
  -3  10   1      16262.95      16132.74       305.52 o                         
  -2  10   1      24202.20      23512.00       344.78 o                         
  -1  10   1      35005.98      35133.60       640.95 o                         
   0  10   1      65101.85      61403.29      1157.16 o                         
   1  10   1       5376.50       5024.44       101.33 o                         
   2  10   1       8588.56       8210.58       150.44 o                         
   3  10   1      14302.83      14796.34       304.17 o                         
   4  10   1       7000.80       7234.05       241.21 o                         
  -4  11   1        798.38        867.59        75.20 o                         
  -3  11   1        447.05        483.98        29.07 o                         
  -2  11   1      10438.37       9521.82       171.54 o                         
  -1  11   1       9565.80       9367.20       171.46 o                         
   0  11   1       3185.56       2808.54        78.31 o                         
   1  11   1       1897.96       1668.78        44.43 o                         
   2  11   1       3939.64       3856.40        84.25 o                         
   3  11   1      15254.34      15131.71       327.67 o                         
   4  11   1          4.33         19.87        57.18 o                         
  -4  12   1        321.92        425.70       104.12 o                         
  -3  12   1       7607.72       7268.05       148.36 o                         
  -2  12   1       4880.62       4395.94       101.44 o                         
  -1  12   1       2670.37       2835.43        65.22 o                         
   0  12   1      23858.41      22797.62       441.60 o                         
   1  12   1         50.28         16.87        15.19 o                         
   2  12   1       4350.77       4195.54        93.81 o                         
   3  12   1      11654.40      11965.32       263.47 o                         
   4  12   1        455.19        485.68        69.09 o                         
  -4  13   1       1105.48       1269.10        99.38 o                         
  -3  13   1      24476.99      23605.60       443.29 o                         
  -2  13   1       2159.91       2009.29        72.33 o                         
  -1  13   1       1341.19       1427.93        57.60 o                         
   0  13   1      51885.94      53246.94      1009.81 o                         
   1  13   1       4189.06       3781.84        89.56 o                         
   2  13   1      53619.19      51589.07      1015.75 o                         
   3  13   1      10033.66      10251.49       207.05 o                         
   4  13   1        526.75        630.22        84.82 o                         
  -4  14   1         69.46        123.52        64.46 o                         
  -3  14   1          3.48         75.45        28.05 o                         
  -2  14   1       4237.69       3689.93       113.76 o                         
  -1  14   1       6935.60       7777.10       187.46 o                         
   0  14   1         41.26        131.39        21.33 o                         
   1  14   1        740.57        542.66        31.82 o                         
   2  14   1       6976.86       6678.32       184.92 o                         
   3  14   1       4253.18       4072.54       114.73 o                         
   4  14   1        595.38        622.61       105.41 o                         
  -4  15   1       3228.41       3033.67       158.15 o                         
  -3  15   1       4615.48       4538.98       128.48 o                         
  -2  15   1      10895.88       9704.48       313.02 o                         
  -1  15   1       4793.95       5736.80       146.61 o                         
   0  15   1       9188.77      10245.64       204.43 o                         
   1  15   1       8995.59       8080.95       236.54 o                         
   2  15   1       7814.23       7136.49       178.78 o                         
   3  15   1       6203.68       6402.44       187.30 o                         
   4  15   1        328.53        273.47        60.54 o                         
  -4  16   1         78.68        108.53        70.74 o                         
  -3  16   1        690.05        682.90        55.81 o                         
  -2  16   1      26897.38      29560.49       850.11 o                         
  -1  16   1      43416.66      52572.71      1200.12 o                         
   0  16   1       6024.53       7294.55       187.25 o                         
   1  16   1         69.17         53.83        26.09 o                         
   2  16   1         76.31         15.06        25.98 o                         
   3  16   1      13497.53      11987.61       349.84 o                         
   4  16   1      11876.37      11876.02       415.02 o                         
  -4  17   1          5.83        -21.69       117.31 o                         
  -3  17   1       2039.30       1797.76       119.93 o                         
  -2  17   1       4690.61       6360.34       214.19 o                         
  -1  17   1       5267.40       6395.12       164.96 o                         
   0  17   1       1997.75       2310.69        79.75 o                         
   1  17   1         20.42         -6.50        31.48 o                         
   2  17   1       3806.31       2923.35       131.68 o                         
   3  17   1        547.61        596.13        63.78 o                         
  -3  18   1          7.68         14.24        56.47 o                         
  -2  18   1      17284.77      18488.40       686.19 o                         
  -1  18   1      37538.74      48508.43      1109.45 o                         
   0  18   1        848.63       1516.28        70.35 o                         
   1  18   1       2245.81       2372.34       101.13 o                         
   2  18   1        413.53        227.45        49.10 o                         
   3  18   1       3094.13       2929.85       149.81 o                         
  -3  19   1       1589.80       1400.45       124.48 o                         
  -2  19   1       4005.67       3692.04       272.56 o                         
  -1  19   1       4010.32       5372.19       148.54 o                         
   0  19   1        669.84       1073.98        68.75 o                         
   1  19   1      33306.92      34435.82      1152.87 o                         
   2  19   1       4726.73       3841.34       187.39 o                         
   3  19   1       5811.10       4920.91       229.25 o                         
  -3  20   1       1894.90       1877.54       159.18 o                         
  -2  20   1        181.86        152.36        55.85 o                         
  -1  20   1       1868.68       2526.90       121.42 o                         
   0  20   1       1377.37       1941.54        90.56 o                         
   1  20   1        612.38        613.24        70.88 o                         
   2  20   1       3697.95       4142.24       196.41 o                         
   3  20   1       1385.25       1531.37       126.59 o                         
  -3  21   1       4471.43       4717.36       286.69 o                         
  -2  21   1       1929.06       2161.92       187.53 o                         
  -1  21   1        414.85        475.59        62.04 o                         
   0  21   1       4097.83       5585.45       209.21 o                         
   1  21   1      20936.04      23109.77       747.17 o                         
   2  21   1       8865.63       8800.90       542.46 o                         
   3  21   1       4129.58       3586.12       233.63 o                         
  -3  22   1       8461.01       9608.54       594.85 o                         
  -2  22   1       5033.70       5512.87       266.31 o                         
  -1  22   1       4334.66       6021.39       235.42 o                         
   0  22   1      11153.96      13920.62       420.69 o                         
   1  22   1       3365.66       3540.44       216.89 o                         
   2  22   1       7021.19       6021.89       304.36 o                         
   3  22   1        284.12        174.93       100.12 o                         
  -2  23   1        891.89        659.72       111.45 o                         
  -1  23   1       2647.33       2951.71       185.15 o                         
   0  23   1       3774.60       5206.14       200.42 o                         
   1  23   1        221.53        211.94        68.70 o                         
   2  23   1       2047.96       1528.08       135.06 o                         
  -2  24   1       5051.82       4691.84       250.43 o                         
  -1  24   1       5323.80       6478.09       361.41 o                         
   0  24   1      23924.79      28770.13       826.30 o                         
   1  24   1        659.27        614.20        80.59 o                         
   2  24   1       2899.84       3452.12       193.05 o                         
  -2  25   1         33.55         94.88       111.84 o                         
  -1  25   1          0.76         85.14        68.54 o                         
   0  25   1       5261.22       7117.92       255.94 o                         
   1  25   1       3168.91       3863.75       261.27 o                         
   2  25   1       7459.45       6733.22       345.45 o                         
  -1  26   1          7.65         49.52        73.47 o                         
   0  26   1       4883.39       6417.75       226.81 o                         
   1  26   1        390.22        564.80        90.87 o                         
  -1  27   1        530.04        709.22        91.81 o                         
   0  27   1       7313.65       9082.86       339.12 o                         
   1  27   1       6335.55       6931.86       390.06 o                         
   0  28   1        296.84        425.62        82.66 o                         
  -5   0   2        683.96        714.25       128.56 o                         
  -4   0   2         56.72         81.05        51.39 o                         
  -3   0   2      87760.80      93608.80      2507.34 o                         
  -2   0   2      21015.27      21853.10       455.45 o                         
  -1   0   2      21100.94      20642.00       423.55 o                         
   0   0   2         14.72         44.19         4.83 o                         
   1   0   2       5931.42       6209.40       130.62 o                         
   2   0   2      77639.61      77952.20      2153.00 o                         
   3   0   2      20820.36      20696.84       507.16 o                         
   4   0   2       4069.25       4092.81       167.53 o                         
  -5   1   2       1097.49       1467.56       139.02 o                         
  -4   1   2       2132.53       2156.97        85.77 o                         
  -3   1   2        697.40        793.31        38.25 o                         
  -2   1   2       6183.78       6391.69        98.46 o                         
  -1   1   2       4777.24       4995.02        78.02 o                         
   0   1   2      31439.62      32866.16       841.84 o                         
   1   1   2        497.37        522.91        11.77 o                         
   2   1   2      14473.66      14384.52       222.79 o                         
   3   1   2       1916.79       1969.29        43.99 o                         
   4   1   2        272.67        278.99        25.97 o                         
  -5   2   2        319.37        532.94        76.58 o                         
  -4   2   2        980.73       1036.56        59.50 o                         
  -3   2   2      18384.55      18499.08       314.31 o                         
  -2   2   2      27146.10      26928.20       435.28 o                         
  -1   2   2       3324.36       3485.58        58.08 o                         
   0   2   2       6475.49       6730.82       105.80 o                         
   1   2   2        496.70        584.60        12.68 o                         
   2   2   2      27832.42      28379.48       386.72 o                         
   3   2   2      13554.26      13713.15       234.52 o                         
   4   2   2         92.08        130.36        23.16 o                         
  -5   3   2       5312.13       5742.35       203.73 o                         
  -4   3   2       9056.77       8928.42       208.40 o                         
  -3   3   2       4078.72       4022.80        80.22 o                         
  -2   3   2       3329.58       3328.85        58.79 o                         
  -1   3   2      18646.14      18300.42       293.42 o                         
   0   3   2      70385.30      76136.24      3646.97 o                         
   1   3   2      64038.85      62446.54      1744.77 o                         
   2   3   2      27025.38      27397.71       389.58 o                         
   3   3   2        199.05        232.00        15.22 o                         
   4   3   2       2563.83       2524.57        90.96 o                         
  -5   4   2       1796.58       1859.96       134.04 o                         
  -4   4   2        905.19       1098.46        88.05 o                         
  -3   4   2       1978.86       2000.27        47.17 o                         
  -2   4   2        497.66        544.39        17.92 o                         
  -1   4   2      40607.61      40450.91       685.91 o                         
   0   4   2      15344.12      15630.52       238.28 o                         
   1   4   2        994.37       1027.04        21.38 o                         
   2   4   2        117.43        187.21        11.09 o                         
   3   4   2         33.12        110.00        13.20 o                         
   4   4   2       6854.13       7024.78       203.69 o                         
  -4   5   2       6639.49       6829.46       158.28 o                         
  -3   5   2       2281.08       2341.35        55.69 o                         
  -2   5   2         49.70         82.46        10.13 o                         
  -1   5   2      23432.98      22734.85       356.37 o                         
   0   5   2       7092.98       7136.72       108.33 o                         
   1   5   2      71671.91      76018.48      1713.79 o                         
   2   5   2        574.89        639.56        21.17 o                         
   3   5   2       1459.13       1490.66        38.70 o                         
   4   5   2       8489.49       8577.57       212.81 o                         
  -4   6   2      21096.13      21142.53       523.76 o                         
  -3   6   2       1070.57       1127.76        47.71 o                         
  -2   6   2      54470.81      53714.31       834.38 o                         
  -1   6   2      29427.34      28598.84       414.17 o                         
   0   6   2       4777.65       4881.78        84.22 o                         
   1   6   2      52518.94      52544.45      1073.99 o                         
   2   6   2       3861.98       4074.42        68.23 o                         
   3   6   2      24650.91      25409.46       471.79 o                         
   4   6   2      16873.74      17294.71       475.87 o                         
  -4   7   2         78.65        145.10        36.60 o                         
  -3   7   2         23.06         26.05        17.83 o                         
  -2   7   2       2998.05       3075.71        54.22 o                         
  -1   7   2       1299.27       1194.05        24.58 o                         
   0   7   2       2213.86       2184.96        38.03 o                         
   1   7   2       1817.94       1940.84        41.27 o                         
   2   7   2        672.06        661.98        19.79 o                         
   3   7   2       3427.21       3515.01        82.53 o                         
   4   7   2        572.91        883.68       122.23 o                         
  -4   8   2      10478.85      10653.81       292.85 o                         
  -3   8   2       5685.71       5719.46       126.62 o                         
  -2   8   2      27589.57      26972.68       454.08 o                         
  -1   8   2      37052.41      35319.10       565.23 o                         
   0   8   2        363.42        480.37        16.49 o                         
   1   8   2      27446.78      27465.48       500.57 o                         
   2   8   2       4704.93       4833.29        83.85 o                         
   3   8   2      14119.43      14286.02       282.50 o                         
   4   8   2      12555.93      12963.13       405.81 o                         
  -4   9   2       3736.26       3785.60       135.56 o                         
  -3   9   2        929.92        929.89        54.42 o                         
  -2   9   2       1684.50       1756.02        39.11 o                         
  -1   9   2      29155.92      27034.29       471.52 o                         
   0   9   2      45060.09      46548.36       724.07 o                         
   1   9   2      38247.59      37157.84       631.31 o                         
   2   9   2        554.15        661.02        23.92 o                         
   3   9   2       5162.52       5087.43       108.46 o                         
   4   9   2       6068.68       6169.35       199.12 o                         
  -4  10   2        183.84        213.77        61.93 o                         
  -3  10   2        530.31        602.21        35.53 o                         
  -2  10   2       4508.09       4300.79       102.11 o                         
  -1  10   2      23697.51      22691.51       396.78 o                         
   0  10   2      10742.07      10966.04       230.34 o                         
   1  10   2         15.20         30.33        10.89 o                         
   2  10   2         26.52        104.22        16.89 o                         
   3  10   2        420.31        542.73        42.01 o                         
   4  10   2       2053.42       2314.48       104.00 o                         
  -4  11   2       2779.69       2688.19       115.98 o                         
  -3  11   2        709.56        806.10        43.44 o                         
  -2  11   2        521.94        628.01        29.25 o                         
  -1  11   2      12991.75      12568.71       243.53 o                         
   0  11   2      95201.09      97358.43      2197.10 o                         
   1  11   2       7480.35       7252.02       132.47 o                         
   2  11   2      17558.00      16753.09       313.75 o                         
   3  11   2         19.37         33.59        26.52 o                         
   4  11   2        235.93        293.04        62.36 o                         
  -4  12   2        808.18        814.57        85.23 o                         
  -3  12   2      35327.58      33645.23       621.82 o                         
  -2  12   2      13120.32      12169.11       286.60 o                         
  -1  12   2       4959.97       4750.94       100.34 o                         
   0  12   2         46.62         50.69        15.68 o                         
   1  12   2        189.46        171.89        16.64 o                         
   2  12   2      24532.38      24110.30       481.08 o                         
   3  12   2       9264.58       9566.73       218.11 o                         
   4  12   2       1931.80       2269.71       114.67 o                         
  -4  13   2        156.95        184.88        53.78 o                         
  -3  13   2         55.56        138.72        28.51 o                         
  -2  13   2       1390.09       1319.41        54.47 o                         
  -1  13   2       1448.64       1330.33        43.51 o                         
   0  13   2      10809.73      10297.32       226.12 o                         
   1  13   2         32.58         20.79        15.76 o                         
   2  13   2         28.30         92.10        24.08 o                         
   3  13   2       1447.24       1486.16        80.15 o                         
   4  13   2        116.33        215.97        69.66 o                         
  -4  14   2        615.06        588.90        77.23 o                         
  -3  14   2      32680.38      30688.60       648.07 o                         
  -2  14   2      14427.65      14178.47       324.47 o                         
  -1  14   2      12542.31      13335.44       317.80 o                         
   0  14   2        315.38        278.46        28.31 o                         
   1  14   2         33.08         26.44        17.59 o                         
   2  14   2      39180.87      36362.77       757.95 o                         
   3  14   2      16261.01      16034.15       335.52 o                         
   4  14   2       5300.17       5131.64       214.99 o                         
  -4  15   2       4352.88       3922.74       182.38 o                         
  -3  15   2       1426.46       1372.14        66.28 o                         
  -2  15   2      13772.00      13391.50       295.03 o                         
  -1  15   2       3354.26       3960.16       117.91 o                         
   0  15   2      14189.35      13380.24       307.36 o                         
   1  15   2      11644.16      10243.18       222.89 o                         
   2  15   2      24159.05      22932.94       507.90 o                         
   3  15   2       4296.73       4270.32       155.73 o                         
   4  15   2         38.93        154.77        69.59 o                         
  -4  16   2        761.22        735.02       119.80 o                         
  -3  16   2        262.96        291.60        49.73 o                         
  -2  16   2      13476.48      13134.28       329.77 o                         
  -1  16   2       2777.79       3139.73       118.76 o                         
   0  16   2       4296.60       4090.42       116.13 o                         
   1  16   2       4322.95       3939.31       117.55 o                         
   2  16   2       3973.53       3667.27       118.70 o                         
   3  16   2       3992.27       4031.81       162.16 o                         
   4  16   2         17.56         87.89        65.88 o                         
  -4  17   2       7023.48       6449.16       450.34 o                         
  -3  17   2       2544.31       2184.35       121.92 o                         
  -2  17   2       5588.45       6015.23       187.57 o                         
  -1  17   2      16712.85      20059.79       551.00 o                         
   0  17   2       9549.78      10059.68       219.92 o                         
   1  17   2      59082.65      53964.95      1410.85 o                         
   2  17   2       8773.04       8060.06       251.35 o                         
   3  17   2          3.31         26.12        57.24 o                         
  -3  18   2       2427.84       1863.34       138.74 o                         
  -2  18   2       4262.03       4089.30       234.00 o                         
  -1  18   2       4977.68       6188.10       175.40 o                         
   0  18   2         39.34         60.55        28.57 o                         
   1  18   2       2619.74       1652.98       113.88 o                         
   2  18   2       1604.47       1489.93        69.21 o                         
   3  18   2       3539.41       3586.55       162.75 o                         
  -3  19   2       1495.66        968.43       124.36 o                         
  -2  19   2       2365.99       2752.57       188.28 o                         
  -1  19   2       3704.53       4643.55       132.89 o                         
   0  19   2         90.50         94.63        33.24 o                         
   1  19   2      12212.04      11062.20       391.82 o                         
   2  19   2        397.78        314.23        50.32 o                         
   3  19   2        891.53        775.49        96.57 o                         
  -3  20   2       3397.61       2093.85       230.72 o                         
  -2  20   2      26614.77      33297.50      2057.89 o                         
  -1  20   2       4605.29       5986.50       162.50 o                         
   0  20   2       2665.98       2989.61       109.13 o                         
   1  20   2      13732.27      12866.24       434.09 o                         
   2  20   2       5762.73       4663.36       175.78 o                         
   3  20   2      15297.49      14032.79       548.75 o                         
  -3  21   2        375.41        271.09       123.22 o                         
  -2  21   2       1329.68       2178.47       208.92 o                         
  -1  21   2       8578.95      10782.69       286.73 o                         
   0  21   2       8340.12       9353.38       280.98 o                         
   1  21   2       4703.53       4756.07       177.84 o                         
   2  21   2        679.59        447.26        75.16 o                         
   3  21   2       7373.53       7067.74       317.51 o                         
  -3  22   2       6211.09       5389.96       537.35 o                         
  -2  22   2       1815.30       2883.09       244.27 o                         
  -1  22   2       9546.52      12015.28       436.50 o                         
   0  22   2        295.72        574.70        57.18 o                         
   1  22   2        265.35        262.42        71.21 o                         
   2  22   2       4266.87       3855.78       217.25 o                         
   3  22   2       3145.04       2706.22       241.12 o                         
  -2  23   2        260.76        450.08        74.58 o                         
  -1  23   2       8380.17      10769.08       369.55 o                         
   0  23   2      29716.82      33567.96      1104.24 o                         
   1  23   2       4891.11       5974.75       230.86 o                         
   2  23   2       2238.91       1753.01       172.51 o                         
  -2  24   2       2219.57       2721.23       224.29 o                         
  -1  24   2          6.80        180.07        70.12 o                         
   0  24   2        382.27        798.56        94.04 o                         
   1  24   2        728.47        873.73        98.04 o                         
   2  24   2         41.93         91.99        68.71 o                         
  -2  25   2        267.70        458.13       110.89 o                         
  -1  25   2       1121.73       1547.62       168.82 o                         
   0  25   2      18485.13      21667.77       764.00 o                         
   1  25   2         98.95        158.28        58.59 o                         
   2  25   2       2246.50       2131.40       185.10 o                         
  -1  26   2      10232.96      13115.31       500.35 o                         
   0  26   2        181.12        411.03        79.58 o                         
   1  26   2         70.67        155.06        67.39 o                         
  -1  27   2         61.23        248.07        76.58 o                         
   0  27   2         31.34        135.40        69.16 o                         
   1  27   2        470.80        490.22        77.75 o                         
  -5   1   3       4907.97       5040.37       195.87 o                         
  -4   1   3       1412.04       1370.02        77.73 o                         
  -3   1   3      18142.59      17375.89       435.25 o                         
  -2   1   3       2193.38       2335.88        41.98 o                         
  -1   1   3      48608.82      47635.20       969.93 o                         
   0   1   3      81888.79      86106.92      3372.31 o                         
   1   1   3       8995.88       9195.03       142.85 o                         
   2   1   3      12579.36      12521.26       174.59 o                         
   3   1   3       2400.90       2431.45        49.65 o                         
   4   1   3       6196.39       6012.36       155.72 o                         
  -5   2   3       3221.16       3813.57       171.07 o                         
  -4   2   3       7145.81       7645.30       221.57 o                         
  -3   2   3      20123.56      20837.33       416.87 o                         
  -2   2   3       1026.49       1135.25        24.92 o                         
  -1   2   3       5197.74       5383.28        86.18 o                         
   0   2   3      53327.88      56514.87      1271.47 o                         
   1   2   3      11427.05      11425.49       172.46 o                         
   2   2   3      53180.05      51140.41       723.69 o                         
   3   2   3        910.21        972.02        27.21 o                         
   4   2   3       6143.26       5900.57       153.04 o                         
  -5   3   3       5012.44       5471.20       210.41 o                         
  -4   3   3       2634.17       2895.22       149.37 o                         
  -3   3   3        571.07        661.68        35.54 o                         
  -2   3   3       1260.85       1347.61        27.56 o                         
  -1   3   3       4148.00       4253.48        65.94 o                         
   0   3   3      44812.05      46715.70       999.16 o                         
   1   3   3        747.83        762.18        18.20 o                         
   2   3   3       2638.97       2592.08        43.26 o                         
   3   3   3        788.33        879.50        31.96 o                         
   4   3   3         21.74         99.13        28.46 o                         
  -4   4   3      16865.05      18012.21       438.01 o                         
  -3   4   3       9572.32       9820.17       176.73 o                         
  -2   4   3      11479.84      11467.27       188.07 o                         
  -1   4   3        790.08        887.79        18.68 o                         
   0   4   3       2060.99       2173.19        37.40 o                         
   1   4   3      77360.34      77035.14      1902.68 o                         
   2   4   3      15825.75      15115.66       246.76 o                         
   3   4   3      21905.33      21443.95       384.00 o                         
   4   4   3        358.73        425.77        41.28 o                         
  -4   5   3        320.38        462.23        42.15 o                         
  -3   5   3         97.24        116.06        15.09 o                         
  -2   5   3      36888.39      36692.93       572.58 o                         
  -1   5   3      42890.86      41316.01       677.88 o                         
   0   5   3       1555.18       1644.02        29.56 o                         
   1   5   3       3763.95       3707.67        66.01 o                         
   2   5   3       1645.64       1523.06        32.56 o                         
   3   5   3      12109.63      12002.76       228.75 o                         
   4   5   3       9747.76       9937.96       285.08 o                         
  -4   6   3       3981.49       3892.70       182.44 o                         
  -3   6   3        395.78        441.82        27.36 o                         
  -2   6   3       1907.41       1896.71        36.58 o                         
  -1   6   3          0.52         21.93         7.51 o                         
   0   6   3         19.51         62.46         6.15 o                         
   1   6   3      26513.41      26815.32       431.24 o                         
   2   6   3        370.09        447.87        16.89 o                         
   3   6   3       2298.95       2402.31        60.57 o                         
   4   6   3          2.09        145.01        39.46 o                         
  -4   7   3        150.84        180.89        38.45 o                         
  -3   7   3       1184.82       1148.89        75.00 o                         
  -2   7   3      67751.60      65721.53       950.85 o                         
  -1   7   3      42729.29      42568.54       662.28 o                         
   0   7   3      33683.27      33639.07       511.49 o                         
   1   7   3      12555.86      12811.25       222.84 o                         
   2   7   3       4311.28       4406.63        80.78 o                         
   3   7   3      19071.95      18633.37       362.19 o                         
   4   7   3      17794.64      18213.76       479.29 o                         
  -4   8   3       2929.43       2997.74       153.22 o                         
  -3   8   3       2828.54       2803.46        79.87 o                         
  -2   8   3      11667.44      10886.73       163.66 o                         
  -1   8   3      14126.14      14482.04       266.57 o                         
   0   8   3        156.93        213.54        14.24 o                         
   1   8   3      20543.13      19910.02       352.70 o                         
   2   8   3       1958.45       1952.74        42.82 o                         
   3   8   3      22150.63      21824.86       422.21 o                         
   4   8   3       1121.35       1437.79       104.79 o                         
  -4   9   3       3516.66       3409.89       147.50 o                         
  -3   9   3         15.05         38.37        24.84 o                         
  -2   9   3       6036.48       5810.45        98.22 o                         
  -1   9   3      37807.19      38190.16       649.71 o                         
   0   9   3         75.02         82.39         9.33 o                         
   1   9   3       7032.50       7120.63       124.31 o                         
   2   9   3       1559.74       1544.05        41.12 o                         
   3   9   3       5861.75       6150.98       136.38 o                         
   4   9   3       2950.43       3137.60       131.30 o                         
  -4  10   3       5630.23       5646.74       171.79 o                         
  -3  10   3      20461.86      19263.53       416.12 o                         
  -2  10   3      13196.33      12621.89       270.88 o                         
  -1  10   3        911.17       1008.61        27.22 o                         
   0  10   3      17802.88      17830.23       289.60 o                         
   1  10   3      16873.67      16392.11       283.76 o                         
   2  10   3      51024.91      49835.05      1074.66 o                         
   3  10   3      18759.87      18900.97       383.32 o                         
   4  10   3        745.71        839.83        73.14 o                         
  -4  11   3        383.49        478.63        53.24 o                         
  -3  11   3       2756.51       2655.03        88.05 o                         
  -2  11   3       2718.49       2601.30        83.12 o                         
  -1  11   3       2763.10       2663.80        56.34 o                         
   0  11   3      30016.27      29655.73       477.30 o                         
   1  11   3        138.92        149.98        14.15 o                         
   2  11   3       2417.97       2358.03        61.91 o                         
   3  11   3        166.68        200.12        23.76 o                         
   4  11   3        756.09        802.57        85.02 o                         
  -4  12   3       1032.19       1105.77        79.60 o                         
  -3  12   3      19191.64      18588.80       383.90 o                         
  -2  12   3       4132.83       4036.53       115.22 o                         
  -1  12   3          8.00         39.23        13.80 o                         
   0  12   3      22536.68      22446.05       398.13 o                         
   1  12   3        107.91        109.15        13.61 o                         
   2  12   3      27400.94      27361.29       627.40 o                         
   3  12   3       1241.17       1196.05        46.29 o                         
   4  12   3        587.99        596.37        66.68 o                         
  -4  13   3       2654.06       2480.84       113.46 o                         
  -3  13   3      14748.98      13826.82       307.60 o                         
  -2  13   3       2831.05       2831.05       104.82 o                         
  -1  13   3      48363.45      47825.86       984.27 o                         
   0  13   3      34660.38      34019.39       786.10 o                         
   1  13   3      10890.80      10127.96       189.07 o                         
   2  13   3       3458.82       3301.34        90.64 o                         
   3  13   3       1909.61       1812.23        59.81 o                         
   4  13   3       5522.30       5678.39       207.69 o                         
  -4  14   3       2094.63       1939.87       146.99 o                         
  -3  14   3        391.38        413.27        46.46 o                         
  -2  14   3       2436.08       2041.23       107.87 o                         
  -1  14   3       6929.95       6307.97       163.25 o                         
   0  14   3       6923.47       6908.00       165.84 o                         
   1  14   3       2703.66       2486.78        63.69 o                         
   2  14   3       5870.62       5648.04       151.96 o                         
   3  14   3        755.93        996.75        70.83 o                         
   4  14   3       6325.97       6410.07       229.70 o                         
  -4  15   3         40.48        160.92        92.80 o                         
  -3  15   3       1828.74       1721.23       116.71 o                         
  -2  15   3       5998.55       6078.29       332.47 o                         
  -1  15   3       9185.59       9141.10       254.70 o                         
   0  15   3      28704.54      27777.57       641.19 o                         
   1  15   3       2176.01       2052.48        70.98 o                         
   2  15   3       1377.71       1189.40        75.68 o                         
   3  15   3        832.04       1029.10        74.09 o                         
   4  15   3       4370.14       5031.53       200.09 o                         
  -4  16   3      14002.56      11505.47       525.46 o                         
  -3  16   3       9078.09       7278.79       314.43 o                         
  -2  16   3        912.11       1046.49        74.69 o                         
  -1  16   3       5421.40       5446.63       193.99 o                         
   0  16   3       7595.28       7145.67       195.70 o                         
   1  16   3      27068.40      24622.82       546.24 o                         
   2  16   3      14660.99      13885.66       386.21 o                         
   3  16   3       2051.15       2074.13       122.39 o                         
  -3  17   3        818.13        814.42        93.23 o                         
  -2  17   3        227.69        184.24        43.84 o                         
  -1  17   3       5054.98       5070.93       244.08 o                         
   0  17   3       2334.96       2039.59        81.75 o                         
   1  17   3        844.14        837.36        57.19 o                         
   2  17   3        151.13        112.93        33.35 o                         
   3  17   3        104.31          4.44        66.58 o                         
  -3  18   3       1957.40       1454.03       160.95 o                         
  -2  18   3       4926.54       6109.05       247.61 o                         
  -1  18   3        519.17        524.12        44.15 o                         
   0  18   3         44.73         36.37        39.70 o                         
   1  18   3      50738.52      47010.08      1079.69 o                         
   2  18   3       1595.31       1368.51        72.24 o                         
   3  18   3       6363.81       6289.78       238.42 o                         
  -3  19   3          8.15         60.56        65.06 o                         
  -2  19   3      20502.80      27481.00       859.64 o                         
  -1  19   3      12302.46      14416.56       516.34 o                         
   0  19   3      16484.99      16659.21       460.83 o                         
   1  19   3       3442.74       3313.91       129.97 o                         
   2  19   3        245.69        110.54        50.45 o                         
   3  19   3       4510.71       4409.20       180.41 o                         
  -3  20   3         90.71        159.74        78.58 o                         
  -2  20   3       1417.19       1860.66       153.57 o                         
  -1  20   3       3080.60       4081.60       132.12 o                         
   0  20   3       1245.57       1399.45        82.43 o                         
   1  20   3       3142.47       2778.79       120.25 o                         
   2  20   3         30.70        -43.86        59.53 o                         
   3  20   3       2682.70       2760.44       167.31 o                         
  -3  21   3        127.70        201.91        78.39 o                         
  -2  21   3       7922.09      11117.50       426.58 o                         
  -1  21   3      13176.25      15644.66       505.84 o                         
   0  21   3      12388.66      13468.30       363.63 o                         
   1  21   3       4378.66       4150.40       142.67 o                         
   2  21   3        118.91        -26.09        57.18 o                         
   3  21   3       4944.70       5208.89       242.40 o                         
  -3  22   3       4787.63       3701.04       595.16 o                         
  -2  22   3       9863.04      12639.39       551.89 o                         
  -1  22   3       4569.39       5743.58       339.54 o                         
   0  22   3        511.99        620.99        62.57 o                         
   1  22   3       5207.05       4837.45       222.56 o                         
   2  22   3       6750.92       5908.07       252.63 o                         
  -2  23   3        239.88        398.97        82.33 o                         
  -1  23   3       2806.08       3383.75       185.24 o                         
   0  23   3        438.87        479.77        61.99 o                         
   1  23   3        245.07        231.99        58.52 o                         
   2  23   3        306.23        331.26        81.41 o                         
  -2  24   3       3051.02       3931.28       293.77 o                         
  -1  24   3        497.58        782.42        81.11 o                         
   0  24   3      12281.64      13661.11       415.41 o                         
   1  24   3        430.27        538.40        96.14 o                         
   2  24   3      22764.10      22272.83       674.85 o                         
  -2  25   3       2908.06       4148.85       265.29 o                         
  -1  25   3       8730.70      10522.08       446.95 o                         
   0  25   3       3245.99       4285.19       166.04 o                         
   1  25   3       1425.05       1754.77       124.17 o                         
  -1  26   3       1235.91       1194.55       155.82 o                         
   0  26   3       1418.56       1942.83       144.96 o                         
   1  26   3         72.22        165.90        65.18 o                         
  -1  27   3      11735.70      13939.83       629.44 o                         
   0  27   3       3695.05       4663.05       267.57 o                         
  -4   0   4       5222.73       5151.44       215.02 o                         
  -3   0   4        166.93        205.41        34.08 o                         
  -2   0   4       7791.82       7547.92       167.22 o                         
  -1   0   4      60184.68      60085.06      1661.10 o                         
   0   0   4      82365.95      86601.10      6184.43 o                         
   1   0   4      21299.33      22230.23       504.73 o                         
   2   0   4      22535.34      21625.63       428.17 o                         
   3   0   4       5710.56       5609.67       141.50 o                         
   4   0   4       1758.64       1742.50        88.67 o                         
  -4   1   4        104.75        138.42        41.22 o                         
  -3   1   4      10457.25       9792.50       214.74 o                         
  -2   1   4       2126.97       2295.56        40.74 o                         
  -1   1   4      28905.71      28997.30       463.53 o                         
   0   1   4       4330.31       4732.24        81.60 o                         
   1   1   4       1182.36       1206.73        23.65 o                         
   2   1   4      17511.32      17123.96       236.62 o                         
   3   1   4        661.12        791.23        27.18 o                         
   4   1   4       7439.25       7380.90       178.45 o                         
  -4   2   4         28.61        106.56        48.22 o                         
  -3   2   4       2995.49       2952.07        70.74 o                         
  -2   2   4       2401.14       2395.70        42.68 o                         
  -1   2   4      20692.87      20893.73       318.31 o                         
   0   2   4      59128.59      64181.81      1308.21 o                         
   1   2   4       3419.33       3655.21        60.71 o                         
   2   2   4       4247.60       4223.63        69.89 o                         
   3   2   4       6033.17       5958.65       105.10 o                         
   4   2   4       3362.44       3676.75       119.46 o                         
  -4   3   4       3497.63       3457.02       119.30 o                         
  -3   3   4      19544.20      19150.23       353.36 o                         
  -2   3   4      32785.16      33222.30       482.46 o                         
  -1   3   4      45527.64      45553.77       727.22 o                         
   0   3   4       1093.65       1098.98        22.48 o                         
   1   3   4       1761.91       1886.53        39.31 o                         
   2   3   4      22738.44      22243.34       340.98 o                         
   3   3   4      19758.29      19308.74       346.98 o                         
   4   3   4      17087.67      17125.26       435.40 o                         
  -4   4   4       7510.08       7610.62       221.89 o                         
  -3   4   4        215.40        297.93        24.16 o                         
  -2   4   4       3717.59       3853.55        63.36 o                         
  -1   4   4       1119.08       1206.68        25.36 o                         
   0   4   4        391.62        463.18        14.67 o                         
   1   4   4      29873.67      30483.42       464.02 o                         
   2   4   4       3613.36       3617.82        70.02 o                         
   3   4   4       3343.88       3459.00        82.51 o                         
   4   4   4        650.55        832.58        58.26 o                         
  -4   5   4       4471.25       4553.29       143.34 o                         
  -3   5   4       1369.52       1423.78        48.91 o                         
  -2   5   4      45988.08      45734.16       692.69 o                         
  -1   5   4       5077.09       5351.93        94.99 o                         
   0   5   4      19282.34      20095.19       333.19 o                         
   1   5   4      17968.87      17379.43       274.43 o                         
   2   5   4         54.52         86.20        12.71 o                         
   3   5   4      26278.43      25647.44       472.86 o                         
   4   5   4       2199.19       2428.96       105.10 o                         
  -4   6   4       9705.50      10145.95       262.79 o                         
  -3   6   4       8214.52       7916.30       183.00 o                         
  -2   6   4      17400.58      17292.05       272.96 o                         
  -1   6   4       4690.68       4778.44        84.34 o                         
   0   6   4      33922.83      34462.66       537.17 o                         
   1   6   4      87559.95      86957.81      1570.84 o                         
   2   6   4      16736.25      16499.38       308.13 o                         
   3   6   4          7.90         84.71        18.95 o                         
   4   6   4       1400.77       1334.63        76.12 o                         
  -4   7   4        396.78        511.67        48.84 o                         
  -3   7   4       1249.27       1276.15        50.99 o                         
  -2   7   4       2324.89       2233.35        43.94 o                         
  -1   7   4       2225.69       2274.83        44.78 o                         
   0   7   4       4583.15       4318.69        78.91 o                         
   1   7   4       2288.17       2463.11        44.66 o                         
   2   7   4        694.93        699.70        28.41 o                         
   3   7   4       1737.35       1722.53        50.84 o                         
   4   7   4        201.57        255.32        46.47 o                         
  -4   8   4      12170.01      11926.86       333.53 o                         
  -3   8   4       3699.25       3687.67        98.95 o                         
  -2   8   4       6317.52       5902.25       112.24 o                         
  -1   8   4       2824.43       2751.37        49.44 o                         
   0   8   4      11725.85      11546.99       175.77 o                         
   1   8   4      45534.74      43930.90       770.33 o                         
   2   8   4       9448.21       9220.65       183.03 o                         
   3   8   4        820.62        996.65        39.13 o                         
   4   8   4        342.23        375.13        52.16 o                         
  -4   9   4       4977.47       4963.16       159.55 o                         
  -3   9   4      15562.11      15132.37       379.57 o                         
  -2   9   4      35355.34      33584.35       590.92 o                         
  -1   9   4       1795.75       1943.34        41.36 o                         
   0   9   4      23286.49      22140.75       348.12 o                         
   1   9   4       5420.38       5443.95        97.10 o                         
   2   9   4       8159.38       7985.37       160.48 o                         
   3   9   4      23013.59      22844.20       479.31 o                         
   4   9   4       2103.22       2411.09       118.24 o                         
  -4  10   4       4244.66       4273.54       144.02 o                         
  -3  10   4        314.16        347.30        27.63 o                         
  -2  10   4         46.13         68.27        11.97 o                         
  -1  10   4        217.01        249.14        18.19 o                         
   0  10   4       3565.69       3486.36        60.53 o                         
   1  10   4       2900.36       2730.54        55.98 o                         
   2  10   4         51.67        113.63        20.52 o                         
   3  10   4       5396.23       5343.22       121.99 o                         
   4  10   4        769.98        892.51        78.73 o                         
  -4  11   4        246.88        361.18        48.96 o                         
  -3  11   4      30206.71      28717.56       664.44 o                         
  -2  11   4       7495.11       7493.01       147.15 o                         
  -1  11   4      28312.31      27798.21       462.58 o                         
   0  11   4       1654.18       1755.09        44.23 o                         
   1  11   4       3849.04       3614.24        77.56 o                         
   2  11   4      41879.25      41416.53       851.32 o                         
   3  11   4       4330.77       4454.88       105.19 o                         
   4  11   4       8593.40       9176.49       306.98 o                         
  -4  12   4       2720.97       2500.40       155.55 o                         
  -3  12   4        475.01        426.16        36.70 o                         
  -2  12   4       2780.47       2494.61        69.23 o                         
  -1  12   4      16957.95      15969.58       319.77 o                         
   0  12   4      29286.96      27287.20       467.56 o                         
   1  12   4       7665.63       7364.35       183.81 o                         
   2  12   4       8864.93       8710.91       213.67 o                         
   3  12   4       2100.21       2049.78        77.47 o                         
   4  12   4        875.86        996.56        88.76 o                         
  -4  13   4        574.39        514.72        79.03 o                         
  -3  13   4       2405.73       2199.24        92.65 o                         
  -2  13   4        187.10        169.04        25.84 o                         
  -1  13   4          3.80         22.39        17.45 o                         
   0  13   4       3315.98       3187.83        79.74 o                         
   1  13   4        100.15         72.30        22.17 o                         
   2  13   4       6851.29       6676.06       178.18 o                         
   3  13   4        262.42        260.61        40.63 o                         
   4  13   4        120.12        140.59        66.23 o                         
  -4  14   4       4488.38       4262.00       278.95 o                         
  -3  14   4       1178.94       1078.01       113.54 o                         
  -2  14   4       2184.60       1640.45        74.11 o                         
  -1  14   4      18520.19      17119.04       421.07 o                         
   0  14   4      32876.94      32370.23       639.55 o                         
   1  14   4      15292.18      14696.62       373.46 o                         
   2  14   4       9578.25       9215.11       264.34 o                         
   3  14   4       1712.61       1680.54        80.44 o                         
  -4  15   4        634.61        759.85       106.08 o                         
  -3  15   4       4901.79       4488.96       206.16 o                         
  -2  15   4       5691.18       4104.31       214.83 o                         
  -1  15   4      41478.85      38173.08       943.48 o                         
   0  15   4       5118.23       4639.99       120.87 o                         
   1  15   4         33.95          8.38        24.94 o                         
   2  15   4       6950.11       6728.09       178.59 o                         
   3  15   4       1514.85       1547.65        76.72 o                         
  -4  16   4         37.69        108.41       101.27 o                         
  -3  16   4       2148.47       1675.18       113.06 o                         
  -2  16   4         20.45         47.99        31.54 o                         
  -1  16   4       1241.84       1173.89        53.58 o                         
   0  16   4       7906.52       7563.05       191.04 o                         
   1  16   4        200.76        194.35        31.87 o                         
   2  16   4        200.19        144.39        38.67 o                         
   3  16   4       1140.02       1157.95        78.24 o                         
  -3  17   4       1141.10        816.93        92.10 o                         
  -2  17   4      26945.06      29876.55      1678.12 o                         
  -1  17   4      15991.47      16508.36       449.33 o                         
   0  17   4       2357.31       2333.41        91.28 o                         
   1  17   4       6935.00       6376.45       198.11 o                         
   2  17   4        142.75        119.60        40.77 o                         
   3  17   4      18242.64      18575.07       561.48 o                         
  -3  18   4        859.77        662.18        81.62 o                         
  -2  18   4       1138.33       1021.84        97.08 o                         
  -1  18   4       1909.19       1871.42        91.40 o                         
   0  18   4       6039.87       5535.68       193.61 o                         
   1  18   4      14517.73      13650.66       357.39 o                         
   2  18   4       3131.15       2905.43       118.72 o                         
   3  18   4        180.18        160.41        68.02 o                         
  -3  19   4        241.69        341.16        86.17 o                         
  -2  19   4       9603.10      10256.25       514.59 o                         
  -1  19   4       5675.56       6151.29       183.26 o                         
   0  19   4        275.86        197.84        49.02 o                         
   1  19   4       3915.57       3651.91       126.08 o                         
   2  19   4        862.78        668.62        66.20 o                         
   3  19   4       6530.35       6476.02       253.36 o                         
  -3  20   4       3549.73       2505.86       311.29 o                         
  -2  20   4       3000.83       2161.53       190.84 o                         
  -1  20   4       2846.11       3216.75       148.60 o                         
   0  20   4      13465.91      13302.81       405.88 o                         
   1  20   4      17230.27      16190.53       422.29 o                         
   2  20   4       6320.15       5553.73       194.58 o                         
   3  20   4        841.54        804.88        89.52 o                         
  -3  21   4       2911.70       2562.33       419.81 o                         
  -2  21   4       4089.15       5522.56       229.56 o                         
  -1  21   4       3612.93       3956.57       241.29 o                         
   0  21   4      10000.83       9443.57       353.39 o                         
   1  21   4       1262.48       1256.14        83.21 o                         
   2  21   4        436.05        426.45        74.57 o                         
  -2  22   4         98.64        108.92        68.09 o                         
  -1  22   4       2566.89       2567.65       213.37 o                         
   0  22   4       3710.02       4173.84       181.08 o                         
   1  22   4       4578.69       4102.43       198.10 o                         
   2  22   4        859.22        839.47        84.42 o                         
  -2  23   4       7560.43       7809.69       714.52 o                         
  -1  23   4       3205.08       3933.66       200.51 o                         
   0  23   4       5740.79       5674.40       198.99 o                         
   1  23   4         63.24         15.52        59.41 o                         
   2  23   4      12040.06      10334.95       371.29 o                         
  -2  24   4        136.48        261.31       114.69 o                         
  -1  24   4         54.61        173.75        64.79 o                         
   0  24   4        617.21        703.50        73.43 o                         
   1  24   4        448.70        387.06        66.72 o                         
   2  24   4       1225.93        949.93       109.28 o                         
  -1  25   4       5065.84       6233.03       246.27 o                         
   0  25   4       1078.64       1170.73        94.37 o                         
   1  25   4        804.30        687.95        78.13 o                         
  -1  26   4       4191.06       4895.02       233.11 o                         
   0  26   4       6335.95       6798.99       253.61 o                         
   1  26   4       8236.92       7763.72       387.51 o                         
  -4   1   5       5582.22       5683.98       162.24 o                         
  -3   1   5      28870.28      28632.15       522.86 o                         
  -2   1   5      22809.11      22920.77       344.40 o                         
  -1   1   5       1313.55       1332.23        26.33 o                         
   0   1   5       1289.56       1265.44        28.83 o                         
   1   1   5       4448.13       4488.54        76.00 o                         
   2   1   5      60438.32      57408.06      1079.53 o                         
   3   1   5      14238.02      13838.67       242.60 o                         
   4   1   5        833.54        922.54        65.69 o                         
  -4   2   5       3905.63       3838.05       120.86 o                         
  -3   2   5       5757.10       5673.27       113.15 o                         
  -2   2   5       3897.70       4061.08        68.49 o                         
  -1   2   5      80978.47      81417.16      1590.14 o                         
   0   2   5      12742.88      13609.39       241.77 o                         
   1   2   5      42914.16      43004.14       707.24 o                         
   2   2   5       1749.70       1789.97        42.25 o                         
   3   2   5        446.49        543.80        24.64 o                         
   4   2   5      10766.95      10587.07       291.19 o                         
  -4   3   5       1645.62       1802.34        88.22 o                         
  -3   3   5       8347.82       8185.55       188.53 o                         
  -2   3   5        885.56        887.78        26.74 o                         
  -1   3   5       7028.72       7075.13       120.84 o                         
   0   3   5        538.89        566.90        16.08 o                         
   1   3   5         78.79        108.85         9.89 o                         
   2   3   5       3221.59       3289.51        69.42 o                         
   3   3   5       5962.34       5854.33       115.20 o                         
   4   3   5       3268.55       3567.33       131.62 o                         
  -4   4   5        319.16        445.81        58.49 o                         
  -3   4   5         14.87         39.49        19.52 o                         
  -2   4   5      38311.06      38081.07       628.06 o                         
  -1   4   5      20206.89      20715.79       343.16 o                         
   0   4   5      48265.32      49511.22       838.55 o                         
   1   4   5       4945.72       5098.50        89.10 o                         
   2   4   5       4315.52       4209.99        82.88 o                         
   3   4   5      10885.20      10419.30       218.50 o                         
   4   4   5       5571.78       5675.41       170.18 o                         
  -4   5   5      11584.58      11618.46       300.31 o                         
  -3   5   5       3562.14       3697.63       105.46 o                         
  -2   5   5       5140.33       5318.02       100.14 o                         
  -1   5   5      15382.51      15808.84       271.56 o                         
   0   5   5       3928.17       3955.50        75.67 o                         
   1   5   5      32428.76      32303.98       504.86 o                         
   2   5   5       5379.15       5234.43       115.03 o                         
   3   5   5       7520.14       7332.38       153.20 o                         
   4   5   5       6650.40       6496.23       203.70 o                         
  -4   6   5        148.89        235.35        54.94 o                         
  -3   6   5       1121.52       1270.07        49.95 o                         
  -2   6   5       9368.11       9074.73       154.66 o                         
  -1   6   5        515.68        540.86        17.62 o                         
   0   6   5       4278.49       4398.71        81.05 o                         
   1   6   5         45.07         94.23         9.82 o                         
   2   6   5       1238.20       1258.95        39.38 o                         
   3   6   5       4923.19       4857.20       105.01 o                         
   4   6   5        363.10        448.64        53.79 o                         
  -4   7   5      12833.48      12459.68       406.13 o                         
  -3   7   5      11615.39      11667.55       263.90 o                         
  -2   7   5       7381.00       7260.11       139.61 o                         
  -1   7   5      11624.48      11719.94       192.74 o                         
   0   7   5       9314.69       9231.22       153.03 o                         
   1   7   5      56807.86      55072.82       857.35 o                         
   2   7   5       8765.73       8606.68       188.58 o                         
   3   7   5      20662.36      19907.09       417.11 o                         
   4   7   5       5639.23       5303.96       165.51 o                         
  -4   8   5        689.04        839.25        75.38 o                         
  -3   8   5        128.91        150.45        17.04 o                         
  -2   8   5      12332.87      11722.70       228.06 o                         
  -1   8   5       2415.85       2516.69        49.23 o                         
   0   8   5      59728.69      59051.36       943.52 o                         
   1   8   5        699.26        665.62        22.45 o                         
   2   8   5       1918.70       1901.26        53.14 o                         
   3   8   5       2828.51       2746.10        72.05 o                         
   4   8   5        478.20        606.96        59.08 o                         
  -4   9   5       6016.99       6025.09       209.43 o                         
  -3   9   5         68.69        177.23        28.55 o                         
  -2   9   5       2627.55       2480.23        58.18 o                         
  -1   9   5       7918.61       7435.76       129.10 o                         
   0   9   5       5218.82       5162.78        85.99 o                         
   1   9   5      15169.43      14718.27       273.03 o                         
   2   9   5       4249.20       4229.11       101.94 o                         
   3   9   5        102.88        136.02        22.73 o                         
   4   9   5       3714.08       3922.55       148.46 o                         
  -4  10   5        376.25        384.05        68.58 o                         
  -3  10   5       3637.73       3517.19        95.73 o                         
  -2  10   5       5411.07       5155.46       117.12 o                         
  -1  10   5      41279.62      40520.00       689.65 o                         
   0  10   5      44060.35      41707.64       634.92 o                         
   1  10   5       8306.55       8359.58       160.35 o                         
   2  10   5        706.43        806.45        56.24 o                         
   3  10   5        814.06        773.35        55.40 o                         
   4  10   5       6857.63       6754.29       213.26 o                         
  -4  11   5        151.21        204.11        77.41 o                         
  -3  11   5       8525.41       7964.24       201.82 o                         
  -2  11   5       3319.30       3039.19        81.12 o                         
  -1  11   5       2391.45       2392.22        57.37 o                         
   0  11   5        509.69        534.83        22.16 o                         
   1  11   5       1279.25       1199.16        36.79 o                         
   2  11   5      10322.54       9938.84       214.53 o                         
   3  11   5       6017.40       5842.20       175.65 o                         
   4  11   5          0.87        123.43        61.63 o                         
  -4  12   5        645.94        703.16        80.15 o                         
  -3  12   5       4598.14       4075.87       139.72 o                         
  -2  12   5       1403.61       1335.19        53.93 o                         
  -1  12   5      22334.21      21300.61       462.51 o                         
   0  12   5       7162.10       6838.19       131.58 o                         
   1  12   5       8116.54       7809.58       182.10 o                         
   2  12   5       5820.45       5548.26       135.61 o                         
   3  12   5        283.92        301.61        45.49 o                         
   4  12   5       5666.70       6000.25       215.55 o                         
  -4  13   5       6295.36       6361.15       286.66 o                         
  -3  13   5      13300.75      12526.67       424.49 o                         
  -2  13   5      12915.11      11924.60       282.11 o                         
  -1  13   5        290.80        342.52        30.68 o                         
   0  13   5       2422.86       2504.05        63.94 o                         
   1  13   5       4855.50       4893.95       123.40 o                         
   2  13   5      42241.87      42434.32      1027.41 o                         
   3  13   5       7558.74       7224.24       217.45 o                         
  -4  14   5       1601.34       1359.23       138.37 o                         
  -3  14   5        734.11        702.28        61.75 o                         
  -2  14   5       1710.72       1523.57        81.32 o                         
  -1  14   5      11895.97      10999.23       260.67 o                         
   0  14   5       1408.00       1279.68        51.87 o                         
   1  14   5      14926.85      15260.19       447.18 o                         
   2  14   5         12.10        113.90        32.68 o                         
   3  14   5        271.46        234.74        48.43 o                         
  -4  15   5       1188.40       1005.08       120.43 o                         
  -3  15   5      12114.09      10345.93       392.59 o                         
  -2  15   5       7158.53       6249.04       238.07 o                         
  -1  15   5          3.31         17.97        23.78 o                         
   0  15   5        244.65        213.06        25.07 o                         
   1  15   5       4614.08       4758.57       167.00 o                         
   2  15   5      12773.47      12183.56       426.28 o                         
   3  15   5       7013.82       7212.95       247.54 o                         
  -3  16   5        497.23        503.83        89.33 o                         
  -2  16   5      13505.71      13502.12       429.34 o                         
  -1  16   5      21605.66      20272.22       533.97 o                         
   0  16   5       3521.48       3420.47        97.13 o                         
   1  16   5      17092.22      15995.40       451.02 o                         
   2  16   5        450.85        388.61        40.61 o                         
   3  16   5       4893.08       4852.68       170.35 o                         
  -3  17   5        585.10        541.64        80.60 o                         
  -2  17   5         53.75         58.19        41.74 o                         
  -1  17   5        733.29        666.18        47.74 o                         
   0  17   5         73.75         20.26        37.60 o                         
   1  17   5         66.52         51.07        37.12 o                         
   2  17   5         86.06         18.29        59.77 o                         
   3  17   5          2.57         50.19        61.83 o                         
  -3  18   5       1636.67       1238.72       177.76 o                         
  -2  18   5      25660.92      24776.56       958.82 o                         
  -1  18   5       2640.35       2418.70       109.67 o                         
   0  18   5       9615.67       9202.24       285.81 o                         
   1  18   5        445.02        349.99        56.26 o                         
   2  18   5       3819.00       3527.73       135.49 o                         
   3  18   5      11708.94      11913.68       336.41 o                         
  -3  19   5       7596.78       6060.98       552.82 o                         
  -2  19   5       3425.07       3209.89       234.39 o                         
  -1  19   5       1817.93       2016.81       139.08 o                         
   0  19   5       1681.40       1501.41        85.48 o                         
   1  19   5      13245.73      12565.79       352.23 o                         
   2  19   5       3636.32       3648.31       148.05 o                         
   3  19   5       8931.88       8934.59       275.11 o                         
  -3  20   5        310.68        259.59        80.15 o                         
  -2  20   5        559.82        645.06       100.47 o                         
  -1  20   5        466.12        499.29        67.08 o                         
   0  20   5       3833.94       3635.26       156.48 o                         
   1  20   5       2020.06       1984.76       103.16 o                         
   2  20   5         61.12         24.00        59.09 o                         
  -3  21   5       5517.55       3427.78       383.59 o                         
  -2  21   5       4148.67       4844.04       285.00 o                         
  -1  21   5        876.57        983.52        96.51 o                         
   0  21   5       2882.09       2744.65       145.35 o                         
   1  21   5      10268.58       9747.94       323.59 o                         
   2  21   5       7981.19       7441.99       239.74 o                         
  -2  22   5       2746.57       3301.45       184.14 o                         
  -1  22   5       4068.45       4282.03       241.51 o                         
   0  22   5      27904.85      27128.06       786.60 o                         
   1  22   5        182.83         78.79        55.40 o                         
   2  22   5         19.37         -8.04        68.87 o                         
  -2  23   5        667.17        718.33        97.21 o                         
  -1  23   5        373.97        465.01        96.95 o                         
   0  23   5        189.53        127.83        77.36 o                         
   1  23   5        331.16        155.21        66.00 o                         
   2  23   5       2111.83       1828.45       124.76 o                         
  -2  24   5         53.38        123.37        91.17 o                         
  -1  24   5      15124.87      16112.43      1068.91 o                         
   0  24   5       9048.90       9142.37       357.82 o                         
   1  24   5       5114.32       4866.81       188.98 o                         
  -1  25   5         46.51        102.64        71.33 o                         
   0  25   5        915.60        969.26       119.87 o                         
   1  25   5       2444.78       2044.74       211.89 o                         
   0  26   5       3853.24       3766.88       181.71 o                         
  -4   0   6       2679.77       2792.54       177.62 o                         
  -3   0   6      27281.57      27632.94       771.25 o                         
  -2   0   6      10917.68      10896.15       285.71 o                         
  -1   0   6      16214.16      16493.85       377.74 o                         
   0   0   6      14346.24      14213.34       346.20 o                         
   1   0   6        924.13        914.78        35.44 o                         
   2   0   6      42296.65      38964.78      1189.19 o                         
   3   0   6       2228.26       2227.41        96.14 o                         
   4   0   6      13830.18      13212.47       619.53 o                         
  -4   1   6       5679.62       5892.00       184.75 o                         
  -3   1   6         13.11         73.68        13.54 o                         
  -2   1   6       4436.65       4533.73        86.58 o                         
  -1   1   6       6340.14       6382.71       109.77 o                         
   0   1   6        106.59        125.66        10.23 o                         
   1   1   6      25230.01      25226.65       418.68 o                         
   2   1   6       1782.40       1906.44        55.03 o                         
   3   1   6       3150.95       3151.43        67.14 o                         
   4   1   6        286.33        444.38        58.93 o                         
  -4   2   6        497.90        755.00        59.35 o                         
  -3   2   6      13813.88      13948.29       269.69 o                         
  -2   2   6       4225.69       4266.49        80.93 o                         
  -1   2   6       3498.37       3752.73        64.11 o                         
   0   2   6      25087.85      25084.99       428.53 o                         
   1   2   6        830.77        894.34        25.28 o                         
   2   2   6      10244.13       9784.92       191.55 o                         
   3   2   6       2968.25       3033.54        68.07 o                         
   4   2   6        395.43        514.35        58.63 o                         
  -4   3   6      13019.59      13179.51       343.32 o                         
  -3   3   6       4338.24       4439.82        98.98 o                         
  -2   3   6        581.10        653.63        23.12 o                         
  -1   3   6       8929.76       8929.93       156.58 o                         
   0   3   6      24665.79      24981.30       414.03 o                         
   1   3   6      51770.08      52227.99       857.75 o                         
   2   3   6      16498.62      15970.50       307.15 o                         
   3   3   6       3627.92       3588.93        88.23 o                         
   4   3   6        162.06        224.50        51.57 o                         
  -4   4   6        155.08        263.09        46.43 o                         
  -3   4   6        332.71        426.05        25.30 o                         
  -2   4   6       6490.36       6561.50       116.83 o                         
  -1   4   6       9971.04       9876.06       167.85 o                         
   0   4   6       6639.81       6807.12       114.24 o                         
   1   4   6       1484.14       1484.34        32.28 o                         
   2   4   6         40.86         94.41        15.91 o                         
   3   4   6       1350.06       1431.21        54.14 o                         
   4   4   6       6623.79       6439.33       183.16 o                         
  -4   5   6       2045.49       2177.92        96.22 o                         
  -3   5   6      10779.65      11001.02       215.59 o                         
  -2   5   6       3774.88       3723.45        75.72 o                         
  -1   5   6        712.88        769.86        21.99 o                         
   0   5   6      42068.14      42730.14       704.09 o                         
   1   5   6      12420.49      12549.14       211.88 o                         
   2   5   6      17273.32      16214.46       315.79 o                         
   3   5   6        317.26        434.02        31.10 o                         
   4   5   6          0.66        127.33        49.00 o                         
  -4   6   6        822.14        806.40        60.82 o                         
  -3   6   6       4180.07       4397.28       100.02 o                         
  -2   6   6      47047.39      46012.88       866.95 o                         
  -1   6   6      34255.78      34377.01       584.94 o                         
   0   6   6       2579.99       2767.30        53.57 o                         
   1   6   6       2283.49       2275.42        48.06 o                         
   2   6   6        377.83        375.62        22.94 o                         
   3   6   6      26730.69      26262.55       546.65 o                         
   4   6   6       4336.70       4482.27       152.46 o                         
  -4   7   6        379.50        390.77        51.47 o                         
  -3   7   6       1812.86       1870.50        54.73 o                         
  -2   7   6          3.53        113.14        23.53 o                         
  -1   7   6        111.23        128.21        13.95 o                         
   0   7   6       3777.60       3691.40        66.77 o                         
   1   7   6       1018.59       1057.16        31.24 o                         
   2   7   6       2013.49       2040.57        60.12 o                         
   3   7   6        446.63        619.54        46.31 o                         
   4   7   6          1.96        104.52        53.20 o                         
  -4   8   6        787.62        791.56        94.40 o                         
  -3   8   6       1640.72       1788.91        49.90 o                         
  -2   8   6      27358.14      26616.39       525.55 o                         
  -1   8   6      25583.30      25086.46       519.27 o                         
   0   8   6        302.95        362.63        18.64 o                         
   1   8   6        121.15        149.79        15.20 o                         
   2   8   6        562.16        677.90        35.10 o                         
   3   8   6      16362.55      16241.58       466.48 o                         
   4   8   6       7649.52       7663.76       241.73 o                         
  -4   9   6       1004.03       1035.76       109.89 o                         
  -3   9   6      12306.86      11493.68       231.29 o                         
  -2   9   6         23.69         47.72        16.80 o                         
  -1   9   6       2668.96       2605.44        64.04 o                         
   0   9   6      40327.04      38055.77       721.25 o                         
   1   9   6       7612.80       7409.43       139.25 o                         
   2   9   6      24775.15      23662.99       493.85 o                         
   3   9   6       2011.77       1924.47        87.48 o                         
   4   9   6        358.10        446.17        62.56 o                         
  -4  10   6          5.49        111.00        76.02 o                         
  -3  10   6       1931.34       1979.08        71.51 o                         
  -2  10   6        195.63        218.10        20.68 o                         
  -1  10   6       1262.91       1215.09        39.14 o                         
   0  10   6      10996.16      10326.88       192.15 o                         
   1  10   6       1071.52       1079.99        35.03 o                         
   2  10   6        200.92        221.46        28.60 o                         
   3  10   6          6.25         25.59        41.55 o                         
  -4  11   6       7005.97       6777.96       303.57 o                         
  -3  11   6       1483.53       1574.25        62.33 o                         
  -2  11   6       7587.24       7090.52       165.79 o                         
  -1  11   6      28096.95      26245.36       552.72 o                         
   0  11   6       8957.85       8687.96       178.77 o                         
   1  11   6      24575.71      23722.02       453.27 o                         
   2  11   6       7875.77       7411.16       184.38 o                         
   3  11   6       8091.23       7865.78       216.70 o                         
  -4  12   6       1691.50       1859.65       172.63 o                         
  -3  12   6      12079.97      10889.78       336.51 o                         
  -2  12   6       6753.42       6622.37       154.79 o                         
  -1  12   6       9431.04       9146.82       191.21 o                         
   0  12   6       9411.83       8880.97       204.30 o                         
   1  12   6        171.31        197.88        19.60 o                         
   2  12   6      15539.62      15070.71       329.03 o                         
   3  12   6       1884.60       1925.04        90.61 o                         
  -4  13   6         25.82         96.46        95.44 o                         
  -3  13   6        842.66        837.50        60.90 o                         
  -2  13   6       1060.08       1022.34        42.02 o                         
  -1  13   6       5396.60       5109.13       123.04 o                         
   0  13   6       2756.29       2701.87        64.63 o                         
   1  13   6         20.98          3.02        24.49 o                         
   2  13   6        493.68        605.09        41.11 o                         
   3  13   6        758.20        862.17        60.89 o                         
  -4  14   6       1180.02        935.04       131.19 o                         
  -3  14   6      13580.31      11440.13       474.29 o                         
  -2  14   6       9343.33       8407.89       206.56 o                         
  -1  14   6       9528.46       9123.93       233.82 o                         
   0  14   6       4556.19       4552.09       136.98 o                         
   1  14   6         67.55         77.71        32.47 o                         
   2  14   6      16910.21      16223.06       412.42 o                         
   3  14   6       3614.74       3518.97       144.31 o                         
  -3  15   6        200.16        267.51        63.26 o                         
  -2  15   6        187.03        153.00        27.91 o                         
  -1  15   6       3511.97       3174.49        93.55 o                         
   0  15   6        639.10        593.16        46.08 o                         
   1  15   6      38761.09      38673.83      1003.02 o                         
   2  15   6       1644.69       1526.67        76.98 o                         
   3  15   6       1472.09       1433.34        96.93 o                         
  -3  16   6       1243.60        956.14        85.52 o                         
  -2  16   6        638.45        615.21        59.95 o                         
  -1  16   6        231.09        214.71        30.76 o                         
   0  16   6       7771.44       7053.92       168.82 o                         
   1  16   6       1835.87       1890.05        77.80 o                         
   2  16   6        501.54        494.55        56.68 o                         
   3  16   6       3137.52       3074.94       145.92 o                         
  -3  17   6       3545.47       2920.91       166.54 o                         
  -2  17   6       3709.18       3370.26       172.87 o                         
  -1  17   6         77.10        123.93        32.71 o                         
   0  17   6      23287.82      22284.31       549.78 o                         
   1  17   6      27157.22      25330.90       732.71 o                         
   2  17   6      10101.64       9665.63       310.39 o                         
   3  17   6          9.20        -39.22        62.95 o                         
  -3  18   6       1445.19       1089.55       103.51 o                         
  -2  18   6       6265.29       6166.07       261.96 o                         
  -1  18   6       5110.14       4818.60       152.91 o                         
   0  18   6        120.41        107.89        37.22 o                         
   1  18   6        107.94        105.44        45.90 o                         
   2  18   6        374.10        279.85        55.02 o                         
  -3  19   6       1513.46       1216.33       127.87 o                         
  -2  19   6       1306.26       1300.44        93.72 o                         
  -1  19   6       1918.47       1829.46        98.75 o                         
   0  19   6       5256.86       4920.81       166.22 o                         
   1  19   6       8413.19       7929.91       229.59 o                         
   2  19   6       2098.31       2006.70       105.96 o                         
  -3  20   6       3539.47       2460.52       219.76 o                         
  -2  20   6      13246.96      12935.72       444.04 o                         
  -1  20   6       9397.22       8961.18       315.15 o                         
   0  20   6       4175.60       3843.02       147.79 o                         
   1  20   6       1018.30       1031.01        68.50 o                         
   2  20   6        770.04        689.75        74.69 o                         
  -2  21   6         82.63         82.40        96.10 o                         
  -1  21   6        533.50        488.21        68.16 o                         
   0  21   6      10325.96       9650.77       313.37 o                         
   1  21   6        248.53        163.83        63.41 o                         
   2  21   6       7353.02       6397.54       219.52 o                         
  -2  22   6       2990.79       3452.11       188.14 o                         
  -1  22   6       4461.89       4233.17       236.77 o                         
   0  22   6         94.29         63.14        59.79 o                         
   1  22   6        348.40        185.23        70.78 o                         
   2  22   6       2838.46       2898.49       145.10 o                         
  -2  23   6       1435.80       1439.98       136.58 o                         
  -1  23   6       7686.33       7423.54       302.78 o                         
   0  23   6       9516.30       8952.37       282.17 o                         
   1  23   6       3859.74       3501.17       194.48 o                         
  -1  24   6        375.92        418.36        99.53 o                         
   0  24   6        560.88        463.51        89.48 o                         
   1  24   6        136.25        154.90        76.77 o                         
   0  25   6       1734.33       1535.64       178.07 o                         
  -4   1   7        159.20        240.02        59.71 o                         
  -3   1   7        553.17        662.07        30.45 o                         
  -2   1   7        152.90        258.11        20.05 o                         
  -1   1   7      48921.33      47824.43       901.12 o                         
   0   1   7      38160.11      38586.20       618.22 o                         
   1   1   7       7221.01       7500.52       148.32 o                         
   2   1   7        363.68        426.37        30.67 o                         
   3   1   7       1069.71       1088.33        56.19 o                         
   4   1   7      11259.42      11031.48       403.43 o                         
  -4   2   7      10637.26      10889.98       307.99 o                         
  -3   2   7       3205.97       3454.12        86.52 o                         
  -2   2   7      22399.83      22595.33       429.58 o                         
  -1   2   7         23.00         56.72        13.32 o                         
   0   2   7        405.21        451.60        18.60 o                         
   1   2   7      13153.75      13625.05       271.98 o                         
   2   2   7       3850.21       3851.77        97.31 o                         
   3   2   7       7884.80       7926.68       242.85 o                         
   4   2   7       2314.89       2369.04       156.31 o                         
  -4   3   7        905.82       1073.64        68.54 o                         
  -3   3   7        170.03        242.42        19.55 o                         
  -2   3   7       1383.01       1536.63        42.35 o                         
  -1   3   7         56.61         63.03        19.04 o                         
   0   3   7      21594.08      21360.24       355.71 o                         
   1   3   7       6797.96       6752.86       134.71 o                         
   2   3   7       2617.57       2706.17        74.39 o                         
   3   3   7        260.66        331.48        37.73 o                         
   4   3   7          4.99        133.49        75.19 o                         
  -4   4   7       3486.14       3716.13       127.47 o                         
  -3   4   7      15181.91      15824.75       332.63 o                         
  -2   4   7       5665.25       5870.09       118.77 o                         
  -1   4   7      11463.27      11270.33       211.37 o                         
   0   4   7       6587.65       6697.94       113.76 o                         
   1   4   7      10774.75      10892.88       223.20 o                         
   2   4   7      20471.43      19863.09       435.08 o                         
   3   4   7      11407.08      10762.79       375.22 o                         
   4   4   7       4382.22       4292.64       169.55 o                         
  -4   5   7       4153.78       4268.73       177.03 o                         
  -3   5   7         91.30        176.70        17.05 o                         
  -2   5   7      13209.73      13154.59       253.94 o                         
  -1   5   7       6029.07       6226.44       114.00 o                         
   0   5   7       7771.89       7836.79       141.20 o                         
   1   5   7      21787.04      22326.33       424.71 o                         
   2   5   7       1865.74       1953.63        54.07 o                         
   3   5   7       6855.00       6666.58       184.67 o                         
  -4   6   7        158.65        273.69        74.38 o                         
  -3   6   7       1177.99       1251.69        40.21 o                         
  -2   6   7        172.98        229.64        20.10 o                         
  -1   6   7       4587.12       4542.51        95.74 o                         
   0   6   7       2857.92       2865.90        65.06 o                         
   1   6   7       1505.61       1481.97        44.81 o                         
   2   6   7       2717.16       2607.82        74.54 o                         
   3   6   7       1631.66       1785.27        75.14 o                         
  -4   7   7       5318.16       5195.99       205.99 o                         
  -3   7   7        313.26        387.62        23.48 o                         
  -2   7   7      25846.16      24959.08       548.33 o                         
  -1   7   7       9345.67       9280.30       209.16 o                         
   0   7   7      32690.96      32488.41       641.59 o                         
   1   7   7      15760.07      15601.36       301.04 o                         
   2   7   7       7691.04       7537.68       167.34 o                         
   3   7   7      16617.81      16254.16       404.73 o                         
  -4   8   7         44.89         82.74        64.80 o                         
  -3   8   7      13231.99      12708.70       289.81 o                         
  -2   8   7         40.64         88.54        19.67 o                         
  -1   8   7       2472.17       2551.21        64.92 o                         
   0   8   7       1415.80       1439.18        44.17 o                         
   1   8   7        212.09        229.31        18.21 o                         
   2   8   7      18861.52      17397.73       417.36 o                         
   3   8   7       4207.99       4195.69       125.45 o                         
  -4   9   7       2728.56       2752.55       159.14 o                         
  -3   9   7         66.74        138.34        41.93 o                         
  -2   9   7       6715.35       6414.24       150.95 o                         
  -1   9   7       7875.89       7640.31       174.97 o                         
   0   9   7         83.18        119.40        19.27 o                         
   1   9   7      20854.04      20672.53       397.46 o                         
   2   9   7        222.82        322.46        30.95 o                         
   3   9   7        572.65        688.22        51.87 o                         
  -4  10   7       6053.73       5990.05       258.04 o                         
  -3  10   7      17590.87      16038.88       386.04 o                         
  -2  10   7      10874.08      10590.29       228.04 o                         
  -1  10   7         43.31         97.33        20.56 o                         
   0  10   7         64.69         96.44        16.72 o                         
   1  10   7       7809.58       7856.44       174.53 o                         
   2  10   7      23051.21      22182.95       512.47 o                         
   3  10   7      10145.04       9992.54       264.92 o                         
  -4  11   7        149.55        205.97        98.33 o                         
  -3  11   7         33.78        202.52        56.60 o                         
  -2  11   7         13.36         66.94        21.16 o                         
  -1  11   7       3777.78       3520.65        91.74 o                         
   0  11   7      14244.34      13556.80       287.43 o                         
   1  11   7         32.35         66.39        18.79 o                         
   2  11   7       1068.04       1095.50        55.12 o                         
   3  11   7          3.45         13.29        40.39 o                         
  -4  12   7       3175.18       2912.26       201.84 o                         
  -3  12   7       4769.58       4245.37       168.40 o                         
  -2  12   7      11411.98      10598.22       256.20 o                         
  -1  12   7        960.41        955.53        46.95 o                         
   0  12   7       3095.09       2951.59        71.22 o                         
   1  12   7       4148.00       4192.30       102.81 o                         
   2  12   7       7737.77       7376.70       227.55 o                         
   3  12   7       4516.94       4386.93       153.07 o                         
  -3  13   7        812.09        829.53        89.39 o                         
  -2  13   7       1095.48       1086.32        47.46 o                         
  -1  13   7      42484.19      41478.54       813.88 o                         
   0  13   7      20977.57      20735.99       450.23 o                         
   1  13   7      14020.43      13856.76       336.36 o                         
   2  13   7        505.66        543.67        43.77 o                         
   3  13   7       1043.00       1032.50        85.17 o                         
  -3  14   7        893.99        885.56       106.95 o                         
  -2  14   7       3549.46       3282.79        95.45 o                         
  -1  14   7        118.97        133.29        22.67 o                         
   0  14   7        124.57        124.69        23.10 o                         
   1  14   7       3685.13       3638.36       107.72 o                         
   2  14   7        705.04        752.45        58.03 o                         
   3  14   7        919.78        839.30        98.89 o                         
  -3  15   7          9.91         70.57        63.54 o                         
  -2  15   7        770.38        747.92        48.85 o                         
  -1  15   7      10420.16       9718.02       227.92 o                         
   0  15   7      21419.24      20976.51       663.77 o                         
   1  15   7       1299.86       1241.37        67.69 o                         
   2  15   7        898.70        917.42        68.47 o                         
   3  15   7        539.67        401.49        67.88 o                         
  -3  16   7       2539.81       2120.80       137.85 o                         
  -2  16   7      11944.61      10719.97       319.77 o                         
  -1  16   7       5997.66       5403.31       166.55 o                         
   0  16   7       1506.21       1527.95        67.55 o                         
   1  16   7      12805.16      12643.52       411.68 o                         
   2  16   7       3070.54       3068.80       116.93 o                         
   3  16   7       8726.78       8780.96       294.11 o                         
  -3  17   7         96.31         97.93        65.17 o                         
  -2  17   7        333.07        162.96       100.33 o                         
  -1  17   7       1288.73       1210.35        61.53 o                         
   0  17   7        421.27        376.85        41.66 o                         
   1  17   7       5157.17       5309.87       160.90 o                         
   2  17   7        341.69        272.44        59.59 o                         
  -3  18   7       4555.43       3528.69       194.85 o                         
  -2  18   7       1513.73       1253.29       146.59 o                         
  -1  18   7      12180.89      11206.87       371.25 o                         
   0  18   7       6832.34       6191.20       210.40 o                         
   1  18   7       4671.85       4742.82       153.27 o                         
   2  18   7       5209.47       4947.93       157.23 o                         
  -2  19   7       6956.30       6506.50       324.43 o                         
  -1  19   7       4377.94       4215.91       167.22 o                         
   0  19   7      17011.91      16458.76       529.33 o                         
   1  19   7       4756.88       4354.14       159.37 o                         
   2  19   7       3939.93       3609.80       139.43 o                         
  -2  20   7        497.12        397.19        93.14 o                         
  -1  20   7        933.37        983.43        70.63 o                         
   0  20   7        477.70        425.23        55.13 o                         
   1  20   7       1188.67       1218.28       103.96 o                         
   2  20   7        887.07        821.54        77.18 o                         
  -2  21   7       4860.53       3989.86       259.27 o                         
  -1  21   7       7217.47       7269.61       272.29 o                         
   0  21   7       9344.21       8792.50       289.63 o                         
   1  21   7       4688.46       4131.69       165.63 o                         
  -2  22   7        502.97        507.86       100.42 o                         
  -1  22   7         81.86         58.26        67.51 o                         
   0  22   7         50.45         43.41        60.39 o                         
   1  22   7        219.22        138.35        71.92 o                         
  -1  23   7       1427.32       1571.22       119.01 o                         
   0  23   7        100.96         20.93        67.73 o                         
   1  23   7       1769.64       1718.41       108.42 o                         
   0  24   7        477.32        318.31       117.78 o                         
  -4   0   8       3622.52       4067.03       232.03 o                         
  -3   0   8       7958.58       7780.03       234.03 o                         
  -2   0   8       9505.95       9596.49       257.23 o                         
  -1   0   8      31990.85      33154.38       853.54 o                         
   0   0   8       6336.53       6205.25       189.40 o                         
   1   0   8      35498.60      37978.09      1159.17 o                         
   2   0   8      13790.07      14468.59       584.27 o                         
   3   0   8      15976.24      16248.05       585.42 o                         
  -4   1   8        535.99        721.45        71.79 o                         
  -3   1   8         16.43         66.77        16.46 o                         
  -2   1   8       8118.14       8413.51       168.15 o                         
  -1   1   8       1794.78       1833.55        46.59 o                         
   0   1   8       3635.21       3608.59        88.37 o                         
   1   1   8        282.26        335.01        27.59 o                         
   2   1   8       1810.89       1878.80        69.39 o                         
   3   1   8       2841.42       2887.49       101.11 o                         
  -4   2   8        160.53        209.18        45.35 o                         
  -3   2   8       7299.33       7364.34       163.66 o                         
  -2   2   8        624.58        742.75        28.41 o                         
  -1   2   8       5117.60       5166.76       113.05 o                         
   0   2   8       5081.75       5043.36       107.19 o                         
   1   2   8         99.11        136.77        22.24 o                         
   2   2   8      17998.64      18150.58       477.93 o                         
   3   2   8       2147.12       2273.77        89.68 o                         
  -4   3   8        431.09        565.67        70.12 o                         
  -3   3   8       5058.58       5181.01       121.46 o                         
  -2   3   8      27082.09      28221.57       582.38 o                         
  -1   3   8      22027.50      22709.18       434.55 o                         
   0   3   8       7666.15       7711.60       165.77 o                         
   1   3   8         68.22        108.88        20.73 o                         
   2   3   8       5538.66       5394.75       157.61 o                         
   3   3   8      13044.00      12715.29       371.55 o                         
  -4   4   8       3249.31       3602.28       154.72 o                         
  -3   4   8       1429.54       1538.66        57.11 o                         
  -2   4   8        144.64        234.45        28.10 o                         
  -1   4   8          5.00         44.73        15.39 o                         
   0   4   8        205.03        239.66        19.35 o                         
   1   4   8      25247.54      26051.81       631.66 o                         
   2   4   8        900.44        906.90        50.79 o                         
   3   4   8       1647.44       1741.67        88.32 o                         
  -4   5   8        107.47        113.70        64.91 o                         
  -3   5   8       8800.77       8385.27       223.28 o                         
  -2   5   8       8083.52       8171.57       178.44 o                         
  -1   5   8      20739.94      20815.43       433.08 o                         
   0   5   8        905.37       1019.74        38.01 o                         
   1   5   8       1778.46       1825.03        57.26 o                         
   2   5   8        756.04        711.72        48.52 o                         
   3   5   8       7234.29       7300.66       209.66 o                         
  -4   6   8       8323.02       8236.63       310.38 o                         
  -3   6   8       2904.85       2906.33        87.89 o                         
  -2   6   8       1274.99       1343.42        45.74 o                         
  -1   6   8       3288.00       3240.92        79.70 o                         
   0   6   8      27497.97      27619.23       573.18 o                         
   1   6   8      15806.52      16398.30       378.80 o                         
   2   6   8      15612.31      15818.84       418.15 o                         
   3   6   8         85.42        143.38        40.16 o                         
  -4   7   8         93.50        259.24        77.77 o                         
  -3   7   8       2165.07       2210.52        86.04 o                         
  -2   7   8        310.88        332.63        34.28 o                         
  -1   7   8        454.95        512.47        33.68 o                         
   0   7   8        494.66        472.75        31.45 o                         
   1   7   8         40.43        117.06        19.89 o                         
   2   7   8        460.88        518.03        34.28 o                         
   3   7   8         15.26         59.42        39.36 o                         
  -4   8   8       7927.72       7556.67       269.11 o                         
  -3   8   8       1909.28       2036.54       108.03 o                         
  -2   8   8         77.68        136.17        25.57 o                         
  -1   8   8        883.71        914.43        42.43 o                         
   0   8   8      12696.00      12505.55       267.31 o                         
   1   8   8      23891.73      23718.85       490.74 o                         
   2   8   8       5294.99       5085.48       126.43 o                         
   3   8   8        579.01        591.45        50.02 o                         
  -4   9   8        292.67        410.41        85.44 o                         
  -3   9   8      13374.78      12820.40       424.80 o                         
  -2   9   8       6254.96       6412.20       165.36 o                         
  -1   9   8      22316.11      22241.93       540.65 o                         
   0   9   8      10444.15      10670.54       244.12 o                         
   1   9   8        118.92        205.73        21.97 o                         
   2   9   8       5683.32       5334.29       132.32 o                         
   3   9   8       4203.05       4036.39       128.14 o                         
  -3  10   8       1303.83       1514.06        95.92 o                         
  -2  10   8        991.83        958.37        50.98 o                         
  -1  10   8         28.90         67.60        24.37 o                         
   0  10   8       1078.71       1112.79        48.02 o                         
   1  10   8      11245.85      10662.57       221.17 o                         
   2  10   8       5216.87       5012.53       200.32 o                         
   3  10   8        524.09        591.20        54.64 o                         
  -3  11   8       2551.84       2640.75       113.90 o                         
  -2  11   8      12520.03      12267.66       305.46 o                         
  -1  11   8       9833.57       9895.55       265.88 o                         
   0  11   8      19453.28      19186.78       423.88 o                         
   1  11   8        570.44        614.90        36.24 o                         
   2  11   8       7300.48       7080.70       184.82 o                         
   3  11   8       3314.73       3248.64       129.21 o                         
  -3  12   8       3949.95       3700.96       148.41 o                         
  -2  12   8       3154.50       2937.98       103.60 o                         
  -1  12   8       8458.72       8129.18       222.19 o                         
   0  12   8       2622.21       2535.31        89.99 o                         
   1  12   8      11568.70      11218.52       269.75 o                         
   2  12   8       9063.33       8446.60       276.36 o                         
   3  12   8       6396.63       6086.14       215.44 o                         
  -3  13   8        541.22        531.78        59.11 o                         
  -2  13   8        382.89        347.30        50.03 o                         
  -1  13   8         69.66         70.50        28.36 o                         
   0  13   8       3284.99       3165.47        88.69 o                         
   1  13   8        240.01        272.34        34.42 o                         
   2  13   8        922.61        974.89        62.43 o                         
   3  13   8          2.58         33.99        58.33 o                         
  -3  14   8       4798.25       4201.37       178.57 o                         
  -2  14   8       3686.16       3488.80       145.96 o                         
  -1  14   8       8520.27       8377.81       204.10 o                         
   0  14   8       4004.73       3767.57       144.83 o                         
   1  14   8      16023.83      15046.23       400.80 o                         
   2  14   8       8567.73       8410.35       233.40 o                         
  -3  15   8         17.88         55.44        74.30 o                         
  -2  15   8      16949.22      16086.71       466.34 o                         
  -1  15   8       3701.50       3546.34       104.16 o                         
   0  15   8       1142.58       1060.05        69.40 o                         
   1  15   8        213.28        213.97        29.50 o                         
   2  15   8         37.08         57.80        51.41 o                         
  -3  16   8       3272.77       2646.58       164.36 o                         
  -2  16   8         12.11         -3.60        41.80 o                         
  -1  16   8         38.77         55.55        36.80 o                         
   0  16   8       3338.94       3206.95       131.74 o                         
   1  16   8       1071.38       1030.29        71.25 o                         
   2  16   8       6888.52       6664.66       192.62 o                         
  -3  17   8       3601.09       2805.40       179.47 o                         
  -2  17   8      15617.33      14677.79       433.55 o                         
  -1  17   8      16608.43      15236.29       396.71 o                         
   0  17   8        461.26        482.30        40.05 o                         
   1  17   8        790.86        898.59        82.23 o                         
   2  17   8        449.12        461.23        69.12 o                         
  -2  18   8          9.57        -13.71        64.68 o                         
  -1  18   8         14.32         36.61        46.03 o                         
   0  18   8       2156.65       2021.58        91.16 o                         
   1  18   8       4672.30       4646.20       208.68 o                         
   2  18   8       2226.52       2109.22       116.39 o                         
  -2  19   8       4569.72       4082.01       188.21 o                         
  -1  19   8       4753.75       4283.96       180.94 o                         
   0  19   8        193.59        170.43        48.40 o                         
   1  19   8       1056.15        947.32        83.76 o                         
  -2  20   8         13.91         -8.06        72.97 o                         
  -1  20   8        107.90        122.76        57.06 o                         
   0  20   8      13438.08      12455.12       381.51 o                         
   1  20   8       4982.31       4222.38       211.63 o                         
  -1  21   8       2956.82       2867.46       147.21 o                         
   0  21   8       2869.83       2883.01       142.17 o                         
   1  21   8         10.65        -44.26        75.70 o                         
  -1  22   8        779.83        721.75       122.99 o                         
   0  22   8        723.41        651.29        78.53 o                         
  -4   1   9       6214.56       6545.06       228.05 o                         
  -3   1   9      15631.92      15955.53       357.77 o                         
  -2   1   9      10340.44      10546.07       207.74 o                         
  -1   1   9         18.19         34.90        16.17 o                         
   0   1   9       7036.40       7088.45       155.79 o                         
   1   1   9      10851.88      11292.38       281.82 o                         
   2   1   9      16147.91      16254.01       436.30 o                         
   3   1   9       9303.78       9435.35       284.01 o                         
  -4   2   9        337.79        419.93        68.73 o                         
  -3   2   9        303.56        442.36        42.19 o                         
  -2   2   9       4499.41       4733.66       101.54 o                         
  -1   2   9       6101.87       6214.23       127.76 o                         
   0   2   9      15875.34      16228.94       339.27 o                         
   1   2   9      16109.42      16801.19       391.73 o                         
   2   2   9       1833.42       2100.14        91.02 o                         
   3   2   9          2.06         61.34        42.60 o                         
  -4   3   9        251.92        311.33        72.53 o                         
  -3   3   9       7187.03       7163.27       195.06 o                         
  -2   3   9       2887.92       2959.63        77.15 o                         
  -1   3   9        306.43        400.11        39.01 o                         
   0   3   9        448.54        429.65        27.48 o                         
   1   3   9       1013.27       1249.34        52.92 o                         
   2   3   9      12349.32      12587.09       365.06 o                         
   3   3   9       1690.24       1653.51        90.38 o                         
  -4   4   9       5227.25       5157.49       223.54 o                         
  -3   4   9          3.34         80.35        37.72 o                         
  -2   4   9       2948.74       3095.64        80.10 o                         
  -1   4   9      16004.66      15891.16       350.21 o                         
   0   4   9      23023.05      23676.93       577.01 o                         
   1   4   9      17177.95      18021.09       416.92 o                         
   2   4   9       3483.61       3648.29       163.69 o                         
   3   4   9       1231.63       1358.40        90.37 o                         
  -4   5   9       2816.58       2995.68       171.85 o                         
  -3   5   9       2025.71       2071.17        96.22 o                         
  -2   5   9      10395.78      10737.51       221.23 o                         
  -1   5   9       6759.79       6771.72       152.84 o                         
   0   5   9       4995.22       4882.47       129.56 o                         
   1   5   9       3568.74       3613.30        94.05 o                         
   2   5   9       1726.49       1627.64       116.77 o                         
   3   5   9       7402.35       7351.66       230.02 o                         
  -3   6   9         14.41         70.45        38.81 o                         
  -2   6   9        330.15        406.11        28.82 o                         
  -1   6   9        422.16        455.29        39.42 o                         
   0   6   9        633.60        723.16        48.15 o                         
   1   6   9       2307.16       2266.30        66.54 o                         
   2   6   9        313.16        374.23        44.87 o                         
   3   6   9        546.01        590.42        56.68 o                         
  -3   7   9       8785.46       8497.14       248.66 o                         
  -2   7   9       9089.16       9242.42       212.82 o                         
  -1   7   9      17604.10      17690.62       410.51 o                         
   0   7   9      16154.79      15866.89       375.30 o                         
   1   7   9       2882.97       2690.10        76.49 o                         
   2   7   9      14272.40      13960.97       373.20 o                         
   3   7   9       6675.19       6813.12       206.74 o                         
  -3   8   9         57.73        153.49        50.14 o                         
  -2   8   9          5.89         66.70        24.82 o                         
  -1   8   9      11945.07      12087.72       304.04 o                         
   0   8   9       9852.22       9915.90       243.80 o                         
   1   8   9       1716.92       1663.59        55.90 o                         
   2   8   9       3055.10       2919.88       107.63 o                         
   3   8   9          3.97         23.14        45.15 o                         
  -3   9   9        162.50        222.33        69.66 o                         
  -2   9   9       8530.86       8390.38       207.61 o                         
  -1   9   9        658.94        751.67        52.66 o                         
   0   9   9         14.84         55.19        30.65 o                         
   1   9   9       4149.95       4225.80       106.31 o                         
   2   9   9        309.44        362.00        44.88 o                         
   3   9   9       7250.56       7170.87       236.62 o                         
  -3  10   9        595.32        707.53        83.05 o                         
  -2  10   9        527.16        586.27        46.64 o                         
  -1  10   9      15890.54      15492.18       408.58 o                         
   0  10   9      21489.93      21416.16       527.41 o                         
   1  10   9       7651.87       7475.13       184.92 o                         
   2  10   9       2411.74       2479.13        87.16 o                         
   3  10   9         64.92         35.91        58.81 o                         
  -3  11   9       6107.00       5985.30       209.92 o                         
  -2  11   9         16.31         52.20        43.06 o                         
  -1  11   9         88.90        141.66        29.74 o                         
   0  11   9         38.89         75.53        30.91 o                         
   1  11   9         88.18        100.47        27.94 o                         
   2  11   9       8517.64       8150.80       249.13 o                         
  -3  12   9        980.68        974.33        96.05 o                         
  -2  12   9         74.33         67.63        41.99 o                         
  -1  12   9       4857.08       4559.25       135.33 o                         
   0  12   9       7358.42       6954.78       201.02 o                         
   1  12   9        858.51        838.94        49.22 o                         
   2  12   9        381.68        440.57        47.29 o                         
  -3  13   9       7709.17       7373.31       314.28 o                         
  -2  13   9      12825.41      13020.24       380.04 o                         
  -1  13   9         18.74         51.76        34.04 o                         
   0  13   9       5925.52       5716.77       160.96 o                         
   1  13   9      12192.13      12026.53       287.77 o                         
   2  13   9       6868.19       6545.94       230.09 o                         
  -3  14   9          7.30         79.90        63.13 o                         
  -2  14   9       2685.76       2791.07       116.45 o                         
  -1  14   9        175.59        134.28        37.12 o                         
   0  14   9        313.55        344.83        39.62 o                         
   1  14   9       5535.39       5428.34       208.69 o                         
   2  14   9         34.17         90.02        53.67 o                         
  -3  15   9       7743.97       6495.48       448.15 o                         
  -2  15   9       2251.94       2196.82       103.91 o                         
  -1  15   9       1411.30       1217.96        70.05 o                         
   0  15   9         20.34        -12.12        33.42 o                         
   1  15   9       1442.28       1461.20        77.11 o                         
   2  15   9       8836.32       8507.91       247.10 o                         
  -2  16   9       4983.59       4915.94       191.20 o                         
  -1  16   9       3077.91       2988.41       105.49 o                         
   0  16   9       9537.50       8871.27       250.60 o                         
   1  16   9      15286.93      14712.63       563.92 o                         
   2  16   9       1273.17       1265.70        84.11 o                         
  -2  17   9       2013.96       1970.83       122.51 o                         
  -1  17   9        129.35        112.71        43.12 o                         
   0  17   9        277.72        254.88        40.93 o                         
   1  17   9       1066.78       1202.48       106.50 o                         
  -2  18   9       1882.17       1790.87       115.34 o                         
  -1  18   9       2536.86       2356.27       121.88 o                         
   0  18   9       4777.53       4256.95       182.14 o                         
   1  18   9       9448.25      10249.65       375.94 o                         
  -2  19   9       2323.04       1941.22       200.63 o                         
  -1  19   9       5497.15       5233.65       197.71 o                         
   0  19   9       2666.84       2393.40       134.28 o                         
   1  19   9        170.36        182.37        70.42 o                         
  -1  20   9       1147.97       1220.99       125.02 o                         
   0  20   9        373.61        346.11        73.42 o                         
   0  21   9        544.19        435.85       106.56 o                         
  -3   0  10       1130.56       1160.66        97.39 o                         
  -2   0  10      11936.11      12007.18       346.13 o                         
  -1   0  10      11490.95      11642.92       448.08 o                         
   0   0  10      40736.67      43733.82      1335.21 o                         
   1   0  10       1849.15       1820.08        95.89 o                         
   2   0  10         79.22         81.02        62.16 o                         
   3   0  10       4322.94       4023.92       266.53 o                         
  -3   1  10       1302.52       1468.48        75.27 o                         
  -2   1  10         44.62         96.04        22.84 o                         
  -1   1  10        623.10        677.26        44.64 o                         
   0   1  10       1133.59       1232.44        53.42 o                         
   1   1  10       4910.48       4873.62       134.33 o                         
   2   1  10        521.03        571.17        52.37 o                         
   3   1  10       3065.83       3082.68       127.45 o                         
  -3   2  10       2732.75       2843.98       115.64 o                         
  -2   2  10         26.97         94.25        27.16 o                         
  -1   2  10      12384.37      12466.07       276.89 o                         
   0   2  10       8051.05       8085.17       198.94 o                         
   1   2  10          2.63         25.30        31.29 o                         
   2   2  10       2034.38       2123.71       105.02 o                         
   3   2  10         28.91         95.21        56.06 o                         
  -3   3  10       4927.36       4948.31       163.49 o                         
  -2   3  10       1699.31       1856.85        79.34 o                         
  -1   3  10        229.58        209.18        25.41 o                         
   0   3  10       8468.50       8585.58       225.64 o                         
   1   3  10      18333.79      18922.81       590.57 o                         
   2   3  10       9685.71      10183.68       335.53 o                         
   3   3  10       4997.94       5210.45       198.52 o                         
  -3   4  10        197.99        254.38        52.06 o                         
  -2   4  10      12123.77      12574.77       341.95 o                         
  -1   4  10        203.66        213.28        30.55 o                         
   0   4  10        612.75        606.46        38.62 o                         
   1   4  10        310.20        329.16        35.87 o                         
   2   4  10       1483.06       1594.46        96.38 o                         
   3   4  10       4599.16       4930.13       192.95 o                         
  -3   5  10       1268.29       1326.01        86.53 o                         
  -2   5  10       1416.40       1535.27        76.70 o                         
  -1   5  10        126.81        163.89        26.05 o                         
   0   5  10       7118.79       7205.57       198.09 o                         
   1   5  10       5572.71       5960.85       162.95 o                         
   2   5  10       7575.90       7727.00       242.78 o                         
  -3   6  10       3863.90       3835.18       155.09 o                         
  -2   6  10      11215.09      11223.98       310.79 o                         
  -1   6  10      24539.50      25427.71       556.52 o                         
   0   6  10       1064.27       1033.03        52.97 o                         
   1   6  10      12824.86      13118.52       368.54 o                         
   2   6  10       2789.55       2630.93       109.39 o                         
  -3   7  10        498.23        710.11        74.61 o                         
  -2   7  10        103.13        160.40        38.39 o                         
  -1   7  10        128.78        231.58        31.02 o                         
   0   7  10          4.67          4.26        31.09 o                         
   1   7  10         60.33        213.68        40.25 o                         
   2   7  10       2399.01       2388.06        95.03 o                         
  -3   8  10       1444.66       1528.06       100.42 o                         
  -2   8  10      13835.18      14031.48       381.78 o                         
  -1   8  10       9775.58      10022.92       259.70 o                         
   0   8  10       1586.51       1662.93        70.24 o                         
   1   8  10       4386.23       4549.90       138.94 o                         
   2   8  10        569.69        600.64        57.26 o                         
  -3   9  10       5889.16       5927.54       234.90 o                         
  -2   9  10       1286.62       1301.75        71.10 o                         
  -1   9  10       1499.42       1564.50        67.75 o                         
   0   9  10       4385.74       4317.26       127.02 o                         
   1   9  10       4922.06       4844.47       139.31 o                         
   2   9  10      14598.21      14179.08       448.97 o                         
  -3  10  10       1484.67       1651.98       122.61 o                         
  -2  10  10       4098.07       3938.06       126.69 o                         
  -1  10  10       4095.94       4164.34       143.52 o                         
   0  10  10          8.63         44.39        36.39 o                         
   1  10  10        221.54        240.45        37.49 o                         
   2  10  10       1542.59       1815.04        91.88 o                         
  -3  11  10       7129.54       6923.63       312.46 o                         
  -2  11  10        452.33        433.48        47.76 o                         
  -1  11  10       4116.92       4051.26       136.04 o                         
   0  11  10       2565.16       2717.78        98.32 o                         
   1  11  10       9907.92       9571.77       274.58 o                         
   2  11  10       7145.31       6934.60       229.22 o                         
  -3  12  10       1536.76       1555.63       132.69 o                         
  -2  12  10       5182.72       5110.77       197.81 o                         
  -1  12  10       6851.89       7113.06       220.62 o                         
   0  12  10      13865.68      14391.34       454.76 o                         
   1  12  10        198.02        222.66        38.48 o                         
   2  12  10         56.27         76.41        54.36 o                         
  -2  13  10         36.18         65.36        52.56 o                         
  -1  13  10       1011.62        938.81        75.32 o                         
   0  13  10         11.24         78.20        37.72 o                         
   1  13  10          3.14         -7.31        35.51 o                         
   2  13  10       1594.54       1567.84       105.67 o                         
  -2  14  10       5346.50       5254.15       201.92 o                         
  -1  14  10       6519.26       6458.18       223.93 o                         
   0  14  10      15135.50      15440.58       442.97 o                         
   1  14  10        286.43        247.71        51.08 o                         
  -2  15  10         73.64         42.35        65.96 o                         
  -1  15  10         36.07         24.70        44.90 o                         
   0  15  10       2915.40       2790.06       108.23 o                         
   1  15  10       9211.54       9103.28       322.96 o                         
  -2  16  10        740.84        726.26        79.10 o                         
  -1  16  10       4489.96       4167.67       204.92 o                         
   0  16  10          6.32         11.79        42.62 o                         
   1  16  10        202.17        178.06        66.10 o                         
  -1  17  10        371.10        355.65        51.24 o                         
   0  17  10       9006.62       8845.87       306.07 o                         
   1  17  10      10592.88      10394.43       477.41 o                         
  -1  18  10       1666.45       1628.00       146.44 o                         
   0  18  10        558.96        417.43        64.39 o                         
   0  19  10       3242.74       3041.65       166.45 o                         
  -3   1  11       3698.51       3820.75       160.86 o                         
  -2   1  11        471.88        502.78        51.76 o                         
  -1   1  11       9605.15       9965.03       323.63 o                         
   0   1  11      15084.57      15735.97       397.51 o                         
   1   1  11       1298.32       1424.43       107.60 o                         
   2   1  11       7264.35       7694.86       242.82 o                         
  -3   2  11       4302.51       4521.06       191.88 o                         
  -2   2  11      10587.50      11278.72       309.88 o                         
  -1   2  11       2626.89       2589.80       104.71 o                         
   0   2  11       1038.77       1128.38        74.11 o                         
   1   2  11       4789.52       4671.43       159.72 o                         
   2   2  11       1238.28       1351.79        87.48 o                         
  -3   3  11         62.70        155.77        67.11 o                         
  -2   3  11       1742.93       1915.45        80.21 o                         
  -1   3  11       8838.21       8926.79       236.56 o                         
   0   3  11        447.95        492.15        47.41 o                         
   1   3  11         23.39         65.79        52.16 o                         
   2   3  11         98.29        101.55        62.89 o                         
  -3   4  11       5609.65       5601.50       207.69 o                         
  -2   4  11       9122.40       9657.04       256.78 o                         
  -1   4  11       7674.01       7869.93       233.29 o                         
   0   4  11         85.67        108.72        42.21 o                         
   1   4  11        351.96        466.24        61.85 o                         
   2   4  11       9047.66       8968.93       308.71 o                         
  -3   5  11        147.14        208.37        59.06 o                         
  -2   5  11       1630.01       1799.72        85.36 o                         
  -1   5  11        498.51        567.27        68.14 o                         
   0   5  11       5678.56       5777.58       187.66 o                         
   1   5  11      11239.16      11218.38       312.91 o                         
   2   5  11        368.18        458.67        60.87 o                         
  -3   6  11        294.70        344.53        63.29 o                         
  -2   6  11       1296.96       1377.75        73.05 o                         
  -1   6  11       1136.08       1215.36        72.74 o                         
   0   6  11        656.90        787.98        68.97 o                         
   1   6  11          2.35        116.88        45.55 o                         
   2   6  11       1332.71       1283.08        86.34 o                         
  -3   7  11        646.56        710.91        71.70 o                         
  -2   7  11        259.52        240.43        44.18 o                         
  -1   7  11       5191.83       5175.09       155.56 o                         
   0   7  11       6746.32       6642.31       200.26 o                         
   1   7  11      26877.29      28284.41       692.25 o                         
   2   7  11        342.93        341.47        55.21 o                         
  -3   8  11       3760.18       3697.55       189.15 o                         
  -2   8  11        598.11        623.87        52.03 o                         
  -1   8  11       2228.20       2233.62        93.85 o                         
   0   8  11         29.39         68.42        40.37 o                         
   1   8  11         20.79         89.03        40.95 o                         
   2   8  11       6846.68       6843.18       208.32 o                         
  -2   9  11       2726.49       2766.26       117.98 o                         
  -1   9  11        247.63        258.91        45.88 o                         
   0   9  11       6082.79       6065.71       197.95 o                         
   1   9  11       2545.17       2573.86        94.48 o                         
   2   9  11         98.53        164.58        52.19 o                         
  -2  10  11       5775.07       5632.92       185.03 o                         
  -1  10  11       4074.92       4127.21       147.94 o                         
   0  10  11       2138.66       2213.79        91.50 o                         
   1  10  11       4250.49       4067.21       127.76 o                         
  -2  11  11        325.28        346.20        56.39 o                         
  -1  11  11       4832.65       4674.19       159.10 o                         
   0  11  11        691.00        816.22        55.40 o                         
   1  11  11        826.42        865.90        57.21 o                         
  -2  12  11       2038.21       2051.51       121.63 o                         
  -1  12  11        394.71        416.12        53.17 o                         
   0  12  11       2219.23       2327.17       100.04 o                         
   1  12  11       3791.43       3627.02       118.31 o                         
  -2  13  11       1800.73       1678.67       105.47 o                         
  -1  13  11       4642.29       4480.15       155.88 o                         
   0  13  11      15590.39      15319.72       485.70 o                         
   1  13  11       1601.79       1493.38        91.22 o                         
  -2  14  11       2833.03       2572.55       140.94 o                         
  -1  14  11         81.76         64.54        49.22 o                         
   0  14  11        209.93        248.05        49.73 o                         
   1  14  11        770.81        817.34        76.65 o                         
  -1  15  11       7424.70       7354.71       269.22 o                         
   0  15  11       3785.29       3517.48       181.77 o                         
  -1  16  11       3236.07       3217.67       136.50 o                         
   0  16  11        241.44        234.88        65.11 o                         
  -2   0  12         50.52         10.01        73.14 o                         
  -1   0  12          1.25        -12.14        82.56 o                         
   0   0  12       1627.79       1827.87       129.18 o                         
   1   0  12       4653.67       4297.99       197.71 o                         
  -2   1  12       2669.44       2588.35       115.10 o                         
  -1   1  12        490.92        517.25        61.07 o                         
   0   1  12       3910.53       4056.72       153.17 o                         
   1   1  12        132.78        134.35        50.07 o                         
  -2   2  12        507.45        553.68        57.99 o                         
  -1   2  12       1595.45       1599.03        95.09 o                         
   0   2  12          5.60         27.56        54.33 o                         
   1   2  12       3139.82       3069.64       145.02 o                         
  -2   3  12       6459.14       6648.34       210.41 o                         
  -1   3  12       7214.74       7664.06       229.59 o                         
   0   3  12       8127.97       8541.98       268.43 o                         
   1   3  12       1520.63       1651.47       152.02 o                         
  -2   4  12         66.57         87.25        62.43 o                         
  -1   4  12       1879.17       2072.29        89.78 o                         
   0   4  12       4464.85       4710.10       165.87 o                         
   1   4  12        398.82        480.02        59.21 o                         
  -2   5  12       2316.69       2504.61       135.59 o                         
  -1   5  12       7883.30       8234.49       238.74 o                         
   0   5  12        532.35        674.31        62.94 o                         
   1   5  12       5127.88       5538.31       178.68 o                         
  -2   6  12       5975.99       5921.63       216.54 o                         
  -1   6  12          0.21         45.18        47.40 o                         
   0   6  12       4817.15       4793.05       163.47 o                         
   1   6  12      11372.91      11789.86       330.57 o                         
  -2   7  12        141.34        197.46        61.61 o                         
  -1   7  12       1168.53       1197.73        78.24 o                         
   0   7  12         17.55         51.42        44.87 o                         
   1   7  12          4.65         57.16        46.46 o                         
  -2   8  12       2939.09       3072.16       130.11 o                         
  -1   8  12        320.17        463.07        64.67 o                         
   0   8  12       4588.41       4669.10       141.96 o                         
   1   8  12       6595.27       6722.20       186.69 o                         
  -2   9  12       1428.99       1467.08        93.63 o                         
  -1   9  12      12204.97      13250.77       428.61 o                         
   0   9  12       3832.08       4087.45       148.57 o                         
   1   9  12       1714.25       1662.28        98.95 o                         
  -2  10  12          1.24         84.08        59.16 o                         
  -1  10  12       2295.16       2622.59       127.10 o                         
   0  10  12       2142.80       2387.24       161.12 o                         
   1  10  12          8.23         -1.36        44.07 o                         
  -1  11  12       6210.22       6058.91       253.56 o                         
   0  11  12      13153.48      13356.19       368.84 o                         
  -1  12  12         95.78        144.13        60.78 o                         
   0  12  12        610.85        766.38        62.54 o                         
  -1  13  12        937.95        908.08       135.35 o                         
   0  13  12        518.52        557.77        59.67 o                         
  -1   1  13       5185.26       5405.44       195.75 o                         
   0   1  13       2090.21       2491.54       132.72 o                         
   1   1  13       2169.77       2106.35       124.63 o                         
  -1   2  13        595.70        736.23       114.34 o                         
   0   2  13      12964.67      14238.89       377.79 o                         
   1   2  13       3065.37       3177.93       139.87 o                         
  -1   3  13         56.22         73.23        64.88 o                         
   0   3  13       1727.46       2166.95       134.97 o                         
  -1   4  13       4029.66       3920.71       151.78 o                         
   0   4  13       4364.40       4517.85       175.18 o                         
  -1   5  13       1532.87       1621.42        95.05 o                         
   0   5  13        125.33        234.85        63.58 o                         
  -1   6  13        389.11        384.70        60.93 o                         
   0   6  13        346.84        331.12        56.23 o                         
  -1   7  13       2216.73       2319.39       118.01 o                         
   0   7  13         45.68         21.39        54.22 o                         
   0   8  13        174.31        165.86        64.28 o                         
                                                                                
