# Supplementary material for: Effect of the size of halide ligands on the crystal structures of halide-bibridged polymers of HgX2 with 4-ethyl­pyridine
Source: Acta Crystallogr C Struct Chem. 2025 Nov 10;81(Pt 12):680–6. doi: 10.1107/S2053229625009702 (PMC12805918; doi:10.1107/S2053229625009702)
Supplement: Supplementary file 4 [file c-81-00680-4epHgI_updatedsup4.hkl]

data_4epHgI_updated                                                             
_shelx_title ' mo_PBJ0059LT_0ma in Fdd2'                                        
_shelx_refln_list_code          4                                               
_shelx_F_calc_maximum     1772.58                                               
_exptl_crystal_F_000      3904.00                                               
_reflns_d_resolution_high  0.8005                                               
                                                                                
loop_                                                                           
 _space_group_symop_operation_xyz                                               
 'x, y, z'                                                                      
 '-x, -y, z'                                                                    
 'x+1/4, -y+1/4, z+1/4'                                                         
 '-x+1/4, y+1/4, z+1/4'                                                         
 'x, y+1/2, z+1/2'                                                              
 '-x, -y+1/2, z+1/2'                                                            
 'x+1/4, -y+3/4, z+3/4'                                                         
 '-x+1/4, y+3/4, z+3/4'                                                         
 'x+1/2, y, z+1/2'                                                              
 '-x+1/2, -y, z+1/2'                                                            
 'x+3/4, -y+1/4, z+3/4'                                                         
 '-x+3/4, y+1/4, z+3/4'                                                         
 'x+1/2, y+1/2, z'                                                              
 '-x+1/2, -y+1/2, z'                                                            
 'x+3/4, -y+3/4, z+1/4'                                                         
 '-x+3/4, y+3/4, z+1/4'                                                         
                                                                                
_cell_length_a    30.3836                                                       
_cell_length_b    34.6159                                                       
_cell_length_c     4.3247                                                       
_cell_angle_alpha  90.000                                                       
_cell_angle_beta   90.000                                                       
_cell_angle_gamma  90.000                                                       
                                                                                
_shelx_F_squared_multiplier     1.000                                           
                                                                                
loop_                                                                           
 _refln_index_h                                                                 
 _refln_index_k                                                                 
 _refln_index_l                                                                 
 _refln_F_squared_calc                                                          
 _refln_F_squared_meas                                                          
 _refln_F_squared_sigma                                                         
 _refln_observed_status                                                         
   1   1  -5      48371.20      48708.42      1494.24 o                         
   3   1  -5     108424.67     106994.79      2759.49 o                         
   5   1  -5      80932.23      80804.59      2436.42 o                         
   7   1  -5      64186.97      65169.25      2004.64 o                         
   9   1  -5      54496.03      55100.58      1890.64 o                         
  11   1  -5       3845.69       4278.98       651.74 o                         
  13   1  -5      11471.30      10806.64       797.96 o                         
   1   3  -5       5770.66       5199.28       665.23 o                         
   3   3  -5      40326.38      40814.34      1301.23 o                         
   5   3  -5      49261.79      48585.53      1818.39 o                         
   7   3  -5      61645.53      62299.95      2081.66 o                         
   9   3  -5       5122.41       6749.95       752.98 o                         
  11   3  -5       7896.90       9860.03      1242.29 o                         
   1   5  -5      76229.78      77985.09      1967.64 o                         
   3   5  -5      91475.62      91801.81      2382.11 o                         
   5   5  -5      48082.66      44807.21      1434.75 o                         
   7   5  -5      58805.50      59275.38      1885.09 o                         
   9   5  -5     138520.27     137805.64      3192.05 o                         
  11   5  -5      68000.97      66565.76      1934.15 o                         
  13   5  -5      39411.84      38613.53      1520.84 o                         
   3   7  -5       2095.34       2447.90       595.33 o                         
   5   7  -5      15174.04      15499.28       931.19 o                         
   7   7  -5      32329.99      32068.81      1283.04 o                         
   9   7  -5         78.08        635.97       672.77 o                         
  11   7  -5       7317.31       6751.86       723.94 o                         
  13   7  -5      13410.04      13430.97      1010.07 o                         
   1   9  -5      33619.56      34226.89      1245.00 o                         
   3   9  -5      14733.28      15728.02       784.24 o                         
   5   9  -5      48282.02      44643.82      1436.27 o                         
   7   9  -5      49255.88      48078.51      1380.74 o                         
   9   9  -5     125006.02     122227.52      2708.66 o                         
  11   9  -5     109853.23     108868.53      2597.48 o                         
   1  11  -5      22161.49      20930.98       906.89 o                         
   3  11  -5      14331.55      13953.28      1642.54 o                         
   5  11  -5      37714.98      36050.13      1312.17 o                         
   7  11  -5      14348.48      14362.51       807.51 o                         
   9  11  -5       6262.68       8354.12       667.93 o                         
   1  13  -5       5738.27       6440.96       569.19 o                         
   3  13  -5       5019.74       5496.58       576.41 o                         
   5  13  -5      61667.85      59467.01      1683.39 o                         
   7  13  -5      16099.32      16634.04       924.99 o                         
   1  15  -5      77648.89      76387.61      1843.19 o                         
   3  15  -5      39095.35      38027.80      1224.12 o                         
   5  15  -5      64165.64      64191.91      1793.27 o                         
   0   0  -4     479315.59     479333.00     23126.36 o                         
   4   0  -4      36902.20      35479.21      1149.21 o                         
   8   0  -4      32267.19      31975.44      1160.28 o                         
  12   0  -4     164657.61     159764.02      5138.82 o                         
  16   0  -4      18652.65      15514.84      1137.27 o                         
  20   0  -4      24640.04      27708.94      4965.90 o                         
  24   0  -4       2583.57       3043.85       926.66 o                         
   2   2  -4      38363.80      37881.15       960.31 o                         
   4   2  -4     160151.92     159207.88      2878.16 o                         
   6   2  -4      28494.09      27726.18       699.51 o                         
   8   2  -4     241933.62     233559.62      4451.09 o                         
  10   2  -4       5629.88       6750.97       458.24 o                         
  12   2  -4     382444.81     376364.72      7114.84 o                         
  14   2  -4       6280.09       7246.57       499.02 o                         
  16   2  -4     321667.06     314335.22      6572.92 o                         
  18   2  -4      13615.29      14400.66       801.63 o                         
  20   2  -4      80409.01      71261.75      5366.19 o                         
  22   2  -4      15563.54      15853.04       908.86 o                         
  24   2  -4      77002.44      73326.12      2529.74 o                         
   0   4  -4     321138.38     318308.31      8869.50 o                         
   2   4  -4      36785.56      37087.88       957.20 o                         
   4   4  -4      75326.70      74900.36      1556.81 o                         
   6   4  -4      34599.89      34658.77       890.12 o                         
   8   4  -4      57342.14      58992.58      1354.70 o                         
  10   4  -4      47108.12      45060.28      1282.83 o                         
  12   4  -4     107486.59     107444.45      2419.32 o                         
  14   4  -4      81397.99      76945.82      1822.89 o                         
  16   4  -4       6688.32       7102.45       584.28 o                         
  18   4  -4      17496.57      17170.00       801.30 o                         
  20   4  -4       7636.34       8387.32       696.94 o                         
  22   4  -4       4708.23       5135.33       695.02 o                         
  24   4  -4      11124.44      11727.39      1008.72 o                         
   2   6  -4     136577.42     133192.70      2547.21 o                         
   4   6  -4      57240.19      56491.43      1265.89 o                         
   6   6  -4     135837.20     132893.45      2435.29 o                         
   8   6  -4      63224.41      63692.61      1416.01 o                         
  10   6  -4      39553.42      38456.38      1035.86 o                         
  12   6  -4     152278.02     148455.95      3164.97 o                         
  14   6  -4      15890.19      16187.60       707.56 o                         
  16   6  -4     155683.67     149029.47      3196.75 o                         
  18   6  -4      62685.05      60751.23      1574.85 o                         
  20   6  -4      65615.17      63813.87      1766.46 o                         
  22   6  -4      56516.48      53727.27      2128.07 o                         
  24   6  -4      54913.22      53724.75      2131.73 o                         
   0   8  -4     325817.94     333533.31      7977.89 o                         
   2   8  -4      63483.74      64423.15      1412.39 o                         
   4   8  -4     259123.03     261507.94      4525.70 o                         
   6   8  -4      25388.41      24761.22       876.47 o                         
   8   8  -4     127119.88     126870.23      2368.44 o                         
  10   8  -4      33566.41      33482.98       959.69 o                         
  12   8  -4      25375.98      24739.35       920.26 o                         
  14   8  -4      91977.05      87239.04      2062.41 o                         
  16   8  -4      13937.44      14242.84       787.76 o                         
  18   8  -4      13104.57      14545.36       785.11 o                         
  20   8  -4      44773.14      43468.38      1887.16 o                         
  22   8  -4       9395.51      11088.63       865.20 o                         
  24   8  -4      75457.50      72385.32      2492.11 o                         
   2  10  -4      72642.48      72402.97      1662.71 o                         
   4  10  -4       1609.47       3824.27      1195.81 o                         
   6  10  -4      64740.07      63658.76      1335.05 o                         
   8  10  -4      94072.48      90557.32      1843.77 o                         
  10  10  -4      31232.58      29644.31       942.26 o                         
  14  10  -4      14966.66      14966.73       783.49 o                         
  16  10  -4      47885.90      49765.49      1931.86 o                         
  18  10  -4      34193.30      35452.50      1458.53 o                         
  20  10  -4      98482.90      96220.16      3021.69 o                         
  22  10  -4      26594.17      29361.67      1344.49 o                         
   0  12  -4     385935.25     376464.22     13891.54 o                         
   2  12  -4      29781.38      30230.58       865.98 o                         
   4  12  -4     398734.59     400473.06      6819.60 o                         
   6  12  -4       3808.89       4298.01       380.73 o                         
   8  12  -4     161610.73     161428.97      3228.87 o                         
  10  12  -4      10722.34      11011.97       594.75 o                         
  12  12  -4       3042.54       3363.81       426.40 o                         
  14  12  -4      51497.46      48756.55      1387.35 o                         
  16  12  -4      49523.25      46493.98      1360.67 o                         
  18  12  -4       6903.63       7141.71       710.14 o                         
  20  12  -4     100986.04      98132.59      2579.78 o                         
  22  12  -4      10095.62       9580.14       858.24 o                         
   2  14  -4      12508.89      13234.62       570.01 o                         
   4  14  -4       3842.35       4808.49       403.04 o                         
   6  14  -4         74.27        626.90       327.52 o                         
   8  14  -4     154179.95     149536.11      3258.61 o                         
  10  14  -4      11388.09      12264.50       615.31 o                         
  12  14  -4      43124.48      43419.18      1155.17 o                         
  14  14  -4       1559.82       2208.14       422.45 o                         
  16  14  -4      27553.53      26457.46      1128.01 o                         
  18  14  -4       4549.06       3883.22       665.73 o                         
  20  14  -4     146939.42     147536.89      4235.58 o                         
  22  14  -4       2653.39       3195.32       731.22 o                         
   2  16  -4      11336.76      13235.27       535.69 o                         
   4  16  -4     229984.55     229584.38      4074.36 o                         
   6  16  -4      51828.36      52497.27      1275.31 o                         
   8  16  -4     111483.39     111380.31      2237.31 o                         
  10  16  -4      96176.84      93670.53      1941.44 o                         
  12  16  -4      12221.67      13016.68       778.60 o                         
  14  16  -4     105496.06     103555.46      2257.54 o                         
  16  16  -4      34445.70      34583.44      1378.73 o                         
  18  16  -4      56070.97      55453.82      1910.71 o                         
  20  16  -4      46694.19      48295.57      1698.47 o                         
   2  18  -4      15494.51      16424.18       613.62 o                         
   4  18  -4      18463.81      18451.91      1111.84 o                         
   6  18  -4      43560.66      43221.41      1358.98 o                         
   8  18  -4     146673.61     143489.62      2924.78 o                         
  10  18  -4        328.68       1515.62       413.55 o                         
  12  18  -4      73084.07      75029.56      1895.72 o                         
  14  18  -4      11340.37      11539.23       678.86 o                         
  16  18  -4      62552.00      63994.07      1987.16 o                         
  18  18  -4      14432.71      16029.29       978.39 o                         
  20  18  -4     122969.80     121739.32      3346.90 o                         
   0  20  -4      19003.59      19749.44      1050.96 o                         
   2  20  -4      28257.10      28024.01       876.22 o                         
   4  20  -4      98463.55      98360.95      2710.88 o                         
   6  20  -4      69585.84      68272.69      1533.51 o                         
   8  20  -4      48721.40      51257.30      1367.03 o                         
  10  20  -4     110132.91     108881.51      2414.08 o                         
  12  20  -4       4704.86       6715.86       682.40 o                         
  14  20  -4      87609.21      87686.92      2163.04 o                         
  16  20  -4      13665.03      14075.74       929.67 o                         
  18  20  -4      54124.22      52219.27      2125.28 o                         
   2  22  -4       4850.99       5627.53       496.30 o                         
   4  22  -4      34940.20      35197.57      1272.35 o                         
   6  22  -4      76830.37      77956.59      2269.83 o                         
   8  22  -4     134801.05     136027.89      2905.26 o                         
  10  22  -4       6813.73       7921.46       636.42 o                         
  12  22  -4     133941.98     136239.67      3003.53 o                         
  14  22  -4       8119.03      10040.98       745.10 o                         
  16  22  -4     106956.78     108782.29      2721.43 o                         
   0  24  -4      69797.38      66874.34      2422.37 o                         
   2  24  -4      17317.16      19031.97       900.64 o                         
   4  24  -4      42057.07      44832.40      1675.30 o                         
   6  24  -4      14539.14      16477.51       915.24 o                         
   8  24  -4      23300.75      26266.01      1217.79 o                         
  10  24  -4      43935.56      45487.21      1508.17 o                         
  12  24  -4      16593.71      17180.36       918.11 o                         
  14  24  -4      17354.16      15826.32      1606.76 o                         
   2  26  -4      78221.93      79988.62      2076.68 o                         
   4  26  -4      27452.93      30850.56      1275.01 o                         
   6  26  -4      93004.33      94202.73      2652.19 o                         
   8  26  -4      70118.90      74733.26      1985.86 o                         
  10  26  -4       9764.08      12440.55       838.52 o                         
   0  28  -4     100343.12     104384.27      3983.11 o                         
   2  28  -4       3789.35       4779.69       670.86 o                         
   4  28  -4      18246.19      21079.73      1215.84 o                         
   6  28  -4       4920.07       4945.60       711.86 o                         
   1   1  -3     354445.47     363877.47      5680.12 o                         
   3   1  -3     220786.67     225403.33      3558.00 o                         
   5   1  -3     141769.66     145165.47      2487.70 o                         
   9   1  -3     283559.75     285585.38      6655.01 o                         
  11   1  -3      12950.67      12615.96       474.56 o                         
  13   1  -3     145662.41     142001.42      2627.09 o                         
  15   1  -3     274978.88     267347.12      4798.59 o                         
  17   1  -3       2077.01       2320.81       250.84 o                         
  19   1  -3     270526.66     261019.73      5478.22 o                         
  21   1  -3       4388.40       4835.18      1046.77 o                         
  23   1  -3      63814.43      62191.56      1419.89 o                         
  25   1  -3      45670.64      43624.44      1114.13 o                         
  27   1  -3     100352.70      93348.54      2967.81 o                         
  29   1  -3      48969.50      48883.41      1399.80 o                         
  31   1  -3      61857.91      58842.74      1998.74 o                         
   1   3  -3     331216.78     332170.34      5113.67 o                         
   3   3  -3      89569.34      90162.19      1675.59 o                         
   5   3  -3     104171.15     104317.93      2094.92 o                         
   7   3  -3     131691.84     136982.67      9995.15 o                         
   9   3  -3     282720.47     279175.19      5519.36 o                         
  11   3  -3        344.09       1914.45       600.52 o                         
  13   3  -3     322036.56     311023.91      5864.27 o                         
  15   3  -3     115214.09     112498.41      2293.00 o                         
  17   3  -3       2125.99       3591.23       849.59 o                         
  19   3  -3     205087.09     202861.08      4332.38 o                         
  21   3  -3      30135.20      28525.80       880.96 o                         
  23   3  -3       7388.18       7444.85       477.02 o                         
  25   3  -3      33560.84      32132.66      1026.37 o                         
  27   3  -3      46378.04      45819.09      1249.90 o                         
  29   3  -3      86683.40      87705.52      2330.65 o                         
  31   3  -3      29525.37      28873.47      1417.43 o                         
   3   5  -3     393578.28     406403.19      6760.92 o                         
   5   5  -3     243755.88     246674.39      4269.53 o                         
   9   5  -3      81432.75      79204.98      1681.73 o                         
  11   5  -3     114340.29     113897.69      1977.16 o                         
  13   5  -3     121615.69     113136.84      2635.88 o                         
  15   5  -3     387828.16     371651.25      6552.09 o                         
  17   5  -3      74112.41      72721.52      1594.84 o                         
  19   5  -3     134606.31     128292.54      2816.45 o                         
  21   5  -3       3787.25       3658.16       342.78 o                         
  23   5  -3     138919.14     134045.81      2727.90 o                         
  25   5  -3      44138.37      42943.48      1161.65 o                         
  27   5  -3      85239.37      85755.14      2066.26 o                         
  29   5  -3       1677.62       2874.37       681.67 o                         
  31   5  -3      66562.94      66127.27      2217.14 o                         
   1   7  -3     345856.44     345411.34      5943.36 o                         
   3   7  -3      77337.02      79095.70      1827.02 o                         
   5   7  -3     204604.17     204923.05      5189.27 o                         
   7   7  -3     211118.59     208251.73      4394.27 o                         
   9   7  -3     101298.92      99277.40      1916.72 o                         
  11   7  -3      43300.81      41492.97       952.63 o                         
  13   7  -3     228452.08     220362.48      4215.87 o                         
  15   7  -3      33924.28      32756.01       835.72 o                         
  17   7  -3      11922.21      11512.80       494.27 o                         
  19   7  -3      45430.18      44950.22      1303.19 o                         
  21   7  -3     161124.98     153590.73      3664.02 o                         
  25   7  -3      52000.49      53747.29      1942.92 o                         
  27   7  -3      39470.34      37890.64      1846.48 o                         
  29   7  -3      47914.41      52581.52      1783.97 o                         
   1   9  -3       3691.33       4342.33       234.30 o                         
   3   9  -3     227854.12     225436.78      4082.10 o                         
   5   9  -3     140422.09     139170.44      2894.21 o                         
   7   9  -3     240528.30     236705.28      5446.12 o                         
   9   9  -3      30836.99      26787.85      3123.71 o                         
  11   9  -3     310319.09     305818.62      6449.09 o                         
  13   9  -3     183318.22     171541.05      6397.15 o                         
  15   9  -3     278152.84     276520.78      5086.32 o                         
  17   9  -3     185922.91     182139.41      3586.87 o                         
  19   9  -3      39887.20      37072.90      2279.35 o                         
  21   9  -3      15759.93      15649.28       738.12 o                         
  23   9  -3     104239.71     104037.69      2426.38 o                         
  25   9  -3      41415.85      40685.41      1626.80 o                         
  27   9  -3      35604.98      37479.24      1626.05 o                         
  29   9  -3      33597.23      34352.75      1680.37 o                         
   1  11  -3     222484.11     216185.09      3903.03 o                         
   3  11  -3      56223.03      53288.47      1367.66 o                         
   5  11  -3     136684.91     132661.03      4253.79 o                         
   7  11  -3     364759.59     361526.94      7084.90 o                         
  11  11  -3     186833.25     188946.84      3839.08 o                         
  13  11  -3      39408.30      37378.27      1053.75 o                         
  15  11  -3       1334.90       2986.12       297.19 o                         
  17  11  -3      42444.36      42644.34      1194.85 o                         
  19  11  -3      19687.56      20946.39       768.58 o                         
  21  11  -3     171675.84     165835.28      3556.52 o                         
  23  11  -3      14065.66      13528.53       745.17 o                         
  25  11  -3      16714.78      17410.85      1013.85 o                         
  27  11  -3     104100.21     103850.04      3172.53 o                         
  29  11  -3      15915.84      17713.79      1089.75 o                         
   1  13  -3     170933.77     166387.42      3827.07 o                         
   3  13  -3     123954.28     123678.45      2579.50 o                         
   5  13  -3      56591.98      55593.14      1311.53 o                         
   7  13  -3     210146.33     206119.70      3882.13 o                         
   9  13  -3      32444.55      32092.18       853.13 o                         
  11  13  -3     282239.22     284892.91      5942.32 o                         
  13  13  -3      68847.66      56783.50      5286.28 o                         
  15  13  -3      40108.12      39861.47       942.71 o                         
  17  13  -3     252037.69     245428.16      4882.35 o                         
  19  13  -3      30569.24      31294.48       949.69 o                         
  21  13  -3     118071.03     115521.42      2660.36 o                         
  23  13  -3      48612.70      49731.63      1583.82 o                         
  25  13  -3      34100.69      33580.14      1329.76 o                         
  27  13  -3      26943.56      29916.34      1697.88 o                         
  29  13  -3      44716.81      45230.59      1784.24 o                         
   1  15  -3     122171.74     120111.14      2862.68 o                         
   3  15  -3     112545.05     109712.34      1985.03 o                         
   5  15  -3     107334.80     107691.96      2147.19 o                         
   7  15  -3     456909.88     458877.47      8290.27 o                         
  11  15  -3     214481.59     214463.05      3950.56 o                         
  13  15  -3      10099.25      10586.62       465.46 o                         
  15  15  -3      11557.16      12149.24       518.77 o                         
  17  15  -3      19584.34      18838.39       789.30 o                         
  19  15  -3      47692.53      42366.37      5326.33 o                         
  21  15  -3      62499.56      62155.18      1696.75 o                         
  23  15  -3      92768.72      90778.09      2412.51 o                         
  25  15  -3       9295.66      10209.78       749.58 o                         
  27  15  -3     100405.09     101354.91      2832.14 o                         
   1  17  -3     157298.58     152135.22      3433.37 o                         
   3  17  -3      43234.90      42953.52      1347.77 o                         
   5  17  -3      80123.66      79032.87      2037.63 o                         
   7  17  -3     125106.12     124339.47      2660.30 o                         
   9  17  -3      59295.15      59826.32      1301.06 o                         
  11  17  -3     143100.72     141268.53      3345.61 o                         
  13  17  -3      82800.64      80827.59      2169.88 o                         
  15  17  -3      35906.40      32119.06       934.12 o                         
  17  17  -3     189215.47     183947.67      3858.99 o                         
  19  17  -3      17525.16      17411.71       822.17 o                         
  21  17  -3     135436.39     136515.08      3065.07 o                         
  23  17  -3      37110.00      36505.64      1392.01 o                         
  25  17  -3      37827.80      37921.34      1437.07 o                         
  27  17  -3      16053.64      16520.33      1028.31 o                         
   1  19  -3      85804.91      83117.45      1806.71 o                         
   3  19  -3     179781.75     177818.42      3092.79 o                         
   5  19  -3     246759.25     248900.77      4476.30 o                         
   7  19  -3     265008.22     262086.78      5028.57 o                         
  11  19  -3      64218.98      65750.70      1766.10 o                         
  13  19  -3       6041.35       7154.25       463.13 o                         
  15  19  -3      17511.71      19256.27       731.74 o                         
  17  19  -3       6627.09       7021.76       565.33 o                         
  19  19  -3      27863.19      28110.72       929.16 o                         
  21  19  -3      26142.78      27426.79      1102.22 o                         
  23  19  -3     171261.59     172028.02      3953.51 o                         
  25  19  -3      57771.03      56959.65      1781.69 o                         
   1  21  -3      51774.00      51869.29      1425.82 o                         
   3  21  -3      14933.19      15392.64       604.27 o                         
   5  21  -3      43460.69      43374.46      1256.12 o                         
   7  21  -3      60094.05      59101.06      1480.21 o                         
   9  21  -3     103108.98     103785.75      2796.64 o                         
  11  21  -3      74756.61      74932.45      2049.14 o                         
  13  21  -3     162142.55     161379.30      4089.30 o                         
  17  21  -3      41060.04      41439.69      1355.80 o                         
  19  21  -3      96257.48      93211.48      2212.47 o                         
  21  21  -3      81506.39      81596.04      2154.84 o                         
  23  21  -3      33931.30      36165.63      1344.76 o                         
  25  21  -3      15795.98      15315.23       973.43 o                         
   1  23  -3      71599.63      71317.28      1550.97 o                         
   3  23  -3     133964.09     133773.70      3010.33 o                         
   5  23  -3     234529.45     234931.11      4341.02 o                         
   9  23  -3     161583.19     162072.42      3665.83 o                         
  11  23  -3      13758.65      15681.75       915.26 o                         
  13  23  -3      16786.94      17436.84       926.26 o                         
  15  23  -3      25040.71      26523.54      1028.43 o                         
  17  23  -3       8248.09       8098.87       587.69 o                         
  19  23  -3      32892.51      31457.31      1130.81 o                         
  21  23  -3      36844.27      38166.90      1442.66 o                         
  23  23  -3      88571.13      89167.77      2408.73 o                         
   1  25  -3     103217.94     102459.96      2129.24 o                         
   3  25  -3      10518.08      10863.13       570.86 o                         
   5  25  -3      21126.04      22204.57       735.37 o                         
   7  25  -3      58425.67      57829.13      1621.81 o                         
   9  25  -3      89632.89      92354.86      2254.22 o                         
  11  25  -3      30395.40      30082.53      1052.01 o                         
  13  25  -3      92594.46      92673.55      2631.37 o                         
  15  25  -3      94640.10      92176.53      2468.47 o                         
  17  25  -3       4511.23       5308.16       620.36 o                         
  19  25  -3     157447.70     155413.75      3643.55 o                         
  21  25  -3      23303.74      23789.71      1189.53 o                         
   1  27  -3      62787.90      64984.92      1435.22 o                         
   3  27  -3      84896.03      86659.49      2084.53 o                         
   5  27  -3     106054.26     104871.08      2439.44 o                         
   7  27  -3       2997.87       3442.27       454.28 o                         
   9  27  -3     211377.58     215602.97      4848.72 o                         
  11  27  -3       6313.56       7846.69       593.70 o                         
  13  27  -3      34288.96      34434.80      1182.78 o                         
  15  27  -3       9939.81      10552.60       671.96 o                         
  17  27  -3       8320.19       7963.17       642.88 o                         
  19  27  -3      41245.25      41027.11      1679.49 o                         
   1  29  -3      54924.28      54866.20      1279.44 o                         
   3  29  -3       9070.49       9790.57       547.44 o                         
   5  29  -3      27996.83      30274.05      1054.82 o                         
   7  29  -3      33645.34      35245.32      1214.22 o                         
   9  29  -3      49291.77      50418.54      1454.27 o                         
  11  29  -3      41358.54      41583.61      1407.46 o                         
  13  29  -3      70556.24      71428.92      1904.91 o                         
  15  29  -3     137008.69     133132.73      3107.15 o                         
  17  29  -3      24393.24      22556.75      2612.70 o                         
   1  31  -3      62692.62      63596.25      1662.08 o                         
   3  31  -3      98391.67     100184.11      2456.43 o                         
   5  31  -3      49323.45      50759.71      1568.85 o                         
   7  31  -3      10208.30      10861.64       737.90 o                         
   9  31  -3      98299.27      97993.54      2468.45 o                         
  11  31  -3       3676.87       5108.81       571.26 o                         
  13  31  -3      27455.03      29833.17      1152.85 o                         
  15  31  -3       1850.58       3317.99       655.20 o                         
   1  33  -3       7133.93       9555.65       807.94 o                         
   3  33  -3      43080.40      46181.19      1449.18 o                         
   5  33  -3      31435.57      30108.39      1153.35 o                         
   7  33  -3      40269.91      41480.63      1402.13 o                         
   9  33  -3      12876.64      13726.33       894.19 o                         
  11  33  -3      40663.39      42245.62      1564.72 o                         
   1  35  -3      58092.20      62105.89      2038.80 o                         
   3  35  -3      48066.03      49016.33      1675.25 o                         
   5  35  -3      32274.69      32031.04      1351.48 o                         
   7  35  -3      32533.71      33256.74      1466.87 o                         
   2   0  -2     956652.19    1014094.94     19514.91 o                         
   6   0  -2    2094936.25    2263936.00     47226.50 o                         
  10   0  -2      57076.75      61119.62      1302.93 o                         
  14   0  -2      66767.33      63429.48      2114.51 o                         
  18   0  -2      10646.09      10140.04       586.59 o                         
  22   0  -2     443069.88     435799.66     12269.66 o                         
  26   0  -2     259334.48     249392.09      7395.62 o                         
  30   0  -2      71968.89      68596.58      2358.58 o                         
  34   0  -2     182398.84     180706.02      5688.34 o                         
   0   2  -2     242951.30     256562.14      4753.33 o                         
   2   2  -2     243402.25     254598.28      3373.18 o                         
   4   2  -2      39349.46      43374.33       693.27 o                         
   6   2  -2     271721.53     281747.59      4788.84 o                         
   8   2  -2       3951.47       3861.56       161.72 o                         
  10   2  -2     737168.62     750892.00     10941.43 o                         
  12   2  -2      29742.52      28757.66       573.36 o                         
  16   2  -2      31188.21      30207.61       777.21 o                         
  18   2  -2     410184.53     403817.94      7422.13 o                         
  20   2  -2      36287.53      35411.43       928.60 o                         
  22   2  -2     407522.91     391736.91      7863.82 o                         
  24   2  -2      11977.25      13477.54       590.05 o                         
  26   2  -2       5203.06       5656.91       449.75 o                         
  28   2  -2      14660.10      15687.11       707.93 o                         
  30   2  -2      74820.98      74476.44      1747.31 o                         
  32   2  -2       1390.25       2392.40       507.31 o                         
  34   2  -2      57907.34      58217.49      1687.49 o                         
   2   4  -2     784138.88     826873.88     12464.05 o                         
   4   4  -2      30354.68      30434.27       581.01 o                         
   6   4  -2    1303696.88    1381618.50     24750.34 o                         
   8   4  -2     520631.47     527919.00      9046.96 o                         
  10   4  -2      68714.76      64867.39      1165.01 o                         
  12   4  -2     154020.53     150323.55      2593.92 o                         
  14   4  -2       9149.30       8905.90      1106.34 o                         
  16   4  -2      33521.23      34437.26       855.71 o                         
  18   4  -2       2324.11       2686.84       257.70 o                         
  20   4  -2     151021.39     145260.75      2976.12 o                         
  22   4  -2     262839.09     252912.95      5103.34 o                         
  24   4  -2       1901.57       3374.86       418.13 o                         
  26   4  -2     162908.59     160427.52      3494.16 o                         
  28   4  -2      59918.44      57361.41      1538.34 o                         
  30   4  -2      65020.64      65944.69      1703.89 o                         
  32   4  -2      10457.05      10319.30       694.66 o                         
  34   4  -2     142085.25     144339.23      3771.28 o                         
   0   6  -2     593505.75     607725.38     15215.02 o                         
   2   6  -2       1323.15       2035.03       146.95 o                         
   4   6  -2     115991.03     120206.48      2085.46 o                         
   6   6  -2     185689.67     186979.42      3124.37 o                         
   8   6  -2      43084.61      47056.96       915.72 o                         
  10   6  -2     551760.38     550286.19      9401.40 o                         
  12   6  -2     136916.05     134319.61      2377.34 o                         
  14   6  -2     287983.69     277132.00      4564.71 o                         
  16   6  -2     197047.97     190876.30      3780.00 o                         
  18   6  -2     414291.78     404419.16      7619.58 o                         
  20   6  -2     161453.88     155658.69      3057.53 o                         
  22   6  -2     255038.83     247113.19      4820.95 o                         
  24   6  -2      48613.09      48477.57      1175.30 o                         
  26   6  -2      41075.80      39728.69      1064.66 o                         
  28   6  -2      78687.38      78937.99      1747.84 o                         
  30   6  -2      20845.07      21457.02       860.22 o                         
  32   6  -2      11619.71      13194.96       813.45 o                         
  34   6  -2       4139.17       5695.48       737.44 o                         
   2   8  -2     547741.06     549303.56      9914.65 o                         
   4   8  -2      93255.21      99616.21      1871.12 o                         
   6   8  -2     407407.41     427365.25      7196.83 o                         
   8   8  -2     697033.19     699917.88     12238.18 o                         
  10   8  -2     169550.00     167190.28      3135.70 o                         
  12   8  -2     159189.91     156605.56      3000.44 o                         
  14   8  -2      49344.98      47273.64      1172.51 o                         
  16   8  -2       6471.44       7134.68       329.50 o                         
  18   8  -2      35115.79      32971.25       731.85 o                         
  20   8  -2     247001.12     241280.89      4967.35 o                         
  22   8  -2      65532.61      64706.07      1441.56 o                         
  24   8  -2       3005.69       3002.15       354.21 o                         
  26   8  -2     111549.66     109935.12      2209.18 o                         
  28   8  -2      57709.89      57976.11      1500.56 o                         
  30   8  -2      99910.11      99720.73      2213.59 o                         
  32   8  -2       9779.47      10570.25       716.71 o                         
  34   8  -2      76764.30      80080.26      2199.65 o                         
   0  10  -2     385797.44     383607.25      8565.48 o                         
   2  10  -2     259391.41     258183.53      4591.46 o                         
   4  10  -2     152446.11     153394.20      2883.96 o                         
   6  10  -2     428082.22     433599.28      9151.53 o                         
   8  10  -2      49134.53      47640.62      1149.89 o                         
  10  10  -2     440056.81     439035.72      9478.09 o                         
  12  10  -2      75060.43      73310.17      1355.32 o                         
  14  10  -2     911912.50     908259.38     17818.90 o                         
  16  10  -2      79827.17      78488.81      1756.67 o                         
  18  10  -2     403961.12     389785.75      7668.22 o                         
  20  10  -2      48215.24      46598.30      1069.44 o                         
  22  10  -2     107187.34     102409.33      2287.53 o                         
  24  10  -2      41421.02      40137.41      1123.50 o                         
  26  10  -2      86193.16      83063.66      1842.49 o                         
  28  10  -2      19966.81      20523.37       824.79 o                         
  30  10  -2       6146.97       5318.13       614.73 o                         
  32  10  -2       6779.21       8558.11       721.57 o                         
  34  10  -2      21469.20      22312.42      1226.78 o                         
   2  12  -2     545051.38     533472.56     11623.41 o                         
   4  12  -2      21410.60      20302.33       479.47 o                         
   8  12  -2     158659.92     152854.25      3312.53 o                         
  10  12  -2     265401.59     261532.84      5131.75 o                         
  12  12  -2      26176.64      26384.93       671.70 o                         
  14  12  -2     154382.25     149008.58      2995.76 o                         
  16  12  -2      18979.27      14935.98      1531.92 o                         
  18  12  -2      54805.65      52776.06      1268.18 o                         
  20  12  -2     115910.00     110773.20      2304.96 o                         
  24  12  -2       1087.05       1959.19       389.21 o                         
  28  12  -2       1910.26       2538.24       500.03 o                         
  30  12  -2     151888.45     158083.45      3591.44 o                         
  32  12  -2      13628.02      15065.33       884.19 o                         
   0  14  -2      58559.46      55208.48      1612.08 o                         
   2  14  -2     292526.25     291021.78      5429.50 o                         
   4  14  -2     174148.50     176447.55      3355.52 o                         
   6  14  -2     295206.06     291699.22      5863.54 o                         
   8  14  -2      77386.36      77600.99      1753.96 o                         
  10  14  -2     183938.62     181262.44      5319.09 o                         
  12  14  -2        928.34       1309.51       283.80 o                         
  14  14  -2    1182410.50    1179228.62     23367.25 o                         
  16  14  -2       5919.12       7580.37       387.05 o                         
  18  14  -2     248049.84     240875.98      5187.91 o                         
  20  14  -2      21839.11      21146.17       815.66 o                         
  22  14  -2      47746.73      46797.69      1199.96 o                         
  24  14  -2      86375.95      82330.23      1912.21 o                         
  26  14  -2     151851.70     149739.39      3116.67 o                         
  28  14  -2      12254.14      13123.60       716.98 o                         
  30  14  -2       4508.21       5904.92       579.38 o                         
  32  14  -2      17956.40      18307.31       986.95 o                         
   2  16  -2     582741.62     584769.50     10563.86 o                         
   4  16  -2      29113.23      28594.08       619.22 o                         
   8  16  -2     123057.16     118607.51      2709.46 o                         
  10  16  -2     314598.28     309516.03      6315.05 o                         
  12  16  -2     132100.05     122814.02      8049.57 o                         
  14  16  -2      68310.84      66915.38      1651.42 o                         
  16  16  -2      91677.02      85585.05      2815.57 o                         
  18  16  -2      61349.07      60491.05      1402.12 o                         
  22  16  -2      40530.99      34316.80      5887.00 o                         
  24  16  -2      11450.19      12876.84       648.95 o                         
  26  16  -2      65288.79      65266.73      1766.76 o                         
  28  16  -2      27881.68      29878.31      1169.14 o                         
  30  16  -2     155885.67     158598.50      3778.40 o                         
  32  16  -2      17555.75      19719.49      1051.77 o                         
   0  18  -2     560034.56     549097.00     16921.06 o                         
   2  18  -2     165129.45     159447.45      3388.21 o                         
   4  18  -2     174756.98     170695.00      3812.59 o                         
   6  18  -2      75418.56      71318.11      1601.71 o                         
   8  18  -2      71340.52      68007.62      1760.34 o                         
  12  18  -2      39774.90      40123.85      1091.71 o                         
  14  18  -2     511052.47     504799.34      9866.20 o                         
  16  18  -2      44476.82      43015.02      1081.47 o                         
  18  18  -2     155991.11     155837.05      3121.20 o                         
  20  18  -2     114125.78     110593.06      2394.61 o                         
  22  18  -2      59994.32      58925.23      1323.66 o                         
  24  18  -2      32834.34      33445.53      1224.05 o                         
  26  18  -2     120329.20     125125.80      2972.08 o                         
  28  18  -2      69185.70      71366.85      2045.50 o                         
  30  18  -2         47.54        143.91       598.92 o                         
   2  20  -2     617342.44     617617.38     11893.38 o                         
   4  20  -2      77108.88      75985.52      1515.72 o                         
   6  20  -2     113214.06     111499.87      2506.10 o                         
   8  20  -2     175523.62     169745.86      3446.47 o                         
  10  20  -2     176826.55     174539.39      3577.24 o                         
  12  20  -2     105398.94      97989.39      3179.35 o                         
  14  20  -2      21512.18      20776.30       776.86 o                         
  16  20  -2     117219.55     112172.64      2335.54 o                         
  18  20  -2      92892.73      89882.06      1982.06 o                         
  20  20  -2      28158.17      28609.18       868.57 o                         
  22  20  -2       8936.20       9265.01       539.42 o                         
  24  20  -2      32512.28      32747.96      1123.02 o                         
  26  20  -2      76717.66      75941.73      2224.61 o                         
  28  20  -2      52654.57      57945.03      1853.51 o                         
  30  20  -2     120242.65     122761.79      3269.01 o                         
   0  22  -2     557519.38     555153.19     15302.84 o                         
   2  22  -2      21332.75      21462.91       569.98 o                         
   4  22  -2      50881.50      50493.54      1176.34 o                         
   8  22  -2      16559.92      17608.73       565.79 o                         
  12  22  -2      99344.98      98639.09      2177.63 o                         
  14  22  -2     188180.61     181240.23      4569.74 o                         
  16  22  -2      61026.08      56883.15      1461.24 o                         
  18  22  -2      85878.74      83259.20      2438.10 o                         
  20  22  -2      46082.40      46008.18      1318.27 o                         
  22  22  -2      66014.42      64823.67      1628.99 o                         
  24  22  -2       2132.89       2835.02       506.48 o                         
  26  22  -2      64368.64      65830.31      2033.37 o                         
  28  22  -2      72596.22      73318.17      2199.11 o                         
   2  24  -2     432404.94     435785.72      9304.70 o                         
   4  24  -2     105610.80     104104.09      2295.89 o                         
   6  24  -2     269369.06     267392.00      5887.18 o                         
  10  24  -2      89954.11      87142.86      2066.67 o                         
  12  24  -2      97937.82      95426.05      2339.71 o                         
  14  24  -2       7784.35       8915.18       569.33 o                         
  16  24  -2     173220.50     169037.16      4161.65 o                         
  18  24  -2      28142.03      28014.93       983.29 o                         
  20  24  -2       4024.34       4349.05       523.50 o                         
  22  24  -2      74413.15      76089.60      1927.05 o                         
  24  24  -2      41896.24      42309.29      1675.33 o                         
  26  24  -2     105410.52     107241.08      2801.36 o                         
  28  24  -2      26146.20      29324.38      1299.08 o                         
   0  26  -2     239509.44     244775.30      6383.11 o                         
   2  26  -2      17312.92      17374.94       544.12 o                         
   6  26  -2      54708.35      55090.60      1306.92 o                         
   8  26  -2      38255.80      38088.98      1030.37 o                         
  10  26  -2     114550.26     111808.35      2483.75 o                         
  12  26  -2      92751.36      93549.48      2248.00 o                         
  16  26  -2      11202.42      10912.90       653.24 o                         
  18  26  -2      80881.24      79495.84      2139.09 o                         
  20  26  -2      14699.93      14906.95       671.06 o                         
  22  26  -2      92105.37      94978.37      2348.32 o                         
  24  26  -2      37995.68      28299.23      3327.27 o                         
  26  26  -2      15402.99      17355.02      1081.92 o                         
   2  28  -2     111721.06     110919.84      2211.10 o                         
   4  28  -2     100105.37      97680.93      2258.74 o                         
   6  28  -2     296814.62     300774.44      6548.85 o                         
   8  28  -2      46253.94      46923.47      1323.44 o                         
  10  28  -2      12947.50      13736.24       652.16 o                         
  12  28  -2     191123.91     189158.03      4119.45 o                         
  14  28  -2       4516.76       4613.49       453.17 o                         
  16  28  -2     166777.16     162927.67      4165.70 o                         
  18  28  -2       1944.55       2063.56       449.41 o                         
  20  28  -2      24092.04      24179.27       997.74 o                         
  22  28  -2      58977.60      59538.89      1767.30 o                         
  24  28  -2      28188.51      27650.56      1354.05 o                         
   0  30  -2     141291.14     142205.33      3760.95 o                         
   2  30  -2      19105.57      19801.18       654.86 o                         
   6  30  -2      26769.37      27224.49       969.38 o                         
   8  30  -2      35026.51      36514.91      1043.66 o                         
  10  30  -2     150880.31     151070.02      3415.88 o                         
  12  30  -2      26727.51      26398.04       964.19 o                         
  14  30  -2      17100.09      16904.03       800.70 o                         
  16  30  -2      12638.37      12906.69       731.18 o                         
  18  30  -2      72307.64      70961.84      1902.59 o                         
  20  30  -2      36518.78      36330.89      1292.88 o                         
  22  30  -2      98555.42     101732.80      2659.37 o                         
   2  32  -2      48543.56      32354.46      3243.86 o                         
   4  32  -2      20940.80      20618.90       752.48 o                         
   6  32  -2     130331.47     133010.86      2901.56 o                         
   8  32  -2     119364.59     119367.57      2880.46 o                         
  10  32  -2       4512.14       5541.04       540.90 o                         
  12  32  -2     121499.61     119129.60      2925.04 o                         
  14  32  -2        708.37        400.32       435.95 o                         
  16  32  -2      69823.80      68193.09      1970.29 o                         
  18  32  -2      38835.78      40199.90      1373.05 o                         
  20  32  -2      52234.93      53646.09      1738.00 o                         
   0  34  -2      58837.64      58205.61      2165.39 o                         
   2  34  -2       2651.50       3048.41       380.87 o                         
   4  34  -2      72898.10      73516.73      1823.25 o                         
   6  34  -2      66503.71      69455.50      1760.99 o                         
   8  34  -2      44738.72      46057.17      1366.98 o                         
  10  34  -2     158804.64     160896.73      3576.69 o                         
  12  34  -2       1247.55       2450.36       541.26 o                         
  14  34  -2      37355.41      34869.04      1463.71 o                         
  16  34  -2      15990.55      15481.63       861.38 o                         
  18  34  -2      90714.38      91718.22      2600.44 o                         
   4  36  -2       5735.16       5938.64       734.02 o                         
   6  36  -2      51363.65      53380.61      1415.52 o                         
   8  36  -2      83075.43      82523.26      2172.52 o                         
  10  36  -2       4364.52       4087.12       564.08 o                         
  12  36  -2      49382.89      49503.66      1516.18 o                         
  14  36  -2       7448.97       8800.63       835.77 o                         
   0  38  -2      22914.17      22128.55      1605.71 o                         
   2  38  -2       3615.27       3463.45       613.13 o                         
   4  38  -2     118480.39     121234.13      3102.05 o                         
   6  38  -2      26414.20      26302.97      1053.74 o                         
   8  38  -2      71129.55      71248.26      1936.49 o                         
  10  38  -2      61655.74      64570.66      1950.35 o                         
   2  40  -2      20398.06      22626.32      1238.64 o                         
   1   1  -1      14572.69      14131.94       206.55 o                         
   3   1  -1     313906.28     336012.28      3668.71 o                         
   5   1  -1      19601.89      22384.55       295.82 o                         
   7   1  -1     870860.38     920120.94     10671.89 o                         
   9   1  -1     583275.12     599523.62      7443.71 o                         
  11   1  -1     177351.39     175317.62      2584.39 o                         
  13   1  -1     531258.81     534938.69      9418.78 o                         
  15   1  -1     477203.22     476881.53     11028.92 o                         
  17   1  -1     195765.95     190778.69      3759.82 o                         
  19   1  -1     178154.53     170527.88      3603.73 o                         
  21   1  -1     402364.06     396930.31      7439.78 o                         
  23   1  -1       6255.64       6579.10       362.14 o                         
  25   1  -1     165806.02     161347.84      3300.35 o                         
  27   1  -1       6559.05       7578.44       469.34 o                         
  29   1  -1       7937.91      12174.47      2643.14 o                         
  31   1  -1      68624.63      67079.59      1554.99 o                         
  33   1  -1       2661.13       3364.52       464.79 o                         
  35   1  -1      58074.75      60183.87      1589.55 o                         
  37   1  -1      52326.14      55891.98      1683.14 o                         
   1   3  -1     505852.19     551183.44      7520.90 o                         
   3   3  -1     910697.19     991897.69     11494.51 o                         
   5   3  -1     117667.63     119184.54      1408.63 o                         
   7   3  -1    1397251.38    1490359.62     16955.64 o                         
   9   3  -1     669847.56     692255.25      9006.29 o                         
  11   3  -1     281285.91     286638.31      4318.98 o                         
  13   3  -1     885976.50     888761.81     15682.49 o                         
  15   3  -1     527259.06     520181.25      9764.42 o                         
  17   3  -1      66492.44      65443.63      1756.55 o                         
  19   3  -1     398330.62     378285.16      7562.33 o                         
  21   3  -1     208282.67     205656.50      4223.08 o                         
  25   3  -1     114909.94     109827.60      2252.75 o                         
  27   3  -1      61356.99      59292.07      1334.37 o                         
  29   3  -1      49144.42      48240.02      1232.35 o                         
  31   3  -1      74960.98      73867.57      1672.81 o                         
  33   3  -1      16304.88      16676.58       813.96 o                         
  35   3  -1     107077.12     108464.29      2543.80 o                         
  37   3  -1      29005.01      32135.06      1332.51 o                         
   1   5  -1     404590.34     438478.22      5259.20 o                         
   3   5  -1     368795.16     389940.69      4736.04 o                         
   5   5  -1      12637.08      13870.08       234.45 o                         
   7   5  -1     110754.77     117735.56      1497.61 o                         
   9   5  -1     590782.44     601754.62      7541.48 o                         
  11   5  -1     168106.33     169751.52      2457.67 o                         
  13   5  -1     118961.87     117596.88      1876.88 o                         
  17   5  -1     202596.70     192290.86      3482.44 o                         
  19   5  -1      57255.88      54761.11      2945.07 o                         
  21   5  -1     365138.72     346575.34      8102.01 o                         
  23   5  -1      37949.32      36725.61      1270.71 o                         
  25   5  -1      91967.17      88168.50      1852.77 o                         
  27   5  -1      11989.64      12434.30       582.27 o                         
  29   5  -1      62286.04      61207.71      1388.47 o                         
  31   5  -1      35664.55      36986.11      1038.64 o                         
  33   5  -1      11697.59      11611.48       697.12 o                         
  35   5  -1      11785.51      13689.21       765.47 o                         
  37   5  -1      73354.74      78023.05      2182.75 o                         
   1   7  -1    1592524.38    1724141.38     20202.64 o                         
   3   7  -1     493307.50     514019.25      6106.31 o                         
   5   7  -1     829053.12     873138.44     11420.26 o                         
   7   7  -1    1094313.38    1151102.75     14470.64 o                         
   9   7  -1     231293.86     237117.12      4683.18 o                         
  11   7  -1     232671.23     231106.86      4291.95 o                         
  13   7  -1     522977.19     521414.50      9096.56 o                         
  15   7  -1     348928.16     334355.59      5659.81 o                         
  19   7  -1     291099.66     276828.16      5864.36 o                         
  21   7  -1     226923.41     223118.67      4650.77 o                         
  23   7  -1     151799.28     147659.95      4109.65 o                         
  25   7  -1     134096.28     129369.89      2698.21 o                         
  27   7  -1     264383.00     264511.41      5144.79 o                         
  29   7  -1      70819.67      71859.21      1941.34 o                         
  31   7  -1      42984.86      42398.21      1162.36 o                         
  33   7  -1      74557.59      74488.71      1819.65 o                         
  35   7  -1      69488.94      69721.38      1916.59 o                         
   1   9  -1     185853.08     183450.64      2085.35 o                         
   3   9  -1     214859.33     218704.94      2929.19 o                         
   5   9  -1     204122.23     208871.64      2959.06 o                         
   7   9  -1      30271.30      30839.02       802.07 o                         
   9   9  -1     478192.94     481705.75      7721.13 o                         
  11   9  -1     188445.02     183667.14      2949.39 o                         
  17   9  -1     256959.23     245934.78      4185.40 o                         
  23   9  -1     245433.83     237750.08      4415.52 o                         
  25   9  -1      76257.27      75695.27      1833.23 o                         
  27   9  -1      18008.69      17772.65       710.54 o                         
  29   9  -1     171532.06     172274.56      3199.76 o                         
  31   9  -1      25026.93      24864.51       863.97 o                         
  33   9  -1      29549.15      30720.73      1017.13 o                         
  35   9  -1      20666.53      22046.87       993.90 o                         
   1  11  -1    1121195.00    1144977.00     15591.29 o                         
   3  11  -1     161786.75     161648.47      2418.84 o                         
   5  11  -1    1134840.00    1169124.75     16642.07 o                         
   7  11  -1     566298.06     575423.38      9344.99 o                         
   9  11  -1      59332.54      57317.84       998.13 o                         
  13  11  -1     222468.62     214629.61      3531.94 o                         
  15  11  -1     270081.06     260578.30      3985.52 o                         
  17  11  -1       6795.58       8399.37       418.61 o                         
  19  11  -1      55784.94      51868.91      1283.15 o                         
  21  11  -1     302425.34     300294.69      6287.83 o                         
  23  11  -1     123166.59     124453.20      2533.04 o                         
  25  11  -1      72357.46      72491.76      1672.02 o                         
  27  11  -1     286362.44     292238.62      5809.68 o                         
  29  11  -1     102436.57     101869.38      2184.77 o                         
  31  11  -1      14377.84      16136.83       774.15 o                         
  33  11  -1     137491.17     141236.56      3094.52 o                         
  35  11  -1      14845.30      16337.98       804.92 o                         
   1  13  -1     526868.25     539211.12      8215.73 o                         
   3  13  -1     154180.97     150380.05      2477.13 o                         
   5  13  -1     833346.38     856802.31     14276.89 o                         
   7  13  -1     126359.14     123997.24      2170.27 o                         
   9  13  -1     167668.28     164873.25      2694.42 o                         
  11  13  -1     364064.88     357734.41      6303.68 o                         
  15  13  -1     201844.44     194469.48      3447.56 o                         
  17  13  -1     242437.44     236230.50      4374.86 o                         
  19  13  -1     133273.08     102501.62     19160.78 o                         
  21  13  -1      92121.67      89263.97      1920.02 o                         
  23  13  -1     283495.97     282674.03      5259.51 o                         
  25  13  -1      39349.85      39580.46      1264.68 o                         
  27  13  -1      94388.35      92781.88      1913.70 o                         
  29  13  -1     124214.73     129916.85      2582.58 o                         
  31  13  -1      16007.58      16634.26       764.90 o                         
  33  13  -1      36572.41      38810.35      1233.84 o                         
  35  13  -1       5418.76       6897.98       655.84 o                         
   1  15  -1     679338.94     676074.00     10484.28 o                         
   3  15  -1      17419.30      17638.12       392.92 o                         
   5  15  -1     467867.25     466634.78      7898.07 o                         
   7  15  -1     250009.48     246267.80      4220.01 o                         
  11  15  -1      44879.85      42526.55      1023.39 o                         
  13  15  -1     225871.86     220609.14      3792.18 o                         
  15  15  -1      88190.66      86078.10      1902.19 o                         
  17  15  -1      49996.28      46950.41      1003.56 o                         
  19  15  -1      11363.62      10324.41       960.62 o                         
  21  15  -1      90898.66      91450.36      2021.43 o                         
  23  15  -1      64906.82      65040.50      1523.47 o                         
  25  15  -1      27964.91      28688.59       880.64 o                         
  27  15  -1      94585.82      97908.73      2205.25 o                         
  29  15  -1     147898.69     151245.28      2938.42 o                         
  31  15  -1       3970.69       4973.99       527.12 o                         
  33  15  -1     108530.92     110960.56      2539.74 o                         
   1  17  -1     481765.00     483547.22      8323.26 o                         
   3  17  -1      59064.46      59746.05      1103.84 o                         
   5  17  -1     574444.88     570936.06     10171.95 o                         
   7  17  -1     277977.19     272871.69      5210.69 o                         
   9  17  -1     215865.09     211563.45      4361.88 o                         
  11  17  -1     449999.28     439425.84      8376.38 o                         
  13  17  -1     222573.53     218711.92      3981.50 o                         
  15  17  -1     454834.97     456328.75      8530.32 o                         
  17  17  -1     369899.31     366837.06      6771.26 o                         
  19  17  -1     160928.45     160092.86      3068.88 o                         
  21  17  -1     152484.70     149814.28      2833.31 o                         
  23  17  -1     201822.45     203305.50      3950.24 o                         
  25  17  -1      10710.78      10842.38       579.47 o                         
  27  17  -1     114273.81     116643.53      2405.96 o                         
  29  17  -1      19256.04      21108.33       826.83 o                         
  31  17  -1       4035.80       5352.25       538.81 o                         
  33  17  -1      41977.30      43873.85      1471.36 o                         
   1  19  -1     351986.94     326756.47     18221.66 o                         
   5  19  -1      75926.84      74497.84      1472.98 o                         
   7  19  -1      46880.83      44730.22       949.90 o                         
   9  19  -1      85301.93      82135.16      1629.92 o                         
  11  19  -1      85519.44      83725.09      2574.74 o                         
  13  19  -1     116067.41     107971.37      2756.42 o                         
  15  19  -1      13973.66      13741.04       512.00 o                         
  17  19  -1     166876.20     162782.33      2832.10 o                         
  19  19  -1      26187.29      26936.27       671.39 o                         
  21  19  -1      33368.53      32875.28       853.89 o                         
  23  19  -1      29129.44      28245.05       802.21 o                         
  25  19  -1      13465.03      13396.42       931.77 o                         
  27  19  -1      11915.27      12740.69       613.32 o                         
  29  19  -1     119014.65     122738.12      2817.11 o                         
  31  19  -1      27700.08      30634.14      1114.67 o                         
  33  19  -1      40885.27      44242.45      1483.50 o                         
   1  21  -1      81245.51      78791.66      1590.55 o                         
   3  21  -1      86149.89      82567.28      1682.14 o                         
   5  21  -1     143528.06     140993.56      2554.17 o                         
   7  21  -1     364941.69     371034.75      8163.77 o                         
   9  21  -1     355249.72     349430.44      8124.56 o                         
  11  21  -1     363112.78     351783.22      7368.20 o                         
  13  21  -1     489260.41     489810.69      9510.45 o                         
  15  21  -1     417477.03     421267.38      7753.07 o                         
  17  21  -1     202948.73     201286.62      3743.42 o                         
  19  21  -1     239377.48     238988.47      4765.65 o                         
  21  21  -1     121841.34     121390.72      2605.33 o                         
  23  21  -1      22324.60      22956.95       773.59 o                         
  25  21  -1      57806.55      56549.66      1275.78 o                         
  27  21  -1      40314.55      42906.14      1201.15 o                         
  29  21  -1       1008.36       1690.66       520.67 o                         
  31  21  -1       2433.94       3067.91       574.26 o                         
   3  23  -1     262178.09     264433.84      4664.86 o                         
   7  23  -1      26607.18      27734.24       713.23 o                         
   9  23  -1     102593.76     100786.59      2336.61 o                         
  11  23  -1     240677.19     237676.52      4504.56 o                         
  13  23  -1       7363.11       6903.26       405.65 o                         
  15  23  -1      89251.94      87060.20      1895.49 o                         
  17  23  -1     106115.53     104136.67      2085.14 o                         
  19  23  -1       2407.17       3953.68       325.15 o                         
  21  23  -1      46560.13      47933.49      1112.97 o                         
  23  23  -1       9607.87       9390.36       494.02 o                         
  25  23  -1      21321.20      20489.52       762.79 o                         
  27  23  -1      18332.79      20428.54       886.71 o                         
  29  23  -1      53877.10      56328.98      1663.88 o                         
  31  23  -1      60366.25      63557.00      2021.78 o                         
   1  25  -1      36836.83      36621.37       920.60 o                         
   3  25  -1     133085.38     131895.03      2609.24 o                         
   7  25  -1     325014.88     322058.00      5827.38 o                         
   9  25  -1     142718.38     136934.56      3520.92 o                         
  11  25  -1      70275.64      68357.65      1664.03 o                         
  13  25  -1     365433.03     358265.69      7179.58 o                         
  15  25  -1     138178.48     133363.66      3049.81 o                         
  17  25  -1     114899.54     113796.47      2331.21 o                         
  19  25  -1     190307.53     191930.80      3995.40 o                         
  21  25  -1     125845.12     125113.93      2582.04 o                         
  23  25  -1       2400.44       6292.26      2181.46 o                         
  25  25  -1      95237.88      98827.56      2109.69 o                         
  27  25  -1       3871.93       4870.88       597.24 o                         
  29  25  -1       3952.03       4785.32       672.44 o                         
   1  27  -1      93006.10      91794.23      1910.96 o                         
   3  27  -1     439822.94     451625.69      8095.68 o                         
   5  27  -1      56506.41      55338.00      1255.38 o                         
   7  27  -1     187869.47     184657.28      3409.86 o                         
   9  27  -1     133715.70     126653.76      2999.11 o                         
  11  27  -1     115624.80     110740.76      2248.01 o                         
  13  27  -1      41466.17      40383.78      1139.23 o                         
  15  27  -1     116597.37     113249.79      2651.01 o                         
  17  27  -1      46289.23      45469.62      1182.77 o                         
  19  27  -1      34425.86      32970.29       960.46 o                         
  21  27  -1       4668.65       5344.00       510.44 o                         
  23  27  -1      33172.05      33296.02      1011.83 o                         
  25  27  -1      63946.30      63997.15      1920.35 o                         
  27  27  -1      26664.17      30114.23      1275.23 o                         
   1  29  -1      40225.46      41521.06      1076.31 o                         
   3  29  -1      41232.92      41152.02       968.58 o                         
   5  29  -1      18157.06      18668.99       653.21 o                         
   7  29  -1     121171.70     117514.84      2259.56 o                         
   9  29  -1      68337.25      66337.84      1499.64 o                         
  13  29  -1     134394.94     131514.19      2979.64 o                         
  15  29  -1      40471.91      40270.00      1477.39 o                         
  17  29  -1      56843.12      56316.20      1398.35 o                         
  19  29  -1      47877.04      47225.69      1427.26 o                         
  21  29  -1     127149.85     129312.51      2627.97 o                         
  23  29  -1       1544.41       2538.49       564.47 o                         
  25  29  -1      58021.13      62936.19      2006.83 o                         
  27  29  -1      23155.70      24127.25      1295.82 o                         
   1  31  -1     184182.48     187468.48      3905.49 o                         
   3  31  -1     375239.97     382162.50      7431.36 o                         
   5  31  -1     110210.49     110013.45      2458.85 o                         
   7  31  -1     131980.78     133717.48      2822.75 o                         
   9  31  -1     141654.44     139658.25      3051.37 o                         
  11  31  -1      35009.78      34009.57      1079.52 o                         
  13  31  -1      20995.41      19489.33       852.39 o                         
  15  31  -1      16822.20      16530.94       787.37 o                         
  17  31  -1      17438.28      18877.27       820.59 o                         
  19  31  -1      45097.01      46336.45      1423.42 o                         
  21  31  -1      19811.02      21419.03       994.82 o                         
  23  31  -1      66175.53      69309.24      2144.96 o                         
  25  31  -1      82317.58      83566.72      2599.12 o                         
   1  33  -1      11522.98      11514.65       581.46 o                         
   3  33  -1      13479.10      14135.90       745.27 o                         
   5  33  -1       1900.52       2530.79       392.52 o                         
   7  33  -1      31748.45      30312.66      1075.30 o                         
   9  33  -1      77040.51      65950.41      6928.24 o                         
  13  33  -1      26912.67      25756.87       929.83 o                         
  15  33  -1      23172.78      20789.59       908.15 o                         
  17  33  -1      11353.71      10920.55       683.94 o                         
  19  33  -1      48854.16      51960.53      1590.48 o                         
  21  33  -1      58853.28      62955.77      1848.37 o                         
  23  33  -1      21127.34      23583.39      1241.56 o                         
   1  35  -1     164688.88     163788.98      3494.78 o                         
   3  35  -1     135737.34     135685.09      3022.41 o                         
   5  35  -1     193793.75     196232.47      3969.68 o                         
   7  35  -1      61921.93      64300.71      1687.16 o                         
   9  35  -1      68458.64      68835.91      1740.08 o                         
  11  35  -1      49776.16      47433.75      1379.31 o                         
  13  35  -1       3459.94       3910.43       527.74 o                         
  15  35  -1       4019.45       3000.87       563.99 o                         
  17  35  -1      35769.72      33751.01      1270.10 o                         
  19  35  -1      23850.80      24403.00      1181.76 o                         
  21  35  -1      28760.70      33925.56      1419.70 o                         
   1  37  -1      10522.25      11705.36       654.77 o                         
   3  37  -1      25421.84      26774.15      1026.74 o                         
   5  37  -1      32953.85      33012.89      1090.04 o                         
   7  37  -1       9357.02       9518.14      1099.31 o                         
   9  37  -1      58360.29      55772.79      1615.67 o                         
  11  37  -1      40998.61      40060.78      1450.21 o                         
  13  37  -1      15359.53      13633.92       891.63 o                         
  15  37  -1      40979.51      40574.31      1378.69 o                         
  17  37  -1      28527.79      28684.74      1371.50 o                         
   1  39  -1      60031.30      59470.19      1756.73 o                         
   3  39  -1      17674.79      17122.01       947.37 o                         
   5  39  -1     115536.65     118287.17      2651.00 o                         
   7  39  -1      36129.18      36006.55      1402.85 o                         
   9  39  -1      39542.11      40761.17      1408.19 o                         
  11  39  -1      40514.28      39716.25      1635.03 o                         
  13  39  -1      23943.29      23424.45      1198.45 o                         
   1  41  -1       1347.90       1007.57       682.46 o                         
   3  41  -1       4845.09       6026.78       711.87 o                         
   5  41  -1      62919.67      63739.96      1970.02 o                         
   7  41  -1       3867.54       4581.40       712.30 o                         
   9  41  -1      48537.32      50576.86      1795.39 o                         
   4   0   0    1372695.12    1633062.75     31137.08 o                         
   8   0   0     549942.06     567526.00     10460.26 o                         
  12   0   0     710406.62     721912.75     14336.14 o                         
  16   0   0     368437.06     362899.53      9182.36 o                         
  20   0   0     548187.00     520426.72     13887.39 o                         
  24   0   0     165757.61     154844.83      4375.08 o                         
  28   0   0     608918.38     589308.69     14907.67 o                         
  32   0   0     232972.55     229697.95      5995.65 o                         
  36   0   0      10518.55      11452.29       943.49 o                         
   4   2   0     262644.97     280364.78      3456.20 o                         
   6   2   0     255176.83     268700.62      3520.23 o                         
   8   2   0     142453.05     149561.59      1985.30 o                         
  10   2   0       8113.80       8759.37       208.03 o                         
  12   2   0     164134.38     162050.47      2202.73 o                         
  14   2   0      17924.54      16307.73       336.65 o                         
  16   2   0     755615.06     745793.94     11608.91 o                         
  18   2   0       1819.46       2455.76       190.37 o                         
  20   2   0      37737.29      35107.46       830.80 o                         
  22   2   0      60609.39      57497.64      1469.19 o                         
  24   2   0     368741.00     354607.53      7009.46 o                         
  26   2   0      42451.78      42245.03      1013.50 o                         
  28   2   0     225170.27     211381.48      3909.72 o                         
  30   2   0       3005.74       3872.05       367.18 o                         
  32   2   0        201.90        698.62       358.92 o                         
  34   2   0       4122.15       4454.46       418.73 o                         
  36   2   0       6701.67       7523.98       568.22 o                         
   0   4   0    3142037.00    3844094.00     80860.09 o                         
   2   4   0     162636.45     168626.25      2441.43 o                         
   4   4   0    1518379.12    1774901.25     25710.97 o                         
   6   4   0     163686.00     166073.55      2187.54 o                         
   8   4   0     572865.12     593846.81      7463.57 o                         
  10   4   0      37421.13      36882.78       559.13 o                         
  12   4   0     670878.94     683214.31      9452.99 o                         
  14   4   0     875009.25     891447.69     13544.84 o                         
  16   4   0     174848.62     177646.91      2846.08 o                         
  18   4   0      74704.52      74205.09      1294.73 o                         
  20   4   0     277344.16     269064.56      4481.89 o                         
  22   4   0       2035.52       1954.42       242.75 o                         
  24   4   0      58981.87      58546.67      1235.60 o                         
  26   4   0      21908.49      21157.74       664.13 o                         
  28   4   0     504033.75     504373.00      8687.18 o                         
  30   4   0      54022.24      55899.20      1227.88 o                         
  32   4   0     185723.19     182238.27      3355.27 o                         
  34   4   0      58269.27      59603.36      1491.28 o                         
  36   4   0      29665.56      30925.51      1076.25 o                         
   2   6   0       5477.36       6260.49       125.45 o                         
   4   6   0     585585.38     610528.12      8784.54 o                         
   6   6   0    1250266.62    1370526.38     18245.09 o                         
   8   6   0     280630.03     282087.81      3660.96 o                         
  10   6   0      89303.38      87355.74      1182.82 o                         
  12   6   0    1021317.94    1055821.12     15205.18 o                         
  14   6   0     101089.55      93086.10      1564.88 o                         
  16   6   0     758939.44     738110.44     11154.98 o                         
  18   6   0      11881.03      14788.67       530.86 o                         
  20   6   0     273792.19     260254.47      4438.84 o                         
  22   6   0     327533.00     319224.00      5432.41 o                         
  24   6   0     178532.53     167767.02      3097.27 o                         
  26   6   0      77309.91      74035.64      1471.19 o                         
  28   6   0      75224.20      73453.68      1536.00 o                         
  30   6   0      27846.16      29346.81       844.08 o                         
  32   6   0       2426.75       3455.98       402.78 o                         
  34   6   0       9106.49       9558.12       610.64 o                         
  36   6   0       2718.92       3655.10       534.69 o                         
   0   8   0     542262.62     564949.75     10201.40 o                         
   2   8   0     820151.44     896095.50     12512.89 o                         
   4   8   0     401762.81     409811.00      5774.94 o                         
   6   8   0     283807.53     283435.44      3996.94 o                         
   8   8   0     263995.12     255800.55      3405.55 o                         
  10   8   0      55561.67      55746.81       826.98 o                         
  12   8   0     168893.22     168211.52      2550.39 o                         
  14   8   0    1031155.56    1040180.06     15726.29 o                         
  16   8   0      45033.70      41315.70       759.46 o                         
  18   8   0      93651.11      92007.08      1588.62 o                         
  20   8   0        937.01       1362.40       183.78 o                         
  22   8   0      10384.17       9653.45       350.36 o                         
  24   8   0     101576.58     100161.36      1805.74 o                         
  26   8   0      33465.48      32543.45       864.37 o                         
  28   8   0      87118.54      87576.50      1887.85 o                         
  30   8   0      56436.73      59261.45      1412.75 o                         
  32   8   0      88209.01      93395.45      2154.44 o                         
  34   8   0      63170.31      68259.62      1587.55 o                         
  36   8   0      86525.73      87815.31      2116.94 o                         
   2  10   0      30781.64      33465.89       537.83 o                         
   4  10   0     252740.31     255128.66      3358.41 o                         
   6  10   0     336513.12     337461.09      4701.29 o                         
   8  10   0    2042120.25    2180489.25     31669.63 o                         
  10  10   0     151746.09     155181.34      2299.68 o                         
  12  10   0    1341041.62    1370806.38     20032.26 o                         
  14  10   0     139139.06     137549.75      2207.88 o                         
  16  10   0     882677.12     888055.25     14476.99 o                         
  18  10   0      79931.04      76030.32      1378.82 o                         
  20  10   0     689777.50     682480.31     11445.74 o                         
  22  10   0     105925.55     104361.53      1906.26 o                         
  24  10   0     130704.38     127664.73      2358.92 o                         
  26  10   0       1112.70       1058.74       263.97 o                         
  28  10   0        676.04       1027.52       279.24 o                         
  30  10   0      64001.20      66465.49      1489.22 o                         
  32  10   0       3476.25       4596.75       424.30 o                         
  34  10   0       1114.11       2079.74       456.53 o                         
  36  10   0      46332.39      46809.26      1581.63 o                         
   0  12   0      98571.70     111168.00      2145.94 o                         
   2  12   0     181095.84     183916.38      2547.14 o                         
   4  12   0     421344.53     432756.00      5778.22 o                         
   6  12   0       5354.69       6444.08       177.08 o                         
   8  12   0     449682.00     461184.72      6972.06 o                         
  10  12   0       1204.59       2869.81       205.23 o                         
  12  12   0       3821.69       6494.60       292.84 o                         
  14  12   0     264202.09     263756.16      4291.86 o                         
  16  12   0     221730.45     220241.69      3598.26 o                         
  18  12   0       3341.60       3931.79       245.96 o                         
  20  12   0      40084.33      39682.59       900.89 o                         
  22  12   0       4415.04       5212.05       290.06 o                         
  24  12   0      69786.48      71242.26      1443.03 o                         
  26  12   0      72976.25      71714.02      1470.43 o                         
  28  12   0       7612.15       8129.56       431.25 o                         
  30  12   0       2587.22       2701.87       395.42 o                         
  32  12   0      54172.13      56748.73      1468.63 o                         
  34  12   0       6373.65       7006.28       605.39 o                         
  36  12   0     147041.77     162001.86      3810.18 o                         
   2  14   0     524268.00     548201.19      7963.08 o                         
   4  14   0      40214.53      42244.79       749.37 o                         
   6  14   0     100196.41      98352.62      1677.79 o                         
   8  14   0    1876030.12    1984953.12     30415.75 o                         
  10  14   0     159609.67     166743.20      2832.29 o                         
  12  14   0    1137375.88    1148498.50     20544.28 o                         
  14  14   0        800.64       1031.77       150.06 o                         
  16  14   0     420137.62     424412.62      7228.53 o                         
  18  14   0      82829.71      82742.34      1599.18 o                         
  20  14   0     901456.12     930439.19     16056.47 o                         
  22  14   0      46126.18      45237.07       988.24 o                         
  24  14   0      56250.09      54924.68      1225.10 o                         
  26  14   0      93606.30      92772.05      1893.63 o                         
  28  14   0      11529.22      12529.43       543.58 o                         
  30  14   0      55353.60      55368.88      1340.45 o                         
  32  14   0       5452.53       5109.50       488.99 o                         
  34  14   0       4472.15       4670.36       562.02 o                         
   0  16   0      12826.53      14285.26       419.01 o                         
   2  16   0        406.30        846.71       107.40 o                         
   4  16   0     625375.50     628521.31     10151.32 o                         
   6  16   0       6685.28       6833.35       238.13 o                         
   8  16   0     444784.53     443856.25      7465.21 o                         
  10  16   0      40512.04      40520.49       827.25 o                         
  12  16   0      22209.36      21496.56       532.50 o                         
  14  16   0      17248.43      17096.76       478.84 o                         
  16  16   0     191338.50     189635.80      3441.50 o                         
  18  16   0       1223.39       1831.96       224.56 o                         
  20  16   0       6358.31       6979.83       341.21 o                         
  22  16   0      27376.82      27520.44       770.82 o                         
  24  16   0     203267.20     205948.19      4007.72 o                         
  26  16   0      22843.05      25261.38       723.61 o                         
  28  16   0      12507.71      12907.80       561.40 o                         
  30  16   0      19904.42      21583.56       751.84 o                         
  32  16   0      77053.41      80906.54      2200.04 o                         
  34  16   0      15713.06      18636.04       947.57 o                         
   2  18   0     490750.16     475291.88      7975.31 o                         
   4  18   0      15621.67      16353.46       403.52 o                         
   6  18   0     822816.88     855863.38     14159.62 o                         
   8  18   0     792279.44     791277.69     14043.79 o                         
  10  18   0      22572.55      21891.69       562.12 o                         
  12  18   0     231775.69     233720.95      4200.73 o                         
  14  18   0      24817.78      23470.35       729.60 o                         
  16  18   0     121815.69     123742.16      2411.86 o                         
  18  18   0      27429.98      27741.46       704.61 o                         
  20  18   0     463540.53     480139.91      8986.91 o                         
  22  18   0     254189.83     266057.50      5311.42 o                         
  24  18   0      46526.69      47776.07      1249.01 o                         
  26  18   0     181830.59     192303.25      3538.78 o                         
  28  18   0        714.85       1362.76       345.78 o                         
  30  18   0      31673.10      33195.96      1053.12 o                         
  32  18   0      23541.15      23648.92      1076.44 o                         
  34  18   0      22815.10      24895.49      1120.35 o                         
   0  20   0     526511.94     521626.78     12051.43 o                         
   2  20   0     138320.69     136558.86      2390.35 o                         
   4  20   0    1074584.12    1071201.75     18342.17 o                         
   6  20   0       4216.84       3801.20       196.10 o                         
   8  20   0     435171.50     429577.84      7934.65 o                         
  10  20   0      47428.06      47633.32       978.08 o                         
  12  20   0        967.48       1163.51       242.06 o                         
  14  20   0      32320.26      32603.30       787.04 o                         
  16  20   0       6009.52       6952.18       360.11 o                         
  18  20   0      10252.30      10371.51       419.54 o                         
  20  20   0      66806.58      66116.85      1425.09 o                         
  22  20   0      94991.08     102119.59      2204.65 o                         
  24  20   0     252364.88     268935.84      5173.81 o                         
  26  20   0       2056.99       2892.75       375.30 o                         
  28  20   0      71081.71      73713.20      1736.63 o                         
  30  20   0      35381.23      39380.79      1286.04 o                         
  32  20   0     114045.39     116514.94      3097.63 o                         
   2  22   0     162866.23     159880.09      2962.22 o                         
   4  22   0      11837.69      11474.23       397.83 o                         
   6  22   0     608049.38     581254.88      9983.32 o                         
   8  22   0      17531.10      17566.55       635.46 o                         
  10  22   0        559.94       1042.09       277.68 o                         
  12  22   0      20289.92      19790.75       574.84 o                         
  14  22   0      31636.64      31399.17       778.20 o                         
  16  22   0      28805.76      28438.54       789.44 o                         
  18  22   0      14889.89      14676.15       574.62 o                         
  20  22   0     179913.75     184325.00      3624.67 o                         
  22  22   0     183189.38     197953.77      4211.05 o                         
  24  22   0      50394.61      54046.09      1344.11 o                         
  26  22   0      86109.03      93315.09      2178.12 o                         
  28  22   0      48145.73      50687.87      1482.23 o                         
  30  22   0       1734.48       2022.18       536.47 o                         
  32  22   0      34182.45      37760.25      1401.07 o                         
   0  24   0    1059170.62    1046593.25     27576.71 o                         
   2  24   0      58196.70      55821.47      1225.16 o                         
   4  24   0     795352.31     776571.50     15401.08 o                         
   6  24   0      56660.68      53098.01      1169.51 o                         
   8  24   0     243371.53     236209.33      4493.95 o                         
  10  24   0     291075.81     287609.06      5138.14 o                         
  12  24   0      56071.74      57332.76      1264.69 o                         
  14  24   0       3350.69       3988.99       278.80 o                         
  16  24   0      40370.13      40333.68      1023.70 o                         
  18  24   0     194443.27     199765.39      3927.78 o                         
  20  24   0     167602.94     175419.36      3625.26 o                         
  22  24   0     161663.50     167869.28      3497.15 o                         
  24  24   0     131772.55     140017.38      3087.94 o                         
  26  24   0       3590.53       4111.05       505.71 o                         
  28  24   0     132394.75     138464.44      3547.02 o                         
  30  24   0       4146.10       4691.32       613.98 o                         
   2  26   0       6895.00       7017.78       383.41 o                         
   4  26   0      20869.76      22688.78       677.95 o                         
   6  26   0     216620.36     211132.11      4213.06 o                         
   8  26   0       4096.36       4759.77       287.03 o                         
  10  26   0       8510.21       9241.96       584.36 o                         
  12  26   0      14342.56      14261.78       515.93 o                         
  14  26   0        526.37         86.54       337.44 o                         
  16  26   0      93855.97      93073.84      2085.90 o                         
  18  26   0      28184.73      30316.70       950.26 o                         
  20  26   0      29682.92      31797.95      1014.98 o                         
  22  26   0      14782.94      17298.54       813.39 o                         
  24  26   0      78288.38      81080.88      1971.69 o                         
  26  26   0       6767.21       9607.04       696.68 o                         
  28  26   0      85075.90      94628.19      2523.62 o                         
  30  26   0        838.46       2264.94       571.85 o                         
   0  28   0     714347.56     686555.25     17941.84 o                         
   2  28   0        174.95        289.14       241.43 o                         
   4  28   0     126063.73     123112.21      2382.70 o                         
   6  28   0     140148.84     136446.89      2705.96 o                         
   8  28   0      66894.44      63430.64      1419.60 o                         
  10  28   0     530460.62     537666.38      9149.15 o                         
  12  28   0     125974.14     127326.49      2640.67 o                         
  14  28   0     164179.44     160929.67      3349.54 o                         
  16  28   0      15821.42      16513.86       757.10 o                         
  18  28   0     217703.09     225977.59      5060.36 o                         
  20  28   0      73834.02      77625.94      1834.85 o                         
  22  28   0     104664.81     110199.23      2451.36 o                         
  24  28   0      16336.33      17908.52       865.00 o                         
  26  28   0       2142.35       2258.47       553.69 o                         
  28  28   0      90376.01     100123.80      2825.87 o                         
   2  30   0       3387.27       4547.62       374.05 o                         
   4  30   0     152856.94     147958.50      2847.69 o                         
   6  30   0      12417.41      12516.49       519.01 o                         
   8  30   0       6306.44       7059.18       395.02 o                         
  10  30   0      10580.09      10605.81       500.47 o                         
  12  30   0     132133.62     129050.65      2613.13 o                         
  14  30   0      24822.05      26100.09       978.81 o                         
  16  30   0     251099.41     259329.20      6339.31 o                         
  18  30   0      26094.38      28313.44      1119.44 o                         
  20  30   0       8963.11      10273.76       653.07 o                         
  22  30   0        710.74        841.19       538.80 o                         
  24  30   0      63475.52      65368.95      1875.52 o                         
  26  30   0        747.17       1984.29       719.39 o                         
   0  32   0     127534.30     124905.78      3940.66 o                         
   2  32   0      19838.49      19353.66       792.85 o                         
   4  32   0       2445.62       2628.09       346.15 o                         
   6  32   0     212120.08     208120.42      3915.34 o                         
   8  32   0      11006.51      13253.19       583.40 o                         
  10  32   0     196359.36     191262.88      3886.90 o                         
  12  32   0      99625.54     100480.96      2286.87 o                         
  14  32   0     232948.64     239240.09      4905.10 o                         
  16  32   0       2667.87       2146.24       514.44 o                         
  18  32   0     136315.53     142390.50      3530.90 o                         
  20  32   0        145.17        240.82       557.62 o                         
  22  32   0      18616.90      20774.82      1014.66 o                         
  24  32   0      10219.75      11695.20       940.79 o                         
   2  34   0      66221.10      67007.34      1564.43 o                         
   4  34   0     145227.09     143607.45      2833.53 o                         
   6  34   0      11781.56      12712.10       609.70 o                         
   8  34   0      41001.50      42252.88      1092.40 o                         
  10  34   0      59680.29      58452.49      1439.12 o                         
  12  34   0     214543.41     211601.22      4615.36 o                         
  14  34   0      29135.17      29988.98      1094.69 o                         
  16  34   0     238827.92     248069.59      5311.19 o                         
  18  34   0       2494.19       3340.20       580.37 o                         
  20  34   0      27530.17      29372.53      1253.47 o                         
  22  34   0       1757.53       1868.76       599.80 o                         
   0  36   0      17338.98      18270.36      1438.16 o                         
   2  36   0      47839.06      50068.25      1444.81 o                         
   4  36   0        886.87       1862.76       432.14 o                         
   6  36   0      24016.43      24077.62       842.09 o                         
   8  36   0        819.90       1086.02       422.48 o                         
  10  36   0      17515.12      17558.31       824.12 o                         
  12  36   0      36510.75      37786.54      1304.97 o                         
  14  36   0     131042.16     135726.27      3355.49 o                         
  16  36   0       4035.23       3996.82       608.53 o                         
  18  36   0      30366.01      32189.63      1248.56 o                         
  20  36   0      11376.06      12774.70       860.51 o                         
   2  38   0     252529.70     254871.48      5377.39 o                         
   4  38   0      32769.62      31153.36      1131.46 o                         
   6  38   0      39878.18      36602.67      1612.15 o                         
   8  38   0      49321.78      48482.55      1640.43 o                         
  10  38   0      69199.92      71483.47      2067.51 o                         
  12  38   0     121669.76     124464.48      2880.92 o                         
  14  38   0       7173.33       8710.17       684.27 o                         
  16  38   0      81522.25      84232.42      2485.97 o                         
  18  38   0      54128.75      58230.04      1791.76 o                         
   0  40   0       4114.11       5182.32       967.70 o                         
   2  40   0      16390.91      17246.41       957.51 o                         
   4  40   0      11985.30      12768.30      1027.35 o                         
   6  40   0        773.65       1032.02       647.07 o                         
   8  40   0      22308.86      22261.62      1188.79 o                         
  10  40   0       3844.79       5045.24       731.81 o                         
  12  40   0       4296.80       5629.63       761.77 o                         
  14  40   0      43415.19      43536.20      1573.93 o                         
   2  42   0     223044.89     226412.89      5469.78 o                         
   4  42   0        203.16        454.45       786.22 o                         
   6  42   0      58684.44      60027.85      2251.90 o                         
   8  42   0      22149.87      22073.23      1282.12 o                         
   1   1   1      19566.67      18663.58       345.48 o                         
   3   1   1     308021.91     325606.06      4353.75 o                         
   7   1   1     738939.94     772983.69     11071.03 o                         
   9   1   1     571473.06     583728.38      7622.27 o                         
  11   1   1     157895.17     153231.30      2558.64 o                         
  13   1   1     602874.69     603532.62      9142.44 o                         
  15   1   1     556332.62     558116.25      8409.37 o                         
  17   1   1     188963.34     183471.88      3154.33 o                         
  19   1   1     195485.81     185147.11      3439.78 o                         
  21   1   1     331465.62     323042.00      7295.68 o                         
  23   1   1       6211.86       6340.47       386.98 o                         
  25   1   1     156463.02     150329.56      3323.88 o                         
  27   1   1      10207.71       8986.86       432.98 o                         
  29   1   1      18793.43      18511.53       637.48 o                         
  31   1   1      64048.92      62333.99      1413.17 o                         
  33   1   1        687.66       1047.84       401.01 o                         
  35   1   1      52047.58      55798.43      1639.91 o                         
  37   1   1      53883.22      55723.93      1809.37 o                         
   1   3   1     627507.19     675918.12      7852.53 o                         
   3   3   1     897025.62     968080.19     13095.89 o                         
   5   3   1     109480.78     108888.37      1508.27 o                         
   7   3   1    1325064.75    1433210.88     18721.30 o                         
   9   3   1     744490.44     782041.38      9462.07 o                         
  11   3   1     289928.12     292682.16      4264.65 o                         
  13   3   1     967929.88     961117.94     14518.60 o                         
  15   3   1     538965.31     529735.69      8148.00 o                         
  17   3   1      86252.22      83559.68      1454.13 o                         
  19   3   1     417723.00     388894.81      6971.59 o                         
  21   3   1     201876.39     196201.27      3993.09 o                         
  23   3   1      31344.33      28851.71       831.95 o                         
  25   3   1      96385.22      92310.66      2414.78 o                         
  27   3   1      56336.77      51796.37      1367.96 o                         
  29   3   1      76200.97      52201.40      2949.48 o                         
  31   3   1      72007.68      69478.38      1534.45 o                         
  33   3   1      21976.49      22637.80       780.75 o                         
  35   3   1      89753.88      96101.00      2410.87 o                         
  37   3   1      29807.29      32614.24      1202.36 o                         
   1   5   1     323971.09     342806.44      5106.89 o                         
   3   5   1     381761.25     396457.72      5382.03 o                         
   9   5   1     514060.97     532048.94      8454.15 o                         
  11   5   1     135651.50     138851.42      2301.36 o                         
  13   5   1     108256.46     108330.88      1857.41 o                         
  15   5   1     247297.23     243188.66      4098.36 o                         
  17   5   1     186400.78     181696.66      3058.13 o                         
  19   5   1      41897.93      40832.10       942.02 o                         
  21   5   1     296449.53     286985.44      6334.17 o                         
  23   5   1      51177.98      46464.45      1294.23 o                         
  25   5   1      89308.28      84101.25      1726.25 o                         
  27   5   1      23634.42      18703.27       962.37 o                         
  29   5   1      54815.62      52184.90      1394.40 o                         
  31   5   1      37861.29      37651.15       935.49 o                         
  33   5   1       5573.60       6087.80       458.18 o                         
  35   5   1      17665.46      18483.60       858.86 o                         
  37   5   1      68262.63      74456.69      1961.37 o                         
   1   7   1    1699688.38    1842027.62     23677.82 o                         
   3   7   1     469135.91     481029.41      6696.63 o                         
   5   7   1     819016.50     858917.81     11524.94 o                         
   7   7   1    1081209.25    1130237.75     15180.31 o                         
   9   7   1     298955.31     303634.53      4733.78 o                         
  11   7   1     270808.19     278554.69      4009.55 o                         
  13   7   1     551416.94     569745.44      8215.34 o                         
  15   7   1     312850.28     310478.44      5089.23 o                         
  17   7   1      30677.21      30797.62       609.75 o                         
  19   7   1     298008.06     287991.28      5015.63 o                         
  21   7   1     264443.38     257841.41      4130.24 o                         
  23   7   1     122002.77     118828.32      2315.75 o                         
  25   7   1     144765.28     135603.97      2258.65 o                         
  27   7   1     274391.41     267966.78      4576.31 o                         
  29   7   1      97856.99      90828.91      1812.94 o                         
  31   7   1      48657.19      47185.63      1076.84 o                         
  33   7   1      79308.13      76489.61      1717.29 o                         
  35   7   1      57340.00      58374.62      1665.60 o                         
   1   9   1     156658.58     153420.66      2510.97 o                         
   3   9   1     241513.66     245721.12      3201.57 o                         
   5   9   1     218024.28     225031.00      2972.74 o                         
   7   9   1      41948.40      40986.78       880.23 o                         
   9   9   1     391266.88     408297.88      6815.77 o                         
  11   9   1     164509.22     162073.78      2654.88 o                         
  13   9   1      25717.39      24223.39       472.00 o                         
  15   9   1      18906.23      18116.05       392.97 o                         
  17   9   1     236491.95     227396.36      3921.04 o                         
  19   9   1      54132.36      50931.58      1031.03 o                         
  21   9   1      44419.29      40793.25       800.74 o                         
  23   9   1     246865.25     234426.53      3971.41 o                         
  25   9   1      98157.52      94603.34      1561.52 o                         
  27   9   1      27630.13      27072.78       690.32 o                         
  29   9   1     151711.34     147057.09      2830.84 o                         
  31   9   1      25656.18      25776.63       799.91 o                         
  33   9   1      24151.78      24102.74       969.08 o                         
  35   9   1      30020.50      29567.41      1104.24 o                         
   1  11   1    1186404.62    1206274.88     15759.80 o                         
   3  11   1     184335.05     183009.22      2530.70 o                         
   5  11   1    1116343.62    1135526.38     16282.17 o                         
   7  11   1     616827.56     639723.81      9381.22 o                         
   9  11   1      47093.16      47804.57       895.35 o                         
  11  11   1      95359.44      98109.57      1567.09 o                         
  13  11   1     181398.17     180958.66      3082.59 o                         
  15  11   1     225074.86     220560.16      3953.85 o                         
  17  11   1      11886.32      11834.24       397.01 o                         
  19  11   1      53434.13      50384.91      1022.02 o                         
  21  11   1     358871.03     354290.44      5534.64 o                         
  23  11   1     122821.99     121484.66      2429.56 o                         
  25  11   1      77802.12      76957.99      1472.98 o                         
  27  11   1     291952.47     289462.41      5033.94 o                         
  29  11   1     102166.38      98789.53      1983.89 o                         
  31  11   1      22435.24      21501.61       768.29 o                         
  33  11   1     133841.83     127042.89      2892.94 o                         
  35  11   1      14801.09      14434.43       922.72 o                         
   1  13   1     494191.56     490724.06      7295.47 o                         
   3  13   1     179989.81     172593.06      2457.70 o                         
   5  13   1     841994.06     856366.62     13720.98 o                         
   7  13   1     186951.08     141632.38     10652.66 o                         
   9  13   1     139371.91     141040.89      2427.20 o                         
  11  13   1     349339.69     348174.22      5611.54 o                         
  13  13   1      36466.82      34627.27       694.35 o                         
  15  13   1     159904.64     157257.98      3210.68 o                         
  17  13   1     260247.33     257874.00      4626.44 o                         
  19  13   1      96416.23      92132.43      1808.66 o                         
  21  13   1     137031.77     108538.36      6147.31 o                         
  23  13   1     285625.78     283532.72      4956.11 o                         
  25  13   1      55664.09      53412.88      1215.65 o                         
  27  13   1      92612.97      90580.97      1827.63 o                         
  29  13   1     119066.99     117538.41      2381.90 o                         
  31  13   1      17048.00      16656.77       734.38 o                         
  33  13   1      36954.46      36598.55      1357.90 o                         
  35  13   1       9295.09       8873.50       822.61 o                         
   1  15   1     616361.38     608007.50      9424.83 o                         
   3  15   1      31907.93      26387.37      3884.62 o                         
   5  15   1     460003.72     452651.22      7886.44 o                         
   7  15   1     335111.88     269480.16     31915.95 o                         
   9  15   1      70742.50      68496.88      1311.30 o                         
  11  15   1      52375.95      49957.43       985.45 o                         
  13  15   1     181254.70     179725.11      3614.99 o                         
  15  15   1      68882.16      68318.63      1884.12 o                         
  17  15   1      34850.89      33623.78      1367.08 o                         
  19  15   1       5365.83       5844.88       368.42 o                         
  21  15   1     107837.23     111141.82      2305.92 o                         
  23  15   1      72031.22      71655.05      1542.35 o                         
  25  15   1      24322.46      24699.05       756.99 o                         
  27  15   1      99096.41     101008.29      2024.08 o                         
  29  15   1     126353.89     126538.48      2730.38 o                         
  31  15   1       8382.43       9540.25       799.67 o                         
  33  15   1      99702.21     102844.92      2557.61 o                         
   1  17   1     477284.75     475534.00      7453.49 o                         
   3  17   1      61420.08      61203.27      1090.04 o                         
   5  17   1     586043.12     574326.12      9575.35 o                         
   7  17   1     315592.66     308241.00      5507.19 o                         
   9  17   1     268113.66     259857.61      4528.67 o                         
  11  17   1     483461.06     475409.88      8056.03 o                         
  13  17   1     224335.19     222714.45      4520.15 o                         
  15  17   1     399396.19     402541.38      8565.91 o                         
  17  17   1     393525.66     397799.34      8429.88 o                         
  19  17   1     163941.88     167482.67      3472.12 o                         
  21  17   1     207369.77     124255.72     12494.85 o                         
  23  17   1     200312.61     202437.89      4589.31 o                         
  25  17   1      13156.36      13721.63       637.25 o                         
  27  17   1      97874.99      99568.73      2448.90 o                         
  29  17   1      18958.41      19115.54       875.09 o                         
  31  17   1       2345.27       3322.60       566.38 o                         
  33  17   1      46666.86      48107.53      1575.94 o                         
   1  19   1     259674.52     261736.53      4850.40 o                         
   3  19   1      40098.13      39327.64       880.07 o                         
   5  19   1      80007.21      76648.71      1329.65 o                         
   9  19   1      62271.23      61776.01      1719.99 o                         
  11  19   1      66742.34      64937.80      1567.46 o                         
  13  19   1      89569.55      85131.12      2252.58 o                         
  15  19   1      21456.19      15666.87      1628.71 o                         
  17  19   1     157828.94     153108.31      3370.32 o                         
  19  19   1      21455.04      21028.79       887.53 o                         
  21  19   1      21949.60      22297.25      1023.37 o                         
  23  19   1      46421.02      38254.80      3944.69 o                         
  25  19   1       6561.21       7297.70       540.16 o                         
  27  19   1       7109.20       8148.73       600.86 o                         
  29  19   1      94493.72      97280.12      2681.86 o                         
  31  19   1      20307.29      22225.21      1045.42 o                         
  33  19   1      40905.09      47872.43      1686.02 o                         
   1  21   1      83555.77      78500.48      1505.04 o                         
   3  21   1      67328.51      64206.38      1377.01 o                         
   5  21   1     143002.52     139534.30      2375.72 o                         
   7  21   1     391616.56     383068.53      7110.10 o                         
   9  21   1     436169.62     427199.72      8641.42 o                         
  11  21   1     390308.12     386409.53      7283.69 o                         
  13  21   1     492053.00     492528.38      9891.82 o                         
  15  21   1     400522.06     399640.41      9165.91 o                         
  17  21   1     218216.14     215603.78      4813.85 o                         
  19  21   1     261063.56     261287.42      5010.38 o                         
  21  21   1     140999.55     139939.03      2912.98 o                         
  23  21   1      26752.09      27796.15       893.52 o                         
  25  21   1      43999.74      42267.29      1361.79 o                         
  27  21   1      29294.92      32279.26      1284.76 o                         
  29  21   1       1044.80       2227.90       579.80 o                         
  31  21   1       2052.69       2943.67       665.06 o                         
   1  23   1      92138.54      84920.97      1747.85 o                         
   3  23   1     243726.08     242980.56      4510.76 o                         
   5  23   1      59043.08      59955.09      1165.88 o                         
   7  23   1      23437.48      23439.58       700.08 o                         
   9  23   1     115992.29     114107.19      2136.98 o                         
  11  23   1     206229.20     202957.34      4614.64 o                         
  13  23   1      10718.26      10076.93       490.19 o                         
  15  23   1      96116.03      97082.18      2150.64 o                         
  17  23   1     104778.12     101436.16      2204.16 o                         
  19  23   1       1110.05       1735.73       402.91 o                         
  21  23   1      30650.81      31575.89      1786.61 o                         
  23  23   1      18309.52      16105.34      2149.12 o                         
  25  23   1      20210.19      19619.31       879.28 o                         
  29  23   1      43060.46      45429.01      1505.45 o                         
  31  23   1      53039.01      57690.66      1848.57 o                         
   1  25   1      45296.12      44044.59      1006.48 o                         
   3  25   1     114479.74     110829.52      2316.72 o                         
   5  25   1       9871.90      10513.15       436.37 o                         
   7  25   1     314364.25     310677.81      6157.05 o                         
   9  25   1     164839.55     159310.70      2896.52 o                         
  11  25   1      76660.12      74455.80      1612.58 o                         
  13  25   1     359731.09     353637.78      6752.27 o                         
  15  25   1     140169.41     136786.42      2915.93 o                         
  17  25   1      98066.34      96265.63      2335.53 o                         
  19  25   1     228155.91     236152.06      4391.22 o                         
  21  25   1     123884.33     126095.69      2760.13 o                         
  23  25   1      10593.77      12610.64       682.44 o                         
  25  25   1      79492.02      84543.82      2157.35 o                         
  27  25   1       4178.42       4460.27       640.44 o                         
  29  25   1       2896.80       4527.47       783.18 o                         
   1  27   1      96349.89      94549.41      1908.49 o                         
   3  27   1     438591.25     444646.62      8081.89 o                         
   5  27   1      91073.00      59506.74      5726.81 o                         
   7  27   1     151097.72     147724.55      3323.73 o                         
   9  27   1     156680.91     151311.42      2972.81 o                         
  11  27   1      99998.72      96004.76      2082.56 o                         
  13  27   1      51677.17      49964.21      1151.21 o                         
  15  27   1     117144.00     114111.21      2540.76 o                         
  17  27   1      47009.12      45503.04      1274.55 o                         
  19  27   1      35251.85      34145.09      1036.17 o                         
  21  27   1       1032.25       1263.78       479.84 o                         
  23  27   1      35769.14      36750.31      1180.93 o                         
  25  27   1      68325.70      68157.57      1832.94 o                         
  27  27   1      18626.31      21193.70      1039.17 o                         
   1  29   1      46475.85      49369.63      1150.41 o                         
   3  29   1      33794.56      32743.26      1150.88 o                         
   5  29   1      23251.76      23214.16       777.17 o                         
   7  29   1     111547.65     109160.80      2447.40 o                         
   9  29   1      59208.81      57031.90      1607.16 o                         
  11  29   1       6110.28       5773.60       458.87 o                         
  13  29   1     129941.50     125641.02      2498.38 o                         
  15  29   1      55897.48      53343.27      1386.82 o                         
  19  29   1      56863.08      58505.48      1535.54 o                         
  21  29   1     105695.03     110116.41      2589.42 o                         
  23  29   1       4489.97       6786.82       633.52 o                         
  25  29   1      55470.05      61108.15      1657.84 o                         
  27  29   1      30375.57      33936.44      1325.38 o                         
   1  31   1     216874.64     218495.36      4245.59 o                         
   3  31   1     375080.78     381469.78      7023.85 o                         
   5  31   1     109576.50     109567.28      2240.08 o                         
   7  31   1     122010.52     120864.22      2516.24 o                         
   9  31   1     156077.62     151089.52      3010.63 o                         
  11  31   1      37052.54      35080.98      1035.14 o                         
  13  31   1      26678.48      25772.12       926.69 o                         
  15  31   1      14355.50      13857.27       730.38 o                         
  17  31   1      19562.14      18959.23       861.50 o                         
  19  31   1      48418.82      46977.84      1331.70 o                         
  21  31   1      23286.18      23395.47       974.18 o                         
  23  31   1      64915.53      68585.66      1938.72 o                         
  25  31   1      87567.32      93270.63      2473.45 o                         
   1  33   1      13165.84      13706.29       688.04 o                         
   3  33   1      17948.76      18143.33       761.96 o                         
   5  33   1       1186.72       1892.88       420.03 o                         
   7  33   1      23442.17      21834.63       852.33 o                         
   9  33   1      50766.22      48741.77      1249.50 o                         
  11  33   1      14031.83      13446.85       707.29 o                         
  13  33   1      23385.55      21966.50       969.64 o                         
  15  33   1      29372.12      27116.32      1092.69 o                         
  17  33   1       7851.93       9030.81       651.07 o                         
  19  33   1      39272.05      40189.00      1533.45 o                         
  21  33   1      46466.60      47953.93      1593.43 o                         
  23  33   1      17988.39      21512.74      1038.65 o                         
   1  35   1     191794.22     189018.95      3825.37 o                         
   3  35   1     148763.45     147107.14      3058.57 o                         
   5  35   1     182943.11     185832.36      3915.23 o                         
   7  35   1      62168.40      63695.59      1685.25 o                         
   9  35   1      62015.50      60985.82      1627.88 o                         
  11  35   1      65695.42      63030.00      1808.05 o                         
  13  35   1       3103.42       3287.21       556.23 o                         
  15  35   1       5985.44       6003.79       648.27 o                         
  17  35   1      38486.49      38760.40      1303.54 o                         
  19  35   1      29055.41      30186.09      1211.28 o                         
  21  35   1      31454.30      33483.27      1336.11 o                         
   1  37   1       7767.49       7491.40       645.83 o                         
   3  37   1      29351.07      30144.70      1163.78 o                         
   5  37   1      24868.88      23213.71      1037.43 o                         
   7  37   1       3012.44       2831.40       573.86 o                         
   9  37   1      42021.16      44799.41      1992.73 o                         
  11  37   1      37058.41      35775.61      1345.95 o                         
  13  37   1      22940.00      20808.85      1103.78 o                         
  15  37   1      43495.48      42974.65      1490.48 o                         
  17  37   1      35803.44      37841.95      1369.25 o                         
   1  39   1      66760.59      68410.41      2164.31 o                         
   3  39   1      22165.21      21428.98      1081.15 o                         
   5  39   1      98815.67      98885.20      2572.26 o                         
   7  39   1      41077.17      41578.25      2150.40 o                         
   9  39   1      30466.42      29252.16      1405.39 o                         
  11  39   1      53983.48      52664.13      1639.48 o                         
  13  39   1      23273.52      24161.57      1206.73 o                         
   1  41   1        596.13        681.05       689.02 o                         
   3  41   1       7464.15       8386.95       813.19 o                         
   5  41   1      60299.47      62186.08      2308.92 o                         
   7  41   1       5842.70       6705.59       816.77 o                         
   9  41   1      44821.32      44028.45      2182.16 o                         
   2   0   2    1119806.50    1179002.88     21428.84 o                         
   6   0   2    2231867.75    2391879.25     45409.30 o                         
  10   0   2      57658.02      60286.54      1318.94 o                         
  14   0   2      52479.34      51188.19      1192.87 o                         
  18   0   2      10866.64      10437.17       614.70 o                         
  22   0   2     499746.31     490945.38     11542.02 o                         
  26   0   2     300509.34     293927.16      6979.87 o                         
  30   0   2      73781.48      72099.96      2140.89 o                         
  34   0   2     185829.56     185746.02      4891.69 o                         
   0   2   2     231501.52     236488.23      4963.61 o                         
   2   2   2     221258.53     223837.98      3336.17 o                         
   4   2   2      36247.09      40881.25       775.03 o                         
   6   2   2     209990.45     222920.36      3957.50 o                         
   8   2   2       4348.34       4512.56       185.51 o                         
  10   2   2     659414.00     666775.38     10200.78 o                         
  12   2   2      30417.53      29786.68       510.88 o                         
  14   2   2     147330.14     138546.69      2089.75 o                         
  16   2   2      29919.87      29057.41       648.59 o                         
  18   2   2     368045.34     361110.03      6603.53 o                         
  20   2   2      35835.14      34674.96       795.39 o                         
  22   2   2     423192.34     410573.31      7040.66 o                         
  24   2   2       9791.03      11778.83       485.65 o                         
  26   2   2      10263.71       9799.40       633.56 o                         
  28   2   2      14375.69      14587.81       588.56 o                         
  30   2   2      76264.52      75717.16      1654.94 o                         
  32   2   2       1200.95        952.30       425.08 o                         
  34   2   2      49708.26      49664.30      1371.79 o                         
   2   4   2     830273.62     854091.00     11725.56 o                         
   4   4   2      32285.19      32653.25       550.95 o                         
   6   4   2    1393463.12    1446621.25     20382.92 o                         
   8   4   2     528662.94     532061.12      7890.34 o                         
  10   4   2      64272.07      62536.18      1118.62 o                         
  12   4   2     162976.33     159917.05      2397.71 o                         
  14   4   2       4151.23       4533.66       199.86 o                         
  16   4   2      39207.61      39940.07       831.13 o                         
  18   4   2       1206.38       1657.90       221.07 o                         
  20   4   2     155878.44     152303.16      3074.34 o                         
  22   4   2     283480.34     273602.44      4597.09 o                         
  24   4   2       1686.63       2313.48       316.08 o                         
  26   4   2     189374.48     187420.80      3256.05 o                         
  28   4   2      57990.25      56260.14      1256.54 o                         
  30   4   2      62495.91      63160.84      1440.52 o                         
  32   4   2      10651.80      11516.24       594.33 o                         
  34   4   2     145912.95     145081.55      2912.68 o                         
   0   6   2     573817.31     583741.38     11233.41 o                         
   2   6   2         49.05       1136.54       243.02 o                         
   4   6   2      98953.34      99716.98      1643.82 o                         
   6   6   2     184384.19     182356.78      2640.94 o                         
   8   6   2      36074.22      40293.04       857.35 o                         
  10   6   2     586080.94     590562.81      9401.93 o                         
  12   6   2     136569.20     136766.42      2240.93 o                         
  14   6   2     275133.38     264312.28      4445.52 o                         
  16   6   2     196584.67     193871.31      3535.37 o                         
  18   6   2     411437.75     409909.75      7334.43 o                         
  20   6   2     154416.59     149322.38      3046.71 o                         
  22   6   2     258347.56     248965.17      4455.42 o                         
  24   6   2      45506.42      44687.69      1057.61 o                         
  26   6   2      38933.08      37094.36      1005.11 o                         
  28   6   2      71213.41      71521.92      1620.07 o                         
  30   6   2      20682.04      21090.65       802.96 o                         
  32   6   2       9132.96       8457.29       575.29 o                         
  34   6   2       3647.17       3234.37       556.92 o                         
   2   8   2     463161.78     460580.97      6656.81 o                         
   4   8   2      93736.62      98802.91      1669.51 o                         
   6   8   2     355685.56     359603.34      6007.87 o                         
   8   8   2     718311.88     722816.38     11282.51 o                         
  10   8   2     165665.22     160714.19      2892.02 o                         
  12   8   2     182209.28     179656.23      2860.79 o                         
  14   8   2      55851.15      53882.88      1016.14 o                         
  16   8   2      11942.60      11004.79      1007.21 o                         
  18   8   2      28584.42      27738.30       714.91 o                         
  20   8   2     259000.00     255458.00      4574.36 o                         
  22   8   2      49752.59      49921.58      1523.40 o                         
  24   8   2       1897.71       2696.45       342.65 o                         
  26   8   2      95669.59      92533.38      2334.49 o                         
  28   8   2      55807.14      56895.07      1477.12 o                         
  30   8   2      89212.98      89373.99      2270.44 o                         
  32   8   2       9205.46       9348.06       628.66 o                         
  34   8   2      75766.12      75773.55      2060.46 o                         
   0  10   2     345128.41     335947.66      6519.89 o                         
   2  10   2     268342.94     264478.28      3574.71 o                         
   4  10   2     148199.22     146839.70      2398.91 o                         
   6  10   2     487266.41     494340.47      7117.25 o                         
   8  10   2      50455.56      49309.96       914.05 o                         
  10  10   2     505338.38     502359.94      7778.56 o                         
  12  10   2      72222.34      70347.34      1351.32 o                         
  14  10   2    1000891.00    1012447.00     15561.77 o                         
  16  10   2      78754.91      79644.77      1506.00 o                         
  18  10   2     448040.47     454521.56      7348.24 o                         
  20  10   2      43050.58      43252.26       967.22 o                         
  22  10   2     105986.37     103291.35      2186.96 o                         
  24  10   2      40904.06      39118.39      1073.30 o                         
  26  10   2      82729.01      78164.40      1975.04 o                         
  28  10   2      14622.16      14972.26       773.20 o                         
  30  10   2       2939.44       2760.46       499.81 o                         
  32  10   2       5308.20       5459.99       600.73 o                         
  34  10   2      25691.83      25950.49      1223.03 o                         
   2  12   2     427652.19     424149.03      6314.41 o                         
   4  12   2      18001.68      17427.87       422.58 o                         
   6  12   2     125089.36     119100.39      2006.49 o                         
   8  12   2     169321.52     165236.98      2596.54 o                         
  10  12   2     263837.25     261015.05      4476.72 o                         
  12  12   2      24660.58      25678.96       625.11 o                         
  14  12   2     160279.77     155986.14      2801.77 o                         
  16  12   2       8708.66       8937.06       358.39 o                         
  18  12   2      50680.72      49569.40      1027.69 o                         
  20  12   2     116924.32     114405.32      2168.88 o                         
  22  12   2      73657.81      70999.88      1602.32 o                         
  24  12   2        304.98        828.16       323.11 o                         
  26  12   2      78029.34      73339.98      1751.45 o                         
  28  12   2       1425.15        736.86       427.64 o                         
  30  12   2     147273.17     143953.42      3438.76 o                         
  32  12   2      12553.96      13168.25       823.69 o                         
   0  14   2      81245.75      74727.18      3338.28 o                         
   2  14   2     306241.84     304255.47      4579.99 o                         
   4  14   2     196041.56     197675.47      3073.96 o                         
   6  14   2     331192.75     326011.16      5156.60 o                         
   8  14   2      86764.56      88258.08      1527.24 o                         
  10  14   2     232017.39     228785.17      4102.28 o                         
  12  14   2        233.15       1127.72       198.47 o                         
  14  14   2    1273469.25    1275916.25     21546.42 o                         
  16  14   2       5976.53       7675.70       340.87 o                         
  18  14   2     276071.50     275685.28      4491.72 o                         
  20  14   2      27272.77      26881.81       708.98 o                         
  22  14   2      37513.51      37573.86      1014.29 o                         
  24  14   2      97588.90      94413.70      2126.38 o                         
  26  14   2     147326.20     142034.39      3136.71 o                         
  28  14   2      15797.76      15783.86       782.51 o                         
  30  14   2       3368.93       3512.53       630.94 o                         
  32  14   2      19681.51      18661.05      1088.61 o                         
   2  16   2     559373.81     558855.38      9106.57 o                         
   4  16   2      23490.37      23525.86       595.96 o                         
   6  16   2      38590.10      36254.48       899.09 o                         
   8  16   2      99617.92      94641.88      1855.13 o                         
  10  16   2     315896.41     310127.50      5352.82 o                         
  12  16   2      97768.38      95749.97      1693.48 o                         
  14  16   2      76457.60      77117.65      1457.65 o                         
  16  16   2      68389.63      66787.89      1353.30 o                         
  18  16   2      63321.43      62707.08      1284.90 o                         
  20  16   2      10256.71       9345.18       469.53 o                         
  22  16   2      22176.15      23016.51       748.44 o                         
  24  16   2      12358.44      13148.42       802.99 o                         
  26  16   2      47252.07      48413.48      1968.33 o                         
  28  16   2      29519.03      30876.40      1292.95 o                         
  30  16   2     163733.19     162114.55      4148.62 o                         
  32  16   2      17013.92      18610.63      1266.19 o                         
   0  18   2     617492.19     614140.88     15497.15 o                         
   2  18   2     169569.77     164468.25      3319.41 o                         
   4  18   2     209242.25     201139.28      3504.94 o                         
   6  18   2      76622.51      72419.23      1542.80 o                         
   8  18   2      82222.41      79402.62      1468.08 o                         
  10  18   2      39407.66      39567.33       871.37 o                         
  12  18   2      42579.44      42273.10       816.50 o                         
  14  18   2     525363.31     516310.66      8252.05 o                         
  16  18   2      46375.02      45518.80       944.72 o                         
  18  18   2     156574.20     157483.98      3052.96 o                         
  20  18   2     128252.77     122967.10      2455.19 o                         
  22  18   2      47459.30      44849.71      1394.31 o                         
  24  18   2      42554.43      40901.95      1212.86 o                         
  26  18   2     119462.66     118890.12      3195.42 o                         
  28  18   2      81602.20      80851.95      2398.68 o                         
  30  18   2       1002.42       1086.59       691.89 o                         
   2  20   2     674739.00     664154.06     11513.67 o                         
   4  20   2      73963.57      70056.05      1656.81 o                         
   6  20   2     128645.15     126012.21      2580.80 o                         
   8  20   2     136205.67     130423.45      3184.89 o                         
  10  20   2     186124.16     181036.06      3403.89 o                         
  12  20   2      74133.25      72598.31      1940.70 o                         
  14  20   2      18546.45      19426.52       599.07 o                         
  16  20   2     108206.38     104490.25      2229.11 o                         
  18  20   2      99641.55      97359.20      2184.77 o                         
  20  20   2      14288.25      20179.99      4645.52 o                         
  22  20   2      14576.09      12917.92       872.45 o                         
  24  20   2      34506.98      32587.71      1303.26 o                         
  26  20   2      85527.98      84013.58      2353.84 o                         
  28  20   2      55530.70      58425.89      1947.09 o                         
  30  20   2     132716.86     130611.90      3646.65 o                         
   0  22   2     606367.06     589679.88     13301.31 o                         
   2  22   2      18122.43      17253.02       684.96 o                         
   4  22   2      56379.15      54258.32      1229.94 o                         
   6  22   2      55646.91      53276.49      1246.89 o                         
   8  22   2      16072.40      16005.34       619.11 o                         
  10  22   2     103389.20     100274.30      2502.85 o                         
  12  22   2     100850.38      97129.79      2032.43 o                         
  14  22   2     148104.95     144061.31      2935.05 o                         
  16  22   2      63023.16      59104.51      1318.87 o                         
  18  22   2      62291.31      59990.53      1830.74 o                         
  20  22   2      53194.62      50463.10      1447.17 o                         
  22  22   2      59651.88      58527.45      1776.24 o                         
  24  22   2        511.43        278.45       550.41 o                         
  26  22   2      70536.74      73286.73      2067.44 o                         
  28  22   2      77282.27      75031.45      2209.08 o                         
   2  24   2     493386.81     484676.50      8425.21 o                         
   4  24   2     112448.30     107841.00      2257.40 o                         
   6  24   2     312001.84     303324.72      5537.03 o                         
   8  24   2       9133.36       8808.46       526.80 o                         
  10  24   2      91527.28      85200.03      1941.98 o                         
  12  24   2      98910.58      92921.77      2108.76 o                         
  14  24   2       4301.20       5372.04       471.17 o                         
  16  24   2     191811.06     186503.47      3277.08 o                         
  18  24   2      33538.08      31528.75       979.74 o                         
  20  24   2       2162.87       1247.98       486.60 o                         
  22  24   2      87975.47      86509.34      2127.86 o                         
  24  24   2      43543.16      42795.83      1398.55 o                         
  26  24   2     123603.58     118101.07      2763.62 o                         
  28  24   2      26789.29      28305.81      1291.64 o                         
   0  26   2     229997.11     229237.25      6329.55 o                         
   2  26   2      13329.75      13017.60       702.07 o                         
   4  26   2      28871.66      27861.42       919.90 o                         
   6  26   2      40158.08      40517.06      1603.50 o                         
   8  26   2      20903.54      30111.80      6167.33 o                         
  10  26   2      89365.96      84994.96      2133.30 o                         
  12  26   2      94117.24      92615.80      2132.39 o                         
  14  26   2      38792.52      35777.86      1087.07 o                         
  16  26   2      12416.35      11756.16       641.81 o                         
  18  26   2      66138.66      66126.75      1832.10 o                         
  20  26   2      11053.36      10597.31       687.94 o                         
  22  26   2      96264.28      96495.24      2529.82 o                         
  24  26   2      23654.38      21370.70      1033.12 o                         
  26  26   2      18745.10      20103.17      1023.18 o                         
   2  28   2     119715.83     117132.43      2555.94 o                         
   4  28   2     109476.97     105517.68      2468.12 o                         
   6  28   2     310995.19     309146.72      6261.25 o                         
   8  28   2      60193.67      56570.36      1737.37 o                         
  10  28   2      14238.54      14487.50       736.95 o                         
  12  28   2     224021.58     217663.06      4256.01 o                         
  14  28   2       2376.54       2007.14       452.70 o                         
  16  28   2     192604.66     189410.55      3526.49 o                         
  18  28   2       1474.21       2362.81       477.47 o                         
  20  28   2      29725.33      27374.68      1106.25 o                         
  22  28   2      66823.39      65319.20      1984.24 o                         
  24  28   2      27131.88      24310.02      1165.20 o                         
   2  30   2      17400.27      17236.21       813.90 o                         
   4  30   2      58338.77      55302.71      1494.83 o                         
   6  30   2      30685.62      30263.99      1097.24 o                         
   8  30   2      26550.60      25519.24      1132.48 o                         
  10  30   2     162325.83     163024.39      3424.91 o                         
  12  30   2      27912.63      29029.09      1045.02 o                         
  14  30   2      15693.43      16317.25       821.19 o                         
  16  30   2      12751.68      13901.22       735.70 o                         
  18  30   2      72017.66      68763.15      1832.37 o                         
  20  30   2      27640.96      31063.85      1212.81 o                         
  22  30   2     102780.31     103101.39      2434.84 o                         
   2  32   2      26419.28      25218.23       983.11 o                         
   4  32   2      27523.52      25185.13      1508.04 o                         
   6  32   2     124485.27     123711.30      2981.47 o                         
   8  32   2     142598.16     139766.97      3345.38 o                         
  10  32   2       1115.58       1421.00       552.78 o                         
  12  32   2     140744.73     140785.80      3016.54 o                         
  14  32   2       1087.55        701.70       708.48 o                         
  16  32   2      83248.73      82045.88      2175.26 o                         
  18  32   2      35568.97      35140.86      1391.93 o                         
  20  32   2      54005.75      56057.11      1711.74 o                         
   2  34   2       3085.19       3247.63       580.97 o                         
   4  34   2      63586.39      62844.66      1964.26 o                         
   6  34   2      72658.93      75940.12      2076.44 o                         
   8  34   2      44809.07      45390.73      1564.24 o                         
  10  34   2     178133.27     180170.66      3957.88 o                         
  12  34   2       1439.34       1902.20       681.26 o                         
  14  34   2      48822.12      45107.16      2229.21 o                         
  16  34   2      15018.09      15914.72      1165.33 o                         
  18  34   2      99491.23      97625.95      2667.63 o                         
   2  36   2      16082.03      15325.37       917.76 o                         
   4  36   2       2539.63       2289.20       671.37 o                         
   6  36   2      42416.27      41724.67      1578.64 o                         
   8  36   2      87048.77      87097.09      2388.58 o                         
  10  36   2       1444.67       1569.93       868.99 o                         
  12  36   2      49282.74      49933.82      1847.26 o                         
  14  36   2       8792.27       8425.09      1094.42 o                         
   0  38   2      28058.91      26466.27      1919.04 o                         
   2  38   2       3841.51       4227.18       756.38 o                         
   4  38   2     135796.91     134127.70      3332.44 o                         
   6  38   2      31170.11      30261.79      1369.41 o                         
   8  38   2      79274.17      80566.25      2356.01 o                         
  10  38   2      69330.12      70990.88      2386.08 o                         
   2  40   2      17007.01      18125.14      1217.57 o                         
   1   1   3     295478.25     298381.28      6550.06 o                         
   3   1   3     196085.92     196224.39      4302.69 o                         
   5   1   3     121131.55     121650.72      2282.53 o                         
   7   1   3      24168.17      26509.25       613.38 o                         
   9   1   3     312213.12     315789.19      4833.62 o                         
  11   1   3      15065.39      15017.33       448.99 o                         
  13   1   3     149334.86     147121.00      2637.21 o                         
  15   1   3     276394.28     273516.34      4700.62 o                         
  17   1   3       1131.40       2293.64       241.08 o                         
  19   1   3     293785.38     291111.69      4515.15 o                         
  21   1   3       9808.94      10844.19       482.19 o                         
  23   1   3      58928.91      57081.46      1319.92 o                         
  25   1   3      36229.66      35433.37      1028.54 o                         
  27   1   3      72669.24      71933.05      1749.96 o                         
  29   1   3      40276.45      42504.80      1236.51 o                         
  31   1   3      57606.77      56764.31      1527.53 o                         
   1   3   3     300600.91     289697.03      5309.91 o                         
   3   3   3      96529.80      96805.59      1899.58 o                         
   5   3   3     135472.45     136006.94      2465.47 o                         
   7   3   3     188788.03     187724.00      3386.33 o                         
   9   3   3     311212.94     309618.56      5188.75 o                         
  11   3   3       3587.94       4949.95       271.30 o                         
  13   3   3     350982.91     345170.22      5492.51 o                         
  15   3   3     136141.30     133932.03      2325.55 o                         
  17   3   3       6827.31       8161.69       366.88 o                         
  19   3   3     229420.91     228458.78      3681.95 o                         
  21   3   3      35764.57      35238.60       914.05 o                         
  23   3   3       9142.76      10003.62       514.22 o                         
  25   3   3      41664.49      40501.77      1075.86 o                         
  27   3   3      34353.46      35315.59      1202.40 o                         
  29   3   3      77104.24      79018.80      1929.58 o                         
  31   3   3      26745.39      27707.74      1155.91 o                         
   1   5   3      88296.25      86893.48      1705.27 o                         
   3   5   3     359083.44     361215.28      6250.54 o                         
   5   5   3     198977.92     197137.94      3873.50 o                         
   7   5   3      56886.18      56370.04      1078.69 o                         
   9   5   3      92631.43      92854.52      1650.91 o                         
  11   5   3     106459.57     104459.60      2157.06 o                         
  13   5   3      84584.99      83591.98      2397.37 o                         
  15   5   3     351991.34     346863.09      6493.80 o                         
  17   5   3      62344.81      61712.83      1396.50 o                         
  19   5   3     139993.73     135675.23      2490.93 o                         
  21   5   3       5898.13       6159.54       419.12 o                         
  23   5   3     134212.72     131176.31      2702.56 o                         
  25   5   3      32935.32      32534.56      1234.71 o                         
  27   5   3      68676.94      70310.71      1835.55 o                         
  29   5   3       1745.88       2939.23       574.42 o                         
  31   5   3      67700.34      70645.98      1922.42 o                         
   1   7   3     374674.94     370308.38      6354.60 o                         
   5   7   3     267248.62     267309.44      4032.79 o                         
   7   7   3     260682.02     258399.02      3947.77 o                         
   9   7   3      99988.20      97541.07      1840.13 o                         
  11   7   3      36437.60      35781.41       937.06 o                         
  13   7   3     241623.61     238736.06      4447.91 o                         
  17   7   3      11685.13      12343.26       489.51 o                         
  19   7   3      50685.79      51149.91      1195.14 o                         
  21   7   3     169376.25     162990.80      3131.60 o                         
  23   7   3      20936.18      21934.37       800.76 o                         
  25   7   3      67388.05      69927.69      1600.01 o                         
  27   7   3      48561.32      47967.12      1308.36 o                         
  29   7   3      43781.27      46491.09      1531.47 o                         
   1   9   3      12904.28      13387.71      2263.31 o                         
   3   9   3     222470.23     215249.80      3597.83 o                         
   5   9   3     116866.08     112975.84      2089.94 o                         
   7   9   3     193191.14     187831.88      3432.14 o                         
   9   9   3      18758.93      19733.07       630.42 o                         
  11   9   3     300180.62     294996.94      5315.61 o                         
  13   9   3     129364.88     130269.74      2648.54 o                         
  15   9   3     227970.17     229847.50      4636.55 o                         
  17   9   3     177207.41     175990.92      3477.21 o                         
  19   9   3      26527.40      26539.68       848.92 o                         
  21   9   3      19374.44      20643.68       665.45 o                         
  23   9   3     107240.30     109053.27      2335.10 o                         
  25   9   3      33397.43      34178.37      1108.16 o                         
  27   9   3      39195.42      40072.87      1303.58 o                         
  29   9   3      42988.67      43130.31      1391.69 o                         
   1  11   3     259966.91     259453.94      3785.82 o                         
   3  11   3      75545.12      72930.05      1323.21 o                         
   5  11   3     176362.16     172748.12      2882.08 o                         
   7  11   3     388911.62     386577.22      6225.60 o                         
   9  11   3      33732.16      33321.68       750.84 o                         
  11  11   3     175733.58     176774.39      3228.41 o                         
  13  11   3      43104.30      42029.42       965.87 o                         
  15  11   3       3137.07       4611.26       377.25 o                         
  17  11   3      38335.69      40619.23      1145.08 o                         
  21  11   3     173228.89     171277.97      3452.32 o                         
  23  11   3      20975.68      19872.82      1302.88 o                         
  25  11   3      26578.10      24557.71      1585.79 o                         
  27  11   3     127824.23     124489.06      2883.93 o                         
  29  11   3      17804.04      19792.92      1052.56 o                         
   1  13   3     206007.25     204325.34      2868.27 o                         
   3  13   3     143687.12     143746.28      2399.60 o                         
   5  13   3      58311.25      58068.58      1131.01 o                         
   7  13   3     185350.23     181696.86      3275.41 o                         
   9  13   3      23122.73      24783.85       724.92 o                         
  11  13   3     293553.28     295785.50      5044.77 o                         
  13  13   3      46469.43      45580.70      1131.01 o                         
  15  13   3      30166.94      29924.54       924.62 o                         
  17  13   3     255367.41     255264.48      4851.20 o                         
  21  13   3     111499.89     112866.27      2664.66 o                         
  23  13   3      55542.87      55805.27      1478.19 o                         
  25  13   3      35181.25      35184.05      1272.81 o                         
  27  13   3      40039.69      41791.12      1417.05 o                         
  29  13   3      53253.95      49433.99      1748.58 o                         
   1  15   3     150084.97     147044.47      2066.44 o                         
   3  15   3      90553.48      88331.05      1735.69 o                         
   5  15   3      88836.35      87494.34      1753.10 o                         
   7  15   3     426110.41     423076.62      7181.50 o                         
   9  15   3      32143.76      33552.99       777.30 o                         
  11  15   3     206880.78     208632.41      4034.53 o                         
  13  15   3       6531.23       7627.69       485.63 o                         
  15  15   3       9364.97      10193.19       529.87 o                         
  17  15   3      18518.85      19540.29       731.81 o                         
  19  15   3      30047.66      31850.61       974.79 o                         
  21  15   3      62362.76      62428.11      1549.99 o                         
  23  15   3      90289.99      87477.46      2368.15 o                         
  25  15   3       5413.16       6856.20       720.62 o                         
  27  15   3     112447.39     110085.11      2897.64 o                         
   1  17   3     179686.39     174225.62      2563.74 o                         
   3  17   3      60112.06      59292.71      1211.29 o                         
   5  17   3     100849.41     101415.17      1697.79 o                         
   7  17   3     131534.55     130579.64      2304.79 o                         
   9  17   3      52543.05      52776.26      1221.13 o                         
  11  17   3     159456.20     158549.20      3126.42 o                         
  13  17   3     104505.72     103231.36      2082.28 o                         
  15  17   3      69622.19      34396.89      5646.71 o                         
  17  17   3     207097.94     209012.89      4090.79 o                         
  19  17   3      12955.48      15894.48       739.62 o                         
  21  17   3     129494.09     131204.28      2902.25 o                         
  23  17   3      39742.20      38778.45      1251.46 o                         
  25  17   3      42903.78      42498.66      1551.54 o                         
  27  17   3      25512.69      23576.58      1982.71 o                         
   1  19   3      75606.12      73967.19      1338.70 o                         
   3  19   3     147465.41     144442.20      2887.73 o                         
   5  19   3     207066.94     204353.66      3690.51 o                         
   7  19   3     229319.97     223498.84      4216.40 o                         
   9  19   3      16021.41      17284.85       613.95 o                         
  11  19   3      72923.94      73393.45      1546.72 o                         
  13  19   3       9055.71      10851.85       556.88 o                         
  15  19   3      14132.04      17092.48       746.26 o                         
  17  19   3       7092.45       9398.94       578.89 o                         
  19  19   3      21837.47      21794.25       916.05 o                         
  21  19   3      18694.61      18748.51       903.95 o                         
  23  19   3     154272.25     150091.97      3699.49 o                         
  25  19   3      42286.48      40509.29      1767.66 o                         
   1  21   3      51024.91      51352.34      1111.02 o                         
   3  21   3      24293.90      21805.54      1255.65 o                         
   5  21   3      56101.95      57630.85      1253.83 o                         
   7  21   3      70518.56      71070.36      1538.99 o                         
   9  21   3     103944.22     105206.50      2161.96 o                         
  11  21   3      91314.48      90667.80      1736.81 o                         
  13  21   3     207605.61     207276.42      3683.78 o                         
  15  21   3     119947.34     120974.83      2662.64 o                         
  17  21   3      57040.75      56332.35      1737.60 o                         
  19  21   3     102274.45     100450.78      2196.53 o                         
  21  21   3      76026.43      77796.87      2100.94 o                         
  23  21   3      30802.04      30712.24      1322.18 o                         
  25  21   3      20593.35      19867.73      1251.51 o                         
   1  23   3      57511.27      58034.55      1374.86 o                         
   3  23   3     119626.90     117441.46      2330.68 o                         
   5  23   3     196255.86     195262.92      4108.94 o                         
   7  23   3      32587.58      33118.17      1028.76 o                         
   9  23   3     163757.39     163184.67      3296.00 o                         
  11  23   3      23394.60      23580.03      1011.55 o                         
  13  23   3      22243.97      22839.71       879.92 o                         
  15  23   3      25952.07      29021.20      1110.31 o                         
  17  23   3       9042.28      10561.87       773.79 o                         
  19  23   3      32729.14      31595.34      1224.26 o                         
  21  23   3      29388.77      31453.72      1394.43 o                         
  23  23   3      77347.19      74064.97      2350.45 o                         
   1  25   3      97353.91      95715.11      1987.49 o                         
   3  25   3      11342.63      12410.08       598.72 o                         
   5  25   3      21067.14      22322.10       820.36 o                         
   7  25   3      69913.41      66691.40      1809.06 o                         
   9  25   3      92149.55      91809.59      2091.41 o                         
  11  25   3      28948.58      29070.86       961.04 o                         
  13  25   3     113843.59     113098.90      2376.88 o                         
  15  25   3     109684.47     110393.02      2561.67 o                         
  17  25   3       4332.66       6337.50       695.82 o                         
  19  25   3     160874.61     157712.02      3647.70 o                         
  21  25   3      17157.75      17876.20      1119.06 o                         
   1  27   3      59186.65      62198.57      1689.58 o                         
   3  27   3      94293.20      94521.66      2033.89 o                         
   5  27   3     102753.16      98203.11      2450.08 o                         
   7  27   3       3219.07       4159.62       588.18 o                         
   9  27   3     223732.38     221623.08      4867.55 o                         
  11  27   3       9219.74      10517.93       757.08 o                         
  13  27   3      33378.07      30501.42      1236.13 o                         
  15  27   3      10154.09      12450.49       797.69 o                         
  17  27   3       8002.00       8682.77       777.13 o                         
  19  27   3      45690.17      45101.96      1699.91 o                         
   1  29   3      53300.67      52192.24      1575.27 o                         
   3  29   3       4623.66       5711.51       610.05 o                         
   5  29   3      22819.85      21488.24       996.97 o                         
   7  29   3      32576.85      31576.27      1226.86 o                         
   9  29   3      44305.80      44007.16      1539.46 o                         
  11  29   3      27720.94      29104.56      1656.35 o                         
  13  29   3      63918.10      65195.89      2109.67 o                         
  15  29   3     124385.64     120283.54      3365.79 o                         
  17  29   3       9967.39      10833.43       938.84 o                         
   1  31   3      70558.85      68990.95      1952.38 o                         
   3  31   3     120538.58     118133.29      3084.63 o                         
   5  31   3      65729.58      62575.61      1906.68 o                         
   7  31   3      21425.30      17704.22      1555.62 o                         
   9  31   3     106473.68      99684.44      2749.74 o                         
  11  31   3       1551.67       2157.09       733.66 o                         
  13  31   3      22231.35      24531.69      1365.15 o                         
  15  31   3       1577.45       1336.27       786.88 o                         
   1  33   3       7816.64       8300.18       971.85 o                         
   3  33   3      35944.73      36411.28      1658.58 o                         
   5  33   3      25539.78      22933.03      1327.83 o                         
   7  33   3      36622.81      35648.50      1728.13 o                         
   9  33   3       9453.57       9130.03      1009.06 o                         
  11  33   3      27735.67      29546.94      2406.25 o                         
   1  35   3      62118.67      59829.38      2420.18 o                         
   3  35   3      58710.38      56915.34      2545.95 o                         
   5  35   3      49094.07      41584.76      2230.69 o                         
   7  35   3      41755.04      40802.38      1832.07 o                         
   0   0   4     591804.31     613444.25     17463.88 o                         
   8   0   4      36862.31      38299.20      1298.96 o                         
  12   0   4     169937.83     164481.39      4325.21 o                         
  16   0   4      19196.76      19650.13      1085.01 o                         
  20   0   4      36670.30      38217.41      1632.17 o                         
  24   0   4        192.28       1263.27       858.63 o                         
   2   2   4      37874.55      38400.22       968.33 o                         
   4   2   4     162318.89     163465.72      2972.78 o                         
   6   2   4      26414.92      26658.85       778.62 o                         
   8   2   4     185432.94     179969.81      3518.45 o                         
  10   2   4       5397.52       7328.28       441.76 o                         
  12   2   4     341590.47     336513.06      6698.93 o                         
  14   2   4       6259.35       9378.06       564.13 o                         
  16   2   4     319032.06     315815.44      6484.82 o                         
  18   2   4      13882.42      14657.17       853.93 o                         
  20   2   4      53963.25      52809.49      1499.09 o                         
  22   2   4      15214.82      16181.78       948.21 o                         
  24   2   4      77269.79      77383.35      2349.20 o                         
   0   4   4     386891.88     384895.00      8786.15 o                         
   2   4   4      38208.79      38686.41       991.95 o                         
   4   4   4      88005.89      88615.37      1634.11 o                         
   6   4   4      36544.55      37394.49       917.51 o                         
   8   4   4      60718.83      64089.29      1433.90 o                         
  10   4   4      48046.58      48901.14      1163.44 o                         
  12   4   4     111016.21     110983.16      2401.86 o                         
  14   4   4      88242.64      87375.09      1918.47 o                         
  16   4   4       7826.78      10113.86       577.84 o                         
  18   4   4      19339.21      21037.66      1017.95 o                         
  20   4   4      14571.50      14400.40       734.37 o                         
  22   4   4       3932.22       4694.29       689.41 o                         
  24   4   4       6437.22       8589.20       821.80 o                         
   2   6   4     133699.75     131660.58      2501.63 o                         
   4   6   4      61570.92      62428.69      1285.88 o                         
   6   6   4     125132.05     121496.30      2358.72 o                         
   8   6   4      54490.21      54813.42      1267.84 o                         
  10   6   4      39957.72      41354.62      1033.81 o                         
  12   6   4     150247.02     149611.62      3143.22 o                         
  14   6   4      16987.14      18954.54       744.47 o                         
  16   6   4     165001.59     162731.28      3292.65 o                         
  18   6   4      63264.46      61914.85      1633.68 o                         
  20   6   4      61142.26      61639.71      1591.78 o                         
  22   6   4      52619.32      52426.28      1687.72 o                         
  24   6   4      56507.31      57923.28      1836.77 o                         
   0   8   4     286849.16     292995.66      7379.58 o                         
   2   8   4      65298.90      66011.70      1341.38 o                         
   4   8   4     236610.55     233968.88      4309.77 o                         
   6   8   4      28452.17      30900.78       808.23 o                         
   8   8   4     115304.36     115887.88      2324.41 o                         
  10   8   4      33638.85      35601.71       992.51 o                         
  12   8   4      26962.47      27241.29       881.47 o                         
  14   8   4     105263.88     103722.96      2221.04 o                         
  16   8   4      15166.68      16959.91       705.23 o                         
  18   8   4      16717.78      18291.81       757.65 o                         
  20   8   4      40750.40      41565.79      1420.19 o                         
  22   8   4       6849.93       8319.45       744.25 o                         
  24   8   4      71964.56      70976.76      2104.47 o                         
   2  10   4      71930.12      72483.91      1460.59 o                         
   4  10   4       6636.93       8243.92       433.16 o                         
   6  10   4      52764.23      52327.69      1260.79 o                         
  10  10   4      32539.44      33896.95       951.52 o                         
  12  10   4     112634.60     110219.68      2277.97 o                         
  14  10   4      15355.69      17014.45       697.18 o                         
  16  10   4      58697.41      61469.36      1434.50 o                         
  18  10   4      36925.38      37931.81      1164.50 o                         
  20  10   4     114770.12     113462.15      2579.13 o                         
  22  10   4      22745.89      23790.33      1162.21 o                         
   0  12   4     296668.91     293018.53      7435.33 o                         
   2  12   4      32249.05      32675.45       852.87 o                         
   4  12   4     362062.00     359477.50      6300.56 o                         
   6  12   4       3176.57       4766.63       411.56 o                         
   8  12   4     154916.02     159491.64      3151.76 o                         
  10  12   4       6998.39       8572.59       489.90 o                         
  12  12   4        223.47       1146.37       370.00 o                         
  14  12   4      56746.33      56066.04      1349.63 o                         
  16  12   4      50291.38      50257.52      1342.66 o                         
  18  12   4       5020.25       7163.42       582.25 o                         
  20  12   4      91758.12      90033.12      2328.49 o                         
  22  12   4       6643.55       7805.69       785.07 o                         
   2  14   4      20409.77      19233.27      1135.45 o                         
   4  14   4       1807.97       2738.41       369.65 o                         
   6  14   4       1391.68       2632.40       382.48 o                         
   8  14   4     199282.48     195182.00      3502.79 o                         
  10  14   4      14310.41      16260.41       640.78 o                         
  12  14   4      73132.10      62386.17      8570.19 o                         
  14  14   4       1984.39       2144.21       458.74 o                         
  16  14   4      34122.39      34485.05      1080.43 o                         
  18  14   4       5653.56       6813.01       593.40 o                         
  20  14   4     163195.55     163755.91      3590.90 o                         
  22  14   4       3033.64       3414.10       705.52 o                         
   0  16   4      94401.57      92023.03      2525.39 o                         
   2  16   4      10444.00      11968.97       584.65 o                         
   4  16   4     222886.53     226094.89      4096.41 o                         
   6  16   4      49310.39      49634.96      1197.12 o                         
   8  16   4     114657.07     112931.84      2183.42 o                         
  10  16   4      86729.11      86440.26      1880.69 o                         
  12  16   4       6310.26       7167.74       555.49 o                         
  14  16   4      94218.97      93386.84      2221.39 o                         
  16  16   4      32939.69      33789.21      1149.28 o                         
  18  16   4      48421.30      48094.63      1457.37 o                         
  20  16   4      40426.56      42814.93      1481.68 o                         
   2  18   4      28569.44      31090.04      4076.60 o                         
   4  18   4      10150.51      11735.28       564.13 o                         
   6  18   4      58524.49      57718.63      1244.89 o                         
   8  18   4     153994.88     152491.08      2783.79 o                         
  10  18   4       1456.72       3093.14       439.43 o                         
  12  18   4      71960.35      72297.87      1791.18 o                         
  14  18   4       9464.02      10528.83       663.52 o                         
  16  18   4      49126.07      51315.66      1535.02 o                         
  18  18   4      13652.65      15790.08       854.59 o                         
  20  18   4     133252.06     135726.95      3042.29 o                         
   0  20   4      27795.61      27353.85      1987.20 o                         
   2  20   4      25218.64      25444.88       989.27 o                         
   4  20   4     125219.08     125310.65      2312.84 o                         
   6  20   4      62219.01      62252.86      1575.61 o                         
   8  20   4      57178.52      60358.26      1457.90 o                         
  10  20   4     106892.54     107008.84      2247.69 o                         
  12  20   4       1641.60       2633.89       524.41 o                         
  14  20   4      70672.76      68956.48      1887.93 o                         
  16  20   4      11057.30      12900.73       778.38 o                         
  18  20   4      47821.20      49060.35      1501.36 o                         
   2  22   4       7931.59       8561.67       666.33 o                         
   4  22   4      28463.40      29059.80      1061.54 o                         
   6  22   4      93192.83      91946.73      1900.53 o                         
   8  22   4     120140.17     120219.50      2778.77 o                         
  10  22   4       3239.30       4028.73       538.19 o                         
  12  22   4     112288.73     113436.83      2713.01 o                         
  14  22   4       6514.74       7558.34       628.68 o                         
  16  22   4      88882.17      88368.73      2273.81 o                         
   2  24   4      14786.93      16502.78       970.34 o                         
   4  24   4      63175.61      63400.94      1910.56 o                         
   6  24   4      13791.20      14369.52       852.96 o                         
   8  24   4      32670.22      35298.92      1123.23 o                         
  10  24   4      51942.12      51586.07      1417.62 o                         
  12  24   4      16587.01      17883.86       893.36 o                         
  14  24   4       7901.23       7678.02       720.55 o                         
   2  26   4      64647.51      66111.12      2141.64 o                         
   4  26   4      26252.56      28425.56      1337.64 o                         
   6  26   4      96453.01      93661.05      2558.45 o                         
   8  26   4      55404.15      57320.82      2027.00 o                         
  10  26   4       5777.44       7012.03       886.35 o                         
   0  28   4     118535.56     119082.23      4193.23 o                         
   2  28   4       3130.82       5219.84       866.27 o                         
   4  28   4      22838.12      24929.96      1187.33 o                         
   6  28   4      10223.42      11156.56       977.90 o                         
   1   1   5      40754.67      43116.28      1331.00 o                         
   3   1   5     118213.33     121492.66      2459.00 o                         
   5   1   5      61805.31      63811.14      1659.15 o                         
   7   1   5      64908.75      67228.41      1626.72 o                         
   9   1   5      48733.38      48409.01      1366.94 o                         
  11   1   5       5466.98       7641.53       628.15 o                         
  13   1   5      23467.01      18942.52      4044.81 o                         
   1   3   5      11291.12      10224.04      1244.22 o                         
   3   3   5      47765.40      48826.71      1251.68 o                         
   5   3   5      33253.36      36480.24      1156.22 o                         
   7   3   5      71715.22      73885.12      1688.55 o                         
   9   3   5       2985.61       4465.94       541.53 o                         
  11   3   5      14533.78      17743.30       870.94 o                         
  13   3   5      18756.69      20910.97      1014.03 o                         
   1   5   5      64208.17      66043.27      1717.73 o                         
   3   5   5      94934.12      97616.42      2063.51 o                         
   5   5   5      41357.43      43323.85      1229.72 o                         
   7   5   5      49812.51      52001.29      1403.09 o                         
   9   5   5     135501.08     135828.70      2880.38 o                         
  11   5   5      61245.16      61698.82      1796.01 o                         
  13   5   5      42485.91      43846.72      1379.24 o                         
   1   7   5      30216.57      32610.10      1105.74 o                         
   3   7   5       1136.12       2467.11       493.74 o                         
   5   7   5      14620.92      16886.12       808.72 o                         
   7   7   5      40524.52      41805.29      1218.19 o                         
   9   7   5       2468.91       4303.95       517.55 o                         
  11   7   5      13903.15      13864.92      1162.51 o                         
  13   7   5      15472.21      17271.19       930.83 o                         
   1   9   5      28352.23      29663.71      1089.85 o                         
   3   9   5      14558.98      16791.79       837.47 o                         
   5   9   5      58410.34      58769.64      1397.70 o                         
   7   9   5      37476.29      38653.10      1222.36 o                         
   9   9   5     124569.94     124871.80      2696.33 o                         
  11   9   5     105120.64     108516.03      2449.03 o                         
   1  11   5      35112.86      31638.93      2680.96 o                         
   3  11   5       4758.52       5622.18       585.21 o                         
   5  11   5      49579.57      49531.52      1276.73 o                         
   7  11   5      14954.64      18368.93       838.17 o                         
   9  11   5       9286.93      12782.04       750.56 o                         
   1  13   5       7922.42       8460.79       688.07 o                         
   3  13   5       2935.98       2525.30       553.09 o                         
   5  13   5      77915.62      79559.09      1880.54 o                         
   7  13   5       9040.95      10430.27       686.67 o                         
   1  15   5      80180.34      82328.43      2000.97 o                         
   3  15   5      25445.79      27565.13      1223.40 o                         
   5  15   5      76540.86      78114.76      1969.30 o                         
                                                                                
